# Supplementary material for: Accelerating reliable multiscale quantum refinement of protein–drug systems enabled by machine learning
Source: Nat Commun. 2024 May 16;15:4181. doi: 10.1038/s41467-024-48453-4 (PMC11099068; doi:10.1038/s41467-024-48453-4)
Supplement: Supplementary file 4 — Supplementary Dataset 1 [file 41467_2024_48453_MOESM4_ESM.zip]

Archive with 340 entries (336 files):
- Coordinates/
- Coordinates/Gas_10/
- Coordinates/Gas_10/1xbb_opt_aiqm1_sp.xyz
- Coordinates/Gas_10/1xbb_opt_ani-1ccx_sp.xyz
- Coordinates/Gas_10/1xbb_opt_ani-1x_sp.xyz
- Coordinates/Gas_10/1xbb_opt_ani_sp.xyz
- Coordinates/Gas_10/1xbb_opt_dft_sp.xyz
- Coordinates/Gas_10/1xbb_opt_QDpi-new.xyz
- Coordinates/Gas_10/1xbb_opt_xtb_sp.xyz
- Coordinates/Gas_10/2w26_opt_aiqm1_sp.xyz
- Coordinates/Gas_10/2w26_opt_ani-1ccx_sp.xyz
- Coordinates/Gas_10/2w26_opt_ani-1x_sp.xyz
- Coordinates/Gas_10/2w26_opt_ani_sp.xyz
- Coordinates/Gas_10/2w26_opt_dft_sp.xyz
- Coordinates/Gas_10/2w26_opt_QDpi-new.xyz
- Coordinates/Gas_10/2w26_opt_xtb_sp.xyz
- Coordinates/Gas_10/4hzz_opt_aiqm1_sp.xyz
- Coordinates/Gas_10/4hzz_opt_ani-1ccx_sp.xyz
- Coordinates/Gas_10/4hzz_opt_ani-1x_sp.xyz
- Coordinates/Gas_10/4hzz_opt_ani_sp.xyz
- Coordinates/Gas_10/4hzz_opt_dft_sp.xyz
- Coordinates/Gas_10/4hzz_opt_QDpi-new.xyz
- Coordinates/Gas_10/4hzz_opt_xtb_sp.xyz
- Coordinates/Gas_10/4kra_opt_aiqm1_sp.xyz
- Coordinates/Gas_10/4kra_opt_ani-1ccx_sp.xyz
- Coordinates/Gas_10/4kra_opt_ani-1x_sp.xyz
- Coordinates/Gas_10/4kra_opt_ani_sp.xyz
- Coordinates/Gas_10/4kra_opt_dft_sp.xyz
- Coordinates/Gas_10/4kra_opt_QDpi-new.xyz
- Coordinates/Gas_10/4kra_opt_xtb_sp.xyz
- Coordinates/Gas_10/4p6w_opt_aiqm1_sp.xyz
- Coordinates/Gas_10/4p6w_opt_ani-1ccx_sp.xyz
- Coordinates/Gas_10/4p6w_opt_ani-1x_sp.xyz
- Coordinates/Gas_10/4p6w_opt_ani_sp.xyz
- Coordinates/Gas_10/4p6w_opt_dft_sp.xyz
- Coordinates/Gas_10/4p6w_opt_QDpi-new.xyz
- Coordinates/Gas_10/4p6w_opt_xtb_sp.xyz
- Coordinates/Gas_10/5hls_opt_aiqm1_sp.xyz
- Coordinates/Gas_10/5hls_opt_ani-1ccx_sp.xyz
- Coordinates/Gas_10/5hls_opt_ani-1x_sp.xyz
- Coordinates/Gas_10/5hls_opt_ani_sp.xyz
- Coordinates/Gas_10/5hls_opt_dft_sp.xyz
- Coordinates/Gas_10/5hls_opt_QDpi-new.xyz
- Coordinates/Gas_10/5hls_opt_xtb_sp.xyz
- Coordinates/Gas_10/5kr1_opt_aiqm1_sp.xyz
- Coordinates/Gas_10/5kr1_opt_ani-1ccx_sp.xyz
- Coordinates/Gas_10/5kr1_opt_ani-1x_sp.xyz
- Coordinates/Gas_10/5kr1_opt_ani_sp.xyz
- Coordinates/Gas_10/5kr1_opt_dft_sp.xyz
- Coordinates/Gas_10/5kr1_opt_QDpi-new.xyz
- Coordinates/Gas_10/5kr1_opt_xtb_sp.xyz
- Coordinates/Gas_10/5p9i_opt_aiqm1_sp.xyz
- Coordinates/Gas_10/5p9i_opt_ani-1ccx_SP.xyz
- Coordinates/Gas_10/5p9i_opt_ani-1x_SP.xyz
- Coordinates/Gas_10/5p9i_opt_ani_sp.xyz
- Coordinates/Gas_10/5p9i_opt_dft_sp.xyz
- Coordinates/Gas_10/5p9i_opt_QDpi-new.xyz
- Coordinates/Gas_10/5p9i_opt_xtb_sp.xyz
- Coordinates/Gas_10/6jx4_opt_aiqm1_sp.xyz
- Coordinates/Gas_10/6jx4_opt_ani-1ccx_sp.xyz
- Coordinates/Gas_10/6jx4_opt_ani-1x_sp.xyz
- Coordinates/Gas_10/6jx4_opt_ani_sp.xyz
- Coordinates/Gas_10/6jx4_opt_dft_sp.xyz
- Coordinates/Gas_10/6jx4_opt_QDpi-new.xyz
- Coordinates/Gas_10/6jx4_opt_xtb_sp.xyz
- Coordinates/Gas_10/7rfw_bonded_opt_1ccx_sp.xyz
- Coordinates/Gas_10/7rfw_bonded_opt_1x_sp.xyz
- Coordinates/Gas_10/7rfw_bonded_opt_aiqm1_sp.xyz
- Coordinates/Gas_10/7rfw_bonded_opt_ani_sp.xyz
- Coordinates/Gas_10/7rfw_bonded_opt_dft_sp.xyz
- Coordinates/Gas_10/7rfw_bonded_opt_QDpi-new.xyz
- Coordinates/Gas_10/7rfw_bonded_opt_xtb_sp.xyz
- Coordinates/Gas_10/7rfw_unbond_opt_aiqm1_sp.xyz
- Coordinates/Gas_10/7rfw_unbond_opt_ani-1ccx_sp.xyz
- Coordinates/Gas_10/7rfw_unbond_opt_ani-1x_sp.xyz
- Coordinates/Gas_10/7rfw_unbond_opt_ani_sp.xyz
- Coordinates/Gas_10/7rfw_unbond_opt_dft_sp.xyz
- Coordinates/Gas_10/7rfw_unbond_opt_QDpi-new.xyz
- Coordinates/Gas_10/7rfw_unbond_opt_xtb_sp.xyz
- Coordinates/Gas_50/
- Coordinates/Gas_50/1ajx_aiqm1_sp.xyz
- Coordinates/Gas_50/1ajx_ani_sp.xyz
- Coordinates/Gas_50/1ajx_sp.xyz
- Coordinates/Gas_50/1ajx_xtb_sp.xyz
- Coordinates/Gas_50/1br5_aiqm1_sp.xyz
- Coordinates/Gas_50/1br5_ani_sp.xyz
- Coordinates/Gas_50/1br5_sp.xyz
- Coordinates/Gas_50/1br5_xtb_sp.xyz
- Coordinates/Gas_50/1d4i_aiqm1_sp.xyz
- Coordinates/Gas_50/1d4i_ani_sp.xyz
- Coordinates/Gas_50/1d4i_sp.xyz
- Coordinates/Gas_50/1d4i_xtb_sp.xyz
- Coordinates/Gas_50/1f9g_aiqm1_sp.xyz
- Coordinates/Gas_50/1f9g_ani_sp.xyz
- Coordinates/Gas_50/1f9g_sp.xyz
- Coordinates/Gas_50/1f9g_xtb_sp.xyz
- Coordinates/Gas_50/1lf3_aiqm1_sp.xyz
- Coordinates/Gas_50/1lf3_ani_sp.xyz
- Coordinates/Gas_50/1lf3_sp.xyz
- Coordinates/Gas_50/1lf3_xtb_sp.xyz
- Coordinates/Gas_50/1m7q_aiqm1_sp.xyz
- Coordinates/Gas_50/1m7q_ani_sp.xyz
- Coordinates/Gas_50/1m7q_sp.xyz
- Coordinates/Gas_50/1m7q_xtb_sp.xyz
- Coordinates/Gas_50/1nj1_aiqm1_sp.xyz
- Coordinates/Gas_50/1nj1_ani_sp.xyz
- Coordinates/Gas_50/1nj1_sp.xyz
- Coordinates/Gas_50/1nj1_xtb_sp.xyz
- Coordinates/Gas_50/1nox_aiqm1_sp.xyz
- Coordinates/Gas_50/1nox_ani_sp.xyz
- Coordinates/Gas_50/1nox_sp.xyz
- Coordinates/Gas_50/1nox_xtb_sp.xyz
- Coordinates/Gas_50/1owk_aiqm1_sp.xyz
- Coordinates/Gas_50/1owk_ani_sp.xyz
- Coordinates/Gas_50/1owk_sp.xyz
- Coordinates/Gas_50/1owk_xtb_sp.xyz
- Coordinates/Gas_50/1p1o_aiqm1_sp.xyz
- Coordinates/Gas_50/1p1o_ani_sp.xyz
- Coordinates/Gas_50/1p1o_sp.xyz
- Coordinates/Gas_50/1p1o_xtb_sp.xyz
- Coordinates/Gas_50/1pa9_aiqm1_sp.xyz
- Coordinates/Gas_50/1pa9_ani_sp.xyz
- Coordinates/Gas_50/1pa9_sp.xyz
- Coordinates/Gas_50/1pa9_xtb_sp.xyz
- Coordinates/Gas_50/1pf7_aiqm1_sp.xyz
- Coordinates/Gas_50/1pf7_ani_sp.xyz
- Coordinates/Gas_50/1pf7_sp.xyz
- Coordinates/Gas_50/1pf7_xtb_sp.xyz
- Coordinates/Gas_50/1uy9_aiqm1_sp.xyz
- Coordinates/Gas_50/1uy9_ani_sp.xyz
- Coordinates/Gas_50/1uy9_sp.xyz
- Coordinates/Gas_50/1uy9_xtb_sp.xyz
- Coordinates/Gas_50/1uyg_aiqm1_sp.xyz
- Coordinates/Gas_50/1uyg_ani_sp.xyz
- Coordinates/Gas_50/1uyg_sp.xyz
- Coordinates/Gas_50/1uyg_xtb_sp.xyz
- Coordinates/Gas_50/1xbb_aiqm1_sp.xyz
- Coordinates/Gas_50/1xbb_ani_sp.xyz
- Coordinates/Gas_50/1xbb_sp.xyz
- Coordinates/Gas_50/1xbb_xtb_sp.xyz
- Coordinates/Gas_50/1xoz_aiqm1_sp.xyz
- Coordinates/Gas_50/1xoz_ani_sp.xyz
- Coordinates/Gas_50/1xoz_sp.xyz
- Coordinates/Gas_50/1xoz_xtb_sp.xyz
- Coordinates/Gas_50/1xp9_aiqm1_sp.xyz
- Coordinates/Gas_50/1xp9_ani_sp.xyz
- Coordinates/Gas_50/1xp9_sp.xyz
- Coordinates/Gas_50/1xp9_xtb_sp.xyz
- Coordinates/Gas_50/1yat_aiqm1_sp.xyz
- Coordinates/Gas_50/1yat_ani_sp.xyz
- Coordinates/Gas_50/1yat_sp.xyz
- Coordinates/Gas_50/1yat_xtb_sp.xyz
- Coordinates/Gas_50/2a3i_aiqm1_sp.xyz
- Coordinates/Gas_50/2a3i_ani_sp.xyz
- Coordinates/Gas_50/2a3i_sp.xyz
- Coordinates/Gas_50/2a3i_xtb_sp.xyz
- Coordinates/Gas_50/2ax6_aiqm1_sp.xyz
- Coordinates/Gas_50/2ax6_ani_sp.xyz
- Coordinates/Gas_50/2ax6_sp.xyz
- Coordinates/Gas_50/2ax6_xtb_sp.xyz
- Coordinates/Gas_50/2hxm_aiqm1_sp.xyz
- Coordinates/Gas_50/2hxm_ani_sp.xyz
- Coordinates/Gas_50/2hxm_sp.xyz
- Coordinates/Gas_50/2hxm_xtb_sp.xyz
- Coordinates/Gas_50/2iwu_aiqm1_sp.xyz
- Coordinates/Gas_50/2iwu_ani_sp.xyz
- Coordinates/Gas_50/2iwu_sp.xyz
- Coordinates/Gas_50/2iwu_xtb_sp.xyz
- Coordinates/Gas_50/2p7z_aiqm1_sp.xyz
- Coordinates/Gas_50/2p7z_ani_sp.xyz
- Coordinates/Gas_50/2p7z_sp.xyz
- Coordinates/Gas_50/2p7z_xtb_sp.xyz
- Coordinates/Gas_50/2qbr_aiqm1_sp.xyz
- Coordinates/Gas_50/2qbr_ani_sp.xyz
- Coordinates/Gas_50/2qbr_sp.xyz
- Coordinates/Gas_50/2qbr_xtb_sp.xyz
- Coordinates/Gas_50/2w26_aiqm1_sp.xyz
- Coordinates/Gas_50/2w26_ani_sp.xyz
- Coordinates/Gas_50/2w26_sp.xyz
- Coordinates/Gas_50/2w26_xtb_sp.xyz
- Coordinates/Gas_50/2wca_aiqm1_sp.xyz
- Coordinates/Gas_50/2wca_ani_sp.xyz
- Coordinates/Gas_50/2wca_sp.xyz
- Coordinates/Gas_50/2wca_xtb_sp.xyz
- Coordinates/Gas_50/2wi1_aiqm1_sp.xyz
- Coordinates/Gas_50/2wi1_ani_sp.xyz
- Coordinates/Gas_50/2wi1_sp.xyz
- Coordinates/Gas_50/2wi1_xtb_sp.xyz
- Coordinates/Gas_50/2wi4_aiqm1_sp.xyz
- Coordinates/Gas_50/2wi4_ani_sp.xyz
- Coordinates/Gas_50/2wi4_sp.xyz
- Coordinates/Gas_50/2wi4_xtb_sp.xyz
- Coordinates/Gas_50/3atm_aiqm1_sp.xyz
- Coordinates/Gas_50/3atm_ani_sp.xyz
- Coordinates/Gas_50/3atm_sp.xyz
- Coordinates/Gas_50/3atm_xtb_sp.xyz
- Coordinates/Gas_50/3eq7_aiqm1_sp.xyz
- Coordinates/Gas_50/3eq7_ani_sp.xyz
- Coordinates/Gas_50/3eq7_sp.xyz
- Coordinates/Gas_50/3eq7_xtb_sp.xyz
- Coordinates/Gas_50/3fr2_aiqm1_sp.xyz
- Coordinates/Gas_50/3fr2_ani_sp.xyz
- Coordinates/Gas_50/3fr2_sp.xyz
- Coordinates/Gas_50/3fr2_xtb_sp.xyz
- Coordinates/Gas_50/3qqa_aiqm1_sp.xyz
- Coordinates/Gas_50/3qqa_ani_sp.xyz
- Coordinates/Gas_50/3qqa_sp.xyz
- Coordinates/Gas_50/3qqa_xtb_sp.xyz
- Coordinates/Gas_50/4hzz_aiqm1_sp.xyz
- Coordinates/Gas_50/4hzz_ani_sp.xyz
- Coordinates/Gas_50/4hzz_sp.xyz
- Coordinates/Gas_50/4hzz_xtb_sp.xyz
- Coordinates/Gas_50/4kra_aiqm1_sp.xyz
- Coordinates/Gas_50/4kra_ani_sp.xyz
- Coordinates/Gas_50/4kra_sp.xyz
- Coordinates/Gas_50/4kra_xtb_sp.xyz
- Coordinates/Gas_50/4p6w_aiqm1_sp.xyz
- Coordinates/Gas_50/4p6w_ani_sp.xyz
- Coordinates/Gas_50/4p6w_sp.xyz
- Coordinates/Gas_50/4p6w_xtb_sp.xyz
- Coordinates/Gas_50/4xh6_aiqm1_sp.xyz
- Coordinates/Gas_50/4xh6_ani_sp.xyz
- Coordinates/Gas_50/4xh6_sp.xyz
- Coordinates/Gas_50/4xh6_xtb_sp.xyz
- Coordinates/Gas_50/4yhm_aiqm1_sp.xyz
- Coordinates/Gas_50/4yhm_ani_sp.xyz
- Coordinates/Gas_50/4yhm_sp.xyz
- Coordinates/Gas_50/4yhm_xtb_sp.xyz
- Coordinates/Gas_50/4zb8_aiqm1_sp.xyz
- Coordinates/Gas_50/4zb8_ani_sp.xyz
- Coordinates/Gas_50/4zb8_sp.xyz
- Coordinates/Gas_50/4zb8_xtb_sp.xyz
- Coordinates/Gas_50/5ct1_aiqm1_sp.xyz
- Coordinates/Gas_50/5ct1_ani_sp.xyz
- Coordinates/Gas_50/5ct1_sp.xyz
- Coordinates/Gas_50/5ct1_xtb_sp.xyz
- Coordinates/Gas_50/5hls_aiqm1_sp.xyz
- Coordinates/Gas_50/5hls_ani_sp.xyz
- Coordinates/Gas_50/5hls_sp.xyz
- Coordinates/Gas_50/5hls_xtb_sp.xyz
- Coordinates/Gas_50/5kr1_aiqm1_sp.xyz
- Coordinates/Gas_50/5kr1_ani_sp.xyz
- Coordinates/Gas_50/5kr1_sp.xyz
- Coordinates/Gas_50/5kr1_xtb_sp.xyz
- Coordinates/Gas_50/5l7i_aiqm1_sp.xyz
- Coordinates/Gas_50/5l7i_ani_sp.xyz
- Coordinates/Gas_50/5l7i_sp.xyz
- Coordinates/Gas_50/5l7i_xtb_sp.xyz
- Coordinates/Gas_50/5p9i_aiqm1_sp.xyz
- Coordinates/Gas_50/5p9i_ani_sp.xyz
- Coordinates/Gas_50/5p9i_sp.xyz
- Coordinates/Gas_50/5p9i_xtb_sp.xyz
- Coordinates/Gas_50/5y1y_aiqm1_sp.xyz
- Coordinates/Gas_50/5y1y_ani_sp.xyz
- Coordinates/Gas_50/5y1y_sp.xyz
- Coordinates/Gas_50/5y1y_xtb_sp.xyz
- Coordinates/Gas_50/5y62_aiqm1_sp.xyz
- Coordinates/Gas_50/5y62_ani_sp.xyz
- Coordinates/Gas_50/5y62_sp.xyz
- Coordinates/Gas_50/5y62_xtb_sp.xyz
- Coordinates/Gas_50/6afa_bond_aiqm1_sp.xyz
- Coordinates/Gas_50/6afa_bond_ani_sp.xyz
- Coordinates/Gas_50/6afa_bond_sp.xyz
- Coordinates/Gas_50/6afa_bond_xtb_sp.xyz
- Coordinates/Gas_50/6afa_unbond_aiqm1_sp.xyz
- Coordinates/Gas_50/6afa_unbond_ani_sp.xyz
- Coordinates/Gas_50/6afa_unbond_sp.xyz
- Coordinates/Gas_50/6afa_unbond_xtb_sp.xyz
- Coordinates/Gas_50/6jx4_aiqm1_sp.xyz
- Coordinates/Gas_50/6jx4_ani_sp.xyz
- Coordinates/Gas_50/6jx4_sp.xyz
- Coordinates/Gas_50/6jx4_xtb_sp.xyz
- Coordinates/Gas_50/6pub_aiqm1_sp.xyz
- Coordinates/Gas_50/6pub_ani_sp.xyz
- Coordinates/Gas_50/6pub_sp.xyz
- Coordinates/Gas_50/6pub_xtb_sp.xyz
- Coordinates/Gas_50/6v83_aiqm1_sp.xyz
- Coordinates/Gas_50/6v83_ani_sp.xyz
- Coordinates/Gas_50/6v83_sp.xyz
- Coordinates/Gas_50/6v83_xtb_sp.xyz
- Coordinates/Gas_50/7rfw_bond_aiqm1_sp.xyz
- Coordinates/Gas_50/7rfw_bond_ani_sp.xyz
- Coordinates/Gas_50/7rfw_bond_sp.xyz
- Coordinates/Gas_50/7rfw_bond_xtb_sp.xyz
- Coordinates/Gas_50/7rfw_unbond_aiqm1_sp.xyz
- Coordinates/Gas_50/7rfw_unbond_ani_sp.xyz
- Coordinates/Gas_50/7rfw_unbond_sp.xyz
- Coordinates/Gas_50/7rfw_unbond_xtb_sp.xyz
- Coordinates/QR_50/
- Coordinates/QR_50/1ajx_QRs.pdb
- Coordinates/QR_50/1br5_QRs.pdb
- Coordinates/QR_50/1d4i_QRs.pdb
- Coordinates/QR_50/1f9g_QRs.pdb
- Coordinates/QR_50/1lf3_QRs.pdb
- Coordinates/QR_50/1m7q_QRs.pdb
- Coordinates/QR_50/1nj1_QRs.pdb
- Coordinates/QR_50/1nox_QRs.pdb
- Coordinates/QR_50/1owk_QRs.pdb
- Coordinates/QR_50/1p1o_QRs.pdb
- Coordinates/QR_50/1pa9_QRs.pdb
[truncated: 40 more entries]
