# Supplementary material for: Accelerating reliable multiscale quantum refinement of protein–drug systems enabled by machine learning
Source: Nat Commun. 2024 May 16;15:4181. doi: 10.1038/s41467-024-48453-4 (PMC11099068; doi:10.1038/s41467-024-48453-4)
Supplement: Supplementary file 4 — Supplementary Dataset 1 [file 41467_2024_48453_MOESM4_ESM.zip › Coordinates/Gas_10/1xbb_opt_aiqm1_sp.xyz]

68
1xbb_opt_aiqm1_sp.gjf
 C    3.900979    3.522560   11.806186
 C    4.917082    4.374254   12.225534
 N    5.733783    4.101951   13.250500
 C    5.551520    2.939383   13.880710
 C    4.569332    2.009005   13.535666
 C    3.717051    2.317587   12.472286
 C    4.419891    0.734068   14.267114
 N    3.199623    0.182265   14.256468
 C    3.054546   -0.969903   14.914906
 N    4.016007   -1.633654   15.586097
 C    5.222879   -1.070462   15.571753
 C    5.493833    0.126597   14.922348
 N    1.836000   -1.592136   14.957444
 C    0.588027   -1.261358   14.407123
 C    0.380295   -0.103643   13.656869
 C   -0.878478    0.164612   13.128232
 C   -1.944233   -0.698375   13.371259
 C   -1.726123   -1.842878   14.130085
 C   -0.475890   -2.153407   14.655108
 C   -0.277565   -3.406625   15.464023
 N   -1.112469    1.337320   12.371887
 C   -0.277434    1.887409   11.433858
 C   -0.846572    3.066262   10.711214
 C   -0.365283    3.331460    9.429883
 C   -0.857833    4.407573    8.703587
 C   -1.824473    5.255860    9.253308
 C   -2.292922    4.996517   10.545209
 C   -1.812018    3.909951   11.265902
 O    0.834016    1.461308   11.180302
 C   -2.336910    6.444614    8.476176
 N   -3.763312    6.669431    8.659882
 C   -4.552345    5.578477    8.094400
 C   -6.027059    5.831507    8.336940
 N   -6.431371    7.084475    7.720825
 C   -5.648161    8.176035    8.273528
 C   -4.167512    7.929421    8.046941
 C   -7.849145    7.319721    7.917900
 H    3.260052    3.795272   10.978598
 H    5.087174    5.321020   11.725836
 H    6.210262    2.751922   14.722964
 H    2.938001    1.626887   12.180306
 H    6.001621   -1.604885   16.102436
 H    6.486097    0.549803   14.911488
 H    1.869708   -2.449432   15.482953
 H    1.196278    0.569633   13.463942
 H   -2.930945   -0.485862   12.975588
 H   -2.553775   -2.517832   14.314693
 H    0.056363   -3.188583   16.483244
 H   -1.214084   -3.957836   15.536151
 H    0.463355   -4.072671   15.011496
 H   -2.069682    1.637868   12.321177
 H    0.394830    2.680687    9.019310
 H   -0.488750    4.595519    7.702093
 H   -3.046060    5.648229   10.968892
 H   -2.165965    3.746316   12.278261
 H   -2.087785    6.315306    7.407649
 H   -1.810340    7.341593    8.817100
 H   -4.249381    4.645565    8.575095
 H   -4.361125    5.479238    7.013057
 H   -6.222067    5.845621    9.424237
 H   -6.616174    5.022975    7.897682
 H   -5.839953    8.292910    9.355218
 H   -5.941626    9.104636    7.778004
 H   -3.959141    7.924812    6.963599
 H   -3.589609    8.740899    8.498415
 H   -8.115619    7.392167    8.985417
 H   -8.138811    8.248889    7.425388
 H   -8.421605    6.505152    7.472259
