# Supplementary material for: Accelerating reliable multiscale quantum refinement of protein–drug systems enabled by machine learning
Source: Nat Commun. 2024 May 16;15:4181. doi: 10.1038/s41467-024-48453-4 (PMC11099068; doi:10.1038/s41467-024-48453-4)
Supplement: Supplementary file 4 — Supplementary Dataset 1 [file 41467_2024_48453_MOESM4_ESM.zip › Coordinates/Gas_10/1xbb_opt_ani-1ccx_sp.xyz]

68
1xbb_opt_ani-1ccx_sp.gjf
 C                  2.93696000    3.91892300   12.81216700
 C                  4.12307300    4.63679000   12.67679700
 N                  5.33261200    4.09428000   12.85021800
 C                  5.39206500    2.80052800   13.16660800
 C                  4.26749000    1.98638500   13.32844400
 C                  3.00994900    2.57594500   13.14698000
 C                  4.35664700    0.55152700   13.67570800
 N                  3.18536000   -0.08460400   13.82417300
 C                  3.21215300   -1.37177900   14.11537500
 N                  4.30809100   -2.13151100   14.29377500
 C                  5.46334000   -1.48056200   14.14846500
 C                  5.56152300   -0.12646300   13.83689700
 N                  2.01611200   -2.02564100   14.27260600
 C                  0.72164300   -1.45430100   14.25746000
 C                  0.35865700   -0.51159600   13.29947300
 C                 -0.89364800    0.09234200   13.32830000
 C                 -1.82234100   -0.30879700   14.28713000
 C                 -1.47897900   -1.30691900   15.19148000
 C                 -0.21983400   -1.90464100   15.19570600
 C                  0.13321600   -2.97495300   16.19667000
 N                 -1.25555700    1.14647700   12.44542500
 C                 -0.48160000    1.75978400   11.49319100
 C                 -1.04470200    3.01306700   10.89788900
 C                 -0.54337300    3.42096900    9.65920600
 C                 -1.02000300    4.58271100    9.06300700
 C                 -1.98361600    5.36272500    9.70299000
 C                 -2.47182000    4.96147800   10.94735300
 C                 -2.00846600    3.79391900   11.54170900
 O                  0.59903900    1.31315400   11.11949900
 C                 -2.50802600    6.62953500    9.07402400
 N                 -3.96940700    6.65995400    9.01190400
 C                 -4.48060900    5.62332500    8.11381000
 C                 -6.00653700    5.64577300    8.12611700
 N                 -6.58011600    6.92992800    7.72999300
 C                 -5.97679300    7.97934900    8.54865000
 C                 -4.45029500    7.96378400    8.55146000
 C                 -6.43634000    7.18557600    6.30742800
 H                  1.98182300    4.40928200   12.65766800
 H                  4.10866400    5.68911700   12.41860500
 H                  6.39013500    2.40504600   13.29767500
 H                  2.11703700    1.97268200   13.25987800
 H                  6.35453400   -2.08232000   14.29012900
 H                  6.52157000    0.34900400   13.72744100
 H                  2.10750400   -2.96755700   14.59092700
 H                  1.03570100   -0.25785100   12.49777900
 H                 -2.80856400    0.14038700   14.34236500
 H                 -2.21143300   -1.62520600   15.92345900
 H                  0.98776000   -2.66659900   16.80858500
 H                 -0.70642700   -3.18036800   16.86457700
 H                  0.40776800   -3.91108200   15.69956400
 H                 -2.19447700    1.47369300   12.57334800
 H                  0.21277300    2.82137400    9.16915100
 H                 -0.63675200    4.88590600    8.09635200
 H                 -3.22094400    5.56780900   11.44207500
 H                 -2.37300300    3.52500900   12.52370900
 H                 -2.07476500    6.75196900    8.07164800
 H                 -2.18927300    7.49449500    9.66873300
 H                 -4.11631300    4.65396600    8.47160300
 H                 -4.10188600    5.75748800    7.08753400
 H                 -6.35186300    5.42046000    9.13915700
 H                 -6.39669900    4.86884300    7.46344100
 H                 -6.32393400    7.84418100    9.57699400
 H                 -6.34188400    8.94981600    8.20126500
 H                 -4.05920600    8.20495100    7.54938100
 H                 -4.08489500    8.72901500    9.24304800
 H                 -6.93030900    8.13041800    6.06965100
 H                 -5.39656300    7.24201000    5.95494500
 H                 -6.94294800    6.39060400    5.75522800
