# Supplementary material for: Accelerating reliable multiscale quantum refinement of protein–drug systems enabled by machine learning
Source: Nat Commun. 2024 May 16;15:4181. doi: 10.1038/s41467-024-48453-4 (PMC11099068; doi:10.1038/s41467-024-48453-4)
Supplement: Supplementary file 4 — Supplementary Dataset 1 [file 41467_2024_48453_MOESM4_ESM.zip › Coordinates/Gas_10/1xbb_opt_ani-1x_sp.xyz]

68
1xbb_opt_ani-1x_sp.gjf
 C                  3.89006900    3.91286100   13.05753200
 C                  5.09446300    4.49930800   13.44279700
 N                  6.10279900    3.81785800   13.99305500
 C                  5.93433700    2.50762900   14.16898100
 C                  4.77099700    1.80992900   13.82528200
 C                  3.72656400    2.55012800   13.26152200
 C                  4.61575300    0.34997500   14.04214400
 N                  3.35958700   -0.11998400   14.01984300
 C                  3.19279700   -1.41411400   14.23657800
 N                  4.16113300   -2.32754500   14.43920600
 C                  5.40172400   -1.84237500   14.42851400
 C                  5.70201000   -0.49804900   14.23799100
 N                  1.92275400   -1.93524200   14.27853400
 C                  0.66055800   -1.29746600   14.19952900
 C                  0.41000100   -0.24701700   13.31810100
 C                 -0.85451500    0.33858900   13.24489200
 C                 -1.87999400   -0.14678600   14.05765100
 C                 -1.62463000   -1.20335600   14.91923700
 C                 -0.37165300   -1.80708100   15.00293400
 C                 -0.13201000   -2.95046800   15.95423300
 N                 -1.16777400    1.41395200   12.37440700
 C                 -0.31711200    2.13642900   11.58111900
 C                 -0.93567100    3.23840600   10.77819900
 C                 -0.28707400    3.60259900    9.59747300
 C                 -0.79758100    4.61921700    8.79873700
 C                 -1.95129200    5.30831200    9.18001600
 C                 -2.57719000    4.96005600   10.37737900
 C                 -2.08171900    3.93166700   11.16876200
 O                  0.88778000    1.89902600   11.50175800
 C                 -2.47572200    6.44232000    8.32932500
 N                 -3.91980800    6.63306300    8.42708200
 C                 -4.66007600    5.54180300    7.80438500
 C                 -6.15820700    5.74113700    7.99934900
 N                 -6.58263200    6.99976800    7.40681700
 C                 -5.83961500    8.09782100    8.00394100
 C                 -4.34060800    7.89126100    7.81998500
 C                 -8.00906300    7.19299200    7.55351100
 H                  3.10319300    4.51488900   12.61426800
 H                  5.26075900    5.56672600   13.30471200
 H                  6.77078100    1.99328300   14.63787600
 H                  2.80294800    2.06243500   12.96763600
 H                  6.19251800   -2.57280500   14.58623400
 H                  6.72456800   -0.14986300   14.20843800
 H                  1.92536500   -2.91771900   14.48262000
 H                  1.18866800    0.11385200   12.65590100
 H                 -2.87516100    0.29412000   14.03442800
 H                 -2.43095400   -1.57065800   15.55116700
 H                  0.69371600   -2.72671800   16.64227900
 H                 -1.02536600   -3.15149600   16.55612700
 H                  0.12512900   -3.87784900   15.42444800
 H                 -2.15401300    1.59635200   12.29920400
 H                  0.61735200    3.07689100    9.31513800
 H                 -0.28844300    4.87843600    7.87481400
 H                 -3.48038200    5.48174200   10.67923400
 H                 -2.57695300    3.71282800   12.11128200
 H                 -2.16280900    6.28649600    7.28018500
 H                 -1.99563300    7.37996900    8.65387400
 H                 -4.35379800    4.59457600    8.26710700
 H                 -4.43166400    5.47456600    6.72519500
 H                 -6.39894400    5.70736500    9.08017500
 H                 -6.70121500    4.92200400    7.50909100
 H                 -6.06990900    8.19334400    9.08105700
 H                 -6.14014300    9.03303900    7.51293400
 H                 -4.09698400    7.92047900    6.74121600
 H                 -3.80415600    8.71485200    8.31014300
 H                 -8.33339100    7.23378200    8.61194200
 H                 -8.30357100    8.12757700    7.06498300
 H                 -8.54189200    6.37387900    7.05949000
