# Supplementary material for: Accelerating reliable multiscale quantum refinement of protein–drug systems enabled by machine learning
Source: Nat Commun. 2024 May 16;15:4181. doi: 10.1038/s41467-024-48453-4 (PMC11099068; doi:10.1038/s41467-024-48453-4)
Supplement: Supplementary file 4 — Supplementary Dataset 1 [file 41467_2024_48453_MOESM4_ESM.zip › Coordinates/Gas_10/1xbb_opt_QDpi-new.xyz]

68
1xbb_opt_QDpi-new.gjf
 C      3.39825600    4.00288600   12.50217100
 C      4.38187500    4.74992600   13.14158800
 N      5.26659200    4.22940000   13.99437900
 C      5.19102300    2.91856900   14.21607800
 C      4.25853900    2.07121000   13.61625000
 C      3.33196600    2.63786300   12.74442300
 C      4.26542700    0.61599200   13.93497900
 N      3.08676200   -0.00836200   13.96062200
 C      3.10342000   -1.30032900   14.27896600
 N      4.18918400   -2.04212800   14.57572800
 C      5.34631000   -1.39896800   14.51873000
 C      5.45767400   -0.05487500   14.19901900
 N      1.92550700   -2.00256700   14.35904200
 C      0.61530800   -1.52739200   14.16925700
 C      0.36303500   -0.55163000   13.20983400
 C     -0.92302800   -0.04583900   13.06498800
 C     -1.96659900   -0.58224000   13.82539100
 C     -1.70233900   -1.59610400   14.73721400
 C     -0.41609200   -2.08370900   14.94533800
 C     -0.14051600   -3.14493900   15.97892700
 N     -1.22198300    1.01323300   12.18575300
 C     -0.35014900    1.69418400   11.38067200
 C     -0.89935600    2.91814400   10.70224600
 C     -0.30634300    3.28423500    9.49395100
 C     -0.73742500    4.41247900    8.80903900
 C     -1.75532300    5.20942200    9.32879900
 C     -2.33459600    4.85345400   10.54720400
 C     -1.91349700    3.72009000   11.23110200
 O      0.80458200    1.34506400   11.17434300
 C     -2.20478300    6.46109800    8.61257800
 N     -3.64257300    6.65929200    8.68354200
 C     -4.35550200    5.67248500    7.88356000
 C     -5.85670400    5.88321400    7.98952600
 N     -6.21622300    7.22492700    7.56217100
 C     -5.50485200    8.20610900    8.36351500
 C     -4.00263700    8.00099100    8.25297800
 C     -7.64593100    7.42903200    7.63760800
 H      2.69982900    4.48526500   11.82396500
 H      4.46344500    5.82226000   12.96385100
 H      5.90383000    2.51684900   14.93574100
 H      2.57887200    2.03632700   12.24930000
 H      6.23443600   -1.99173500   14.74254800
 H      6.42165800    0.43782100   14.13425800
 H      2.04563800   -2.93637500   14.72508800
 H      1.17185600   -0.17062400   12.60432400
 H     -2.98060900   -0.20339900   13.71205400
 H     -2.52439100   -2.00422500   15.32283600
 H      0.61444100   -2.81977900   16.70571500
 H     -1.05106400   -3.37687400   16.53857300
 H      0.20555400   -4.08652900   15.53117300
 H     -2.19196800    1.28643700   12.15239700
 H      0.49962000    2.66628600    9.11026700
 H     -0.27243400    4.67618200    7.86003300
 H     -3.12461100    5.47936200   10.95718200
 H     -2.35844300    3.48762400   12.19710100
 H     -1.83677000    6.44390800    7.56599900
 H     -1.73203800    7.33092900    9.09053700
 H     -4.10299500    4.66798800    8.24541700
 H     -4.05390100    5.72433700    6.81891500
 H     -6.17463300    5.69910700    9.03606400
 H     -6.37662900    5.15711100    7.35147300
 H     -5.79815700    8.14023900    9.43121500
 H     -5.76608900    9.21137700    8.00802600
 H     -3.68578900    8.19143500    7.20894700
 H     -3.48923500    8.72939700    8.89495600
 H     -8.04315400    7.32139100    8.66633700
 H     -7.89703300    8.43386500    7.28042700
 H     -8.15924500    6.70282500    6.99777300
