# Supplementary material for: Accelerating reliable multiscale quantum refinement of protein–drug systems enabled by machine learning
Source: Nat Commun. 2024 May 16;15:4181. doi: 10.1038/s41467-024-48453-4 (PMC11099068; doi:10.1038/s41467-024-48453-4)
Supplement: Supplementary file 4 — Supplementary Dataset 1 [file 41467_2024_48453_MOESM4_ESM.zip › Coordinates/Gas_10/2w26_opt_ani-1ccx_sp.xyz]

47
2w26_opt_ani-1ccx_sp.gjf
 Cl                  13.36497600    7.68141600   26.13732600
 C                    9.05489500    1.18722500   18.61874700
 N                    8.30246100    2.35364400   18.17288800
 C                    9.23119000    0.23250900   17.45999300
 C                    8.24739500    2.72862900   16.85773700
 O                    9.87462500    0.92000800   16.40549200
 C                    9.01890200    1.88203300   15.85035500
 C                    6.64088700    4.84250600   21.17311300
 C                    7.48665700    5.37223900   20.19032300
 C                    6.33562400    3.47586700   21.13768300
 C                    8.01290000    4.56449500   19.18731000
 C                    6.89224900    2.66494600   20.15477400
 C                    7.72653800    3.20118700   19.17144100
 O                    7.59450100    3.66884100   16.46396700
 N                    6.08469600    5.69084900   22.14692300
 C                    5.59520000    5.28237600   23.37972400
 C                    6.17954400    7.13651200   22.08255700
 O                    5.20042000    6.37939600   24.06402000
 C                    5.27841000    7.54844200   23.24371500
 O                    5.53068500    4.17032100   23.82467700
 C                    5.80688600    8.68803800   24.09393200
 N                    7.00712000    8.30875100   24.81012100
 C                    8.22963900    8.77965500   24.46146400
 S                   10.94321000    8.65876300   24.68681800
 C                   11.65612900    7.77941300   25.97851200
 C                    9.36129300    8.24903400   25.24868400
 C                   10.73611800    7.21138100   26.81138900
 C                    9.40506300    7.48878500   26.38745700
 O                    8.42066700    9.58651100   23.55565700
 H                    6.95558100    7.46009100   25.34839900
 H                    8.51088000    0.70579700   19.43360300
 H                   10.02837900    1.49743500   19.00578700
 H                    8.26633600   -0.17050000   17.12989400
 H                    9.88580400   -0.59126500   17.74372900
 H                    9.62101700    2.55204800   15.23760700
 H                    8.26133000    1.41986000   15.20321700
 H                    7.72664600    6.42614400   20.19801100
 H                    5.67905200    3.05277500   21.88171400
 H                    8.65480200    4.99001500   18.42844300
 H                    6.65279800    1.61011700   20.12730700
 H                    5.82741100    7.52161500   21.12872600
 H                    7.20360300    7.46455400   22.23313900
 H                    4.27591600    7.76615900   22.86600900
 H                    5.03754600    8.97387800   24.81317500
 H                    6.04181200    9.55594900   23.48324000
 H                   11.00230300    6.62554100   27.68406700
 H                    8.52990900    7.15601400   26.93713500
