# Supplementary material for: Accelerating reliable multiscale quantum refinement of protein–drug systems enabled by machine learning
Source: Nat Commun. 2024 May 16;15:4181. doi: 10.1038/s41467-024-48453-4 (PMC11099068; doi:10.1038/s41467-024-48453-4)
Supplement: Supplementary file 4 — Supplementary Dataset 1 [file 41467_2024_48453_MOESM4_ESM.zip › Coordinates/Gas_10/2w26_opt_ani-1x_sp.xyz]

47
2w26_opt_ani-1x_sp.gjf
 Cl                  13.37127500    7.49807200   26.10445300
 C                    9.15962900    1.26988200   18.64981700
 N                    8.31496600    2.37528900   18.19934500
 C                    9.36433100    0.28177200   17.51615600
 C                    8.21084700    2.71731800   16.87349500
 O                    9.89770500    0.96136500   16.40201200
 C                    8.96522900    1.85434700   15.86199900
 C                    6.61964000    4.87932100   21.17764400
 C                    7.40906600    5.41402200   20.14974600
 C                    6.38383200    3.49819200   21.18806200
 C                    7.93839000    4.60199500   19.15678400
 C                    6.94307400    2.68597900   20.21200300
 C                    7.72175900    3.22592700   19.18648600
 O                    7.52097600    3.63267100   16.47186700
 N                    6.05601300    5.73121400   22.14291800
 C                    5.53713800    5.32762200   23.36262400
 C                    6.09993100    7.17908600   22.05279100
 O                    5.13136100    6.41534100   24.04914500
 C                    5.23171300    7.59289600   23.24243000
 O                    5.45242100    4.20832200   23.79677700
 C                    5.82086000    8.70982700   24.09406200
 N                    7.02334100    8.27428300   24.77797300
 C                    8.25732300    8.73478200   24.43941900
 S                   10.97170200    8.54590900   24.66590000
 C                   11.66512600    7.63645300   25.94775800
 C                    9.38168400    8.16551500   25.22437900
 C                   10.73260000    7.08066300   26.77477000
 C                    9.40784000    7.39264700   26.35476300
 O                    8.46171300    9.55203600   23.54854800
 H                    6.95307100    7.42735700   25.32064500
 H                    8.67450700    0.77328400   19.49626600
 H                   10.12633700    1.65396200   18.99845400
 H                    8.41737000   -0.21857800   17.26152400
 H                   10.09838000   -0.47806500   17.80420800
 H                    9.49596800    2.52463500   15.17897500
 H                    8.19018700    1.33184800   15.27711500
 H                    7.60366400    6.47994300   20.11025400
 H                    5.77109700    3.05915100   21.96534700
 H                    8.53516300    5.04186300   18.36756700
 H                    6.74225700    1.61663400   20.22950700
 H                    5.69267700    7.53563300   21.10276200
 H                    7.12417400    7.54897700   22.15193900
 H                    4.22833500    7.85663300   22.89325200
 H                    5.07742400    9.02779100   24.83353700
 H                    6.08648000    9.57276700   23.48173100
 H                   10.98553900    6.47965000   27.64100600
 H                    8.52588400    7.07376900   26.90178700
