# Supplementary material for: Accelerating reliable multiscale quantum refinement of protein–drug systems enabled by machine learning
Source: Nat Commun. 2024 May 16;15:4181. doi: 10.1038/s41467-024-48453-4 (PMC11099068; doi:10.1038/s41467-024-48453-4)
Supplement: Supplementary file 4 — Supplementary Dataset 1 [file 41467_2024_48453_MOESM4_ESM.zip › Coordinates/Gas_10/2w26_opt_dft_sp.xyz]

47
2w26_opt_dft_sp.gjf
Cl   11.751870    3.490352   22.903322
 C   10.137559    2.764685   19.607086
 N    8.801719    3.042623   19.076808
 C   10.790370    1.632278   18.839400
 C    8.452325    2.734847   17.786863
 O   10.783609    1.922115   17.462108
 C    9.466261    1.936059   16.969615
 C    6.357666    5.464061   21.535645
 C    6.702106    5.885085   20.247721
 C    6.784722    4.206813   21.976493
 C    7.493303    5.089674   19.431493
 C    7.566411    3.416353   21.147045
 C    7.940515    3.851156   19.878364
 O    7.375664    3.016149   17.290427
 N    5.621435    6.337733   22.366142
 C    5.169800    6.068101   23.636858
 C    5.337548    7.717120   22.000671
 O    4.630308    7.203642   24.163862
 C    5.022591    8.328700   23.371909
 O    5.218892    5.037883   24.263343
 C    6.224293    9.000285   24.053148
 N    7.280738    8.052914   24.347793
 C    8.205713    7.698513   23.405592
 S   10.258382    6.069053   22.598854
 C   10.478075    4.550904   23.383591
 C    8.937412    6.437227   23.655140
 C    9.577008    4.321448   24.383236
 C    8.683185    5.413791   24.530363
 O    8.414873    8.365180   22.399568
 H    7.123515    7.431187   25.126503
 H   10.052608    2.495388   20.663694
 H   10.757251    3.668800   19.543279
 H   10.266522    0.682810   19.038868
 H   11.834210    1.524955   19.143111
 H    9.493301    2.371387   15.969292
 H    9.066535    0.912128   16.882264
 H    6.369418    6.843693   19.868204
 H    6.504472    3.854638   22.958414
 H    7.755014    5.431126   18.437129
 H    7.885412    2.439120   21.497684
 H    4.485670    7.773455   21.312601
 H    6.208944    8.192093   21.546041
 H    4.180266    9.022156   23.332377
 H    5.896714    9.454403   24.992075
 H    6.631377    9.784799   23.410673
 H    9.551631    3.417332   24.977822
 H    7.852788    5.395788   25.227512
