# Supplementary material for: Accelerating reliable multiscale quantum refinement of protein–drug systems enabled by machine learning
Source: Nat Commun. 2024 May 16;15:4181. doi: 10.1038/s41467-024-48453-4 (PMC11099068; doi:10.1038/s41467-024-48453-4)
Supplement: Supplementary file 4 — Supplementary Dataset 1 [file 41467_2024_48453_MOESM4_ESM.zip › Coordinates/Gas_10/2w26_opt_QDpi-new.xyz]

47
2w26_opt_QDpi-new.gjf
 Cl    13.11118300    5.82843700   24.86711100
 C      9.68766900    1.93200200   19.11105700
 N      8.49577200    2.62444800   18.62417900
 C     10.05384700    0.80347000   18.16833900
 C      8.15540400    2.63350200   17.29521600
 O     10.21296500    1.31628600   16.86713900
 C      8.97451500    1.74942600   16.35990000
 C      6.52201700    5.19581900   21.35205400
 C      6.99598200    5.68431200   20.13366000
 C      6.69432900    3.84184500   21.64737700
 C      7.64874800    4.85072400   19.23433000
 C      7.33462500    3.01192400   20.73480000
 C      7.82222800    3.50376800   19.52848400
 O      7.21255400    3.26563500   16.84931000
 N      5.86228000    6.06981700   22.24223000
 C      5.35507800    5.74501100   23.48086500
 C      5.63897000    7.46809900   21.92550900
 O      4.75773900    6.84102700   24.02135300
 C      4.99602900    8.00216600   23.21418000
 O      5.40679800    4.69457200   24.06716800
 C      5.89431400    8.93713700   24.02258900
 N      7.03702400    8.23537100   24.55406000
 C      8.25206900    8.25511600   23.94529000
 S     10.87141100    7.52944500   23.85858100
 C     11.45830700    6.29904500   24.90397600
 C      9.28267300    7.36838700   24.52058000
 C     10.48999200    5.77733300   25.71234400
 C      9.22669000    6.39526500   25.48635600
 O      8.49531000    8.97307600   22.98117400
 H      6.83716600    7.54589300   25.25872900
 H      9.49365200    1.53250500   20.11285400
 H     10.52684500    2.63726200   19.19271000
 H      9.27027400    0.02987400   18.18603300
 H     11.00676700    0.35215700   18.45758400
 H      9.17413200    2.32115300   15.45183700
 H      8.33631200    0.89483300   16.08302400
 H      6.86717900    6.72893400   19.86959000
 H      6.31420800    3.43711900   22.57563000
 H      8.00648300    5.25692400   18.29398300
 H      7.43751900    1.95362500   20.96562000
 H      4.96791400    7.57066400   21.06101300
 H      6.58397700    7.97507300   21.70158000
 H      4.02733900    8.47309200   23.01659800
 H      5.32089400    9.36161200   24.85353100
 H      6.25938300    9.75737100   23.40006900
 H     10.67714700    4.98800500   26.43189500
 H      8.32628900    6.10144000   26.01850700
