# Supplementary material for: Accelerating reliable multiscale quantum refinement of protein–drug systems enabled by machine learning
Source: Nat Commun. 2024 May 16;15:4181. doi: 10.1038/s41467-024-48453-4 (PMC11099068; doi:10.1038/s41467-024-48453-4)
Supplement: Supplementary file 4 — Supplementary Dataset 1 [file 41467_2024_48453_MOESM4_ESM.zip › Coordinates/Gas_10/2w26_opt_xtb_sp.xyz]

47
2w26_opt_xtb_sp.gjf
Cl   11.693245    3.488457   22.751327
 C   10.138575    2.734766   19.594905
 N    8.818377    3.081458   19.099370
 C   10.665381    1.507386   18.860508
 C    8.402869    2.761499   17.847518
 O   10.659524    1.751117   17.477539
 C    9.346261    1.910986   17.001595
 C    6.397167    5.493149   21.562267
 C    6.678838    5.874556   20.252616
 C    6.906767    4.285786   22.036674
 C    7.477593    5.085509   19.449225
 C    7.695271    3.495629   21.225180
 C    7.999163    3.892343   19.928833
 O    7.310309    3.065355   17.412612
 N    5.637420    6.336365   22.383566
 C    5.211906    6.077495   23.657308
 C    5.308617    7.700166   22.010004
 O    4.644429    7.198310   24.179149
 C    4.996478    8.316687   23.378756
 O    5.297712    5.058754   24.284473
 C    6.237804    8.994871   24.003853
 N    7.272586    8.022929   24.266582
 C    8.167163    7.660909   23.306335
 S   10.130380    6.012624   22.403828
 C   10.483921    4.568358   23.283113
 C    8.930519    6.439458   23.579200
 C    9.715733    4.424573   24.402419
 C    8.823334    5.496507   24.566833
 O    8.329576    8.302200   22.283301
 H    7.113529    7.400316   25.042600
 H   10.082738    2.543239   20.667645
 H   10.822643    3.577320   19.426915
 H   10.047183    0.628639   19.099389
 H   11.701264    1.308408   19.139352
 H    9.420104    2.364503   16.010720
 H    8.855023    0.929518   16.888504
 H    6.281805    6.789027   19.845219
 H    6.674478    3.960564   23.036118
 H    7.687247    5.392166   18.437695
 H    8.063967    2.556350   21.609462
 H    4.438514    7.718884   21.343493
 H    6.154786    8.194692   21.531304
 H    4.152211    9.008978   23.362036
 H    5.959014    9.473785   24.944051
 H    6.637322    9.738203   23.311118
 H    9.786515    3.587935   25.072427
 H    8.124737    5.539273   25.383062
