# Supplementary material for: Accelerating reliable multiscale quantum refinement of protein–drug systems enabled by machine learning
Source: Nat Commun. 2024 May 16;15:4181. doi: 10.1038/s41467-024-48453-4 (PMC11099068; doi:10.1038/s41467-024-48453-4)
Supplement: Supplementary file 4 — Supplementary Dataset 1 [file 41467_2024_48453_MOESM4_ESM.zip › Coordinates/Gas_10/4hzz_opt_aiqm1_sp.xyz]

44
4hzz_opt_aiqm1_sp.gjf
 C    5.243293   30.787941   38.060276
 O    4.677329   29.956826   38.788409
 O    4.959029   31.956911   37.784025
 C    6.558384   30.237004   37.370284
 C    6.885331   28.782751   37.635680
 C    7.954490   28.212101   36.718116
 C    9.103187   29.196019   36.536670
 N   10.173947   28.712595   35.627738
 C   11.108852   27.785866   35.893688
 O   10.948699   26.900711   36.754819
 C   12.351756   27.832909   35.052865
 C    8.581033   30.512348   35.917242
 C    7.360545   31.007077   36.626754
 O    9.694043   31.399843   35.949487
 C    9.811594   32.279905   34.821006
 C    8.711616   33.338480   34.775672
 C   11.208024   32.875436   34.879889
 C   12.331690   31.853533   34.741682
 C    8.651214   34.244656   36.003855
 N    8.487559   26.900075   37.306382
 H    7.982357   26.106585   36.928719
 H    8.307047   26.903807   38.307551
 H    8.513389   33.664262   36.912465
 H    9.562795   34.836396   36.117300
 H    7.814908   34.938189   35.923557
 H   12.333015   31.149336   35.577634
 H   12.234934   31.279674   33.813262
 H   13.302688   32.346108   34.724376
 H   11.280915   33.615699   34.080368
 H   11.308396   33.409921   35.824669
 H   12.099591   27.907144   33.995889
 H   12.936966   28.715340   35.311456
 H   12.941493   26.942567   35.239897
 H   10.457709   29.436831   34.979706
 H    8.878329   33.939791   33.875197
 H    7.752206   32.841884   34.630730
 H    9.711710   31.656727   33.909678
 H    7.099351   32.041528   36.501772
 H    8.339614   30.301617   34.858567
 H    9.545398   29.415519   37.512462
 H    7.546052   27.968995   35.735684
 H    7.210432   28.710634   38.681491
 H    5.965217   28.201545   37.571415
 H    9.565902   26.819550   37.124729
