# Supplementary material for: Accelerating reliable multiscale quantum refinement of protein–drug systems enabled by machine learning
Source: Nat Commun. 2024 May 16;15:4181. doi: 10.1038/s41467-024-48453-4 (PMC11099068; doi:10.1038/s41467-024-48453-4)
Supplement: Supplementary file 4 — Supplementary Dataset 1 [file 41467_2024_48453_MOESM4_ESM.zip › Coordinates/Gas_10/4hzz_opt_ani-1ccx_sp.xyz]

44
4hzz_opt_ani-1ccx_sp.gjf
 C                  5.44321100   30.78991000   38.27450700
 O                  4.75617700   29.97166100   38.91507500
 O                  5.26391100   32.02041400   38.16437800
 C                  6.65963600   30.19432200   37.54787900
 C                  6.95212300   28.73797600   37.72685300
 C                  7.90425600   28.20972000   36.64554400
 C                  9.07007200   29.19009400   36.51488300
 N                 10.12273500   28.70425700   35.62166500
 C                 11.20680700   28.03344800   36.11070800
 O                 11.20875400   27.54370300   37.23280300
 C                 12.38669200   27.93225100   35.16681600
 C                  8.55538200   30.53202600   35.96896100
 C                  7.39123600   30.99993300   36.79289800
 O                  9.62381600   31.45555500   35.99874300
 C                  9.79639900   32.23085300   34.82026700
 C                  8.68710500   33.26526900   34.68922600
 C                 11.19542800   32.81777600   34.87504700
 C                 12.26886400   31.74841200   34.79182300
 C                  8.66366500   34.31076000   35.79496700
 N                  8.36979100   26.84885200   36.96806900
 H                  8.95103600   26.47211800   36.21918000
 H                  7.58479500   26.21302100   37.11527900
 H                  8.59522400   33.84555000   36.78217800
 H                  9.56236500   34.93068700   35.77622000
 H                  7.80544700   34.97367100   35.67258300
 H                 12.17692900   31.03736300   35.61394400
 H                 12.18927500   31.19519700   33.84916600
 H                 13.26860600   32.18379700   34.83480700
 H                 11.30808800   33.52958500   34.05252400
 H                 11.29484200   33.38082900   35.80515800
 H                 12.05743900   27.83431000   34.13075300
 H                 13.00787500   28.83575800   35.23229000
 H                 12.99566900   27.07749200   35.45087700
 H                 10.28330200   29.26567800   34.80174900
 H                  8.79986600   33.76284300   33.72187500
 H                  7.73388100   32.72988500   34.65267300
 H                  9.72929900   31.54874200   33.95273500
 H                  7.12646100   32.04738200   36.73804900
 H                  8.23386200   30.39342000   34.92583400
 H                  9.48796000   29.35021000   37.50836100
 H                  7.37811200   28.18851400   35.68430900
 H                  7.42527000   28.56630100   38.69921400
 H                  6.02532200   28.15863900   37.72628200
 H                  8.94503900   26.86445300   37.81596100
