# Supplementary material for: Accelerating reliable multiscale quantum refinement of protein–drug systems enabled by machine learning
Source: Nat Commun. 2024 May 16;15:4181. doi: 10.1038/s41467-024-48453-4 (PMC11099068; doi:10.1038/s41467-024-48453-4)
Supplement: Supplementary file 4 — Supplementary Dataset 1 [file 41467_2024_48453_MOESM4_ESM.zip › Coordinates/Gas_10/4hzz_opt_ani-1x_sp.xyz]

44
4hzz_opt_ani-1x_sp.gjf
 C                  5.45481700   30.81074500   38.21675000
 O                  4.72236500   30.07525500   38.93285000
 O                  5.26920000   32.04430800   38.03411400
 C                  6.65386200   30.16819900   37.53507400
 C                  6.95736300   28.70972500   37.72295500
 C                  7.92262600   28.20127600   36.63012600
 C                  9.08064200   29.20408000   36.52487300
 N                 10.18481600   28.74253200   35.67630000
 C                 11.16563000   27.93737300   36.15718200
 O                 11.05474700   27.34702100   37.23330900
 C                 12.41552600   27.83443500   35.30835900
 C                  8.55728000   30.54238100   35.96435300
 C                  7.36328100   30.98065400   36.77934700
 O                  9.61029000   31.48144400   35.97412200
 C                  9.77033500   32.26538600   34.80026700
 C                  8.66150000   33.31287400   34.69431400
 C                 11.17569600   32.86127700   34.81852900
 C                 12.26612800   31.79935600   34.71583400
 C                  8.64964400   34.32636000   35.83628400
 N                  8.40615200   26.82163000   36.90003600
 H                  8.42245600   26.25891200   36.03757000
 H                  7.82120000   26.33311100   37.59590400
 H                  8.64692300   33.82209300   36.80842200
 H                  9.52551600   34.98103900   35.80004300
 H                  7.76125200   34.96095000   35.77795900
 H                 12.22704900   31.11166600   35.56694400
 H                 12.15639500   31.20889300   33.79722500
 H                 13.25960700   32.25613300   34.69823200
 H                 11.26686700   33.56941500   33.98405500
 H                 11.30009500   33.43453000   35.74279200
 H                 12.21859500   28.10101300   34.26553000
 H                 13.17612300   28.51518300   35.70859900
 H                 12.80800300   26.81930500   35.37093500
 H                 10.44105500   29.36427200   34.91704500
 H                  8.77142100   33.83738800   33.73738500
 H                  7.70315200   32.78059700   34.65432500
 H                  9.69591400   31.60092700   33.91861700
 H                  7.02139000   32.01209200   36.74387300
 H                  8.23312100   30.36789000   34.92451500
 H                  9.47193700   29.37514600   37.52985300
 H                  7.38712300   28.20557600   35.67294300
 H                  7.41919800   28.53941800   38.70816800
 H                  6.03090200   28.12147700   37.71382700
 H                  9.38483300   26.87930000   37.25337100
