# Supplementary material for: Accelerating reliable multiscale quantum refinement of protein–drug systems enabled by machine learning
Source: Nat Commun. 2024 May 16;15:4181. doi: 10.1038/s41467-024-48453-4 (PMC11099068; doi:10.1038/s41467-024-48453-4)
Supplement: Supplementary file 4 — Supplementary Dataset 1 [file 41467_2024_48453_MOESM4_ESM.zip › Coordinates/Gas_10/4hzz_opt_ani_sp.xyz]

44
4hzz_opt_ani_sp.gjf
 C    5.289329   30.492371   38.122149
 O    4.633567   29.466177   38.414145
 O    4.923382   31.676204   38.259309
 C    6.644376   30.212555   37.525218
 C    6.937151   28.771828   37.770228
 C    7.902477   28.224864   36.712596
 C    9.055954   29.239265   36.525720
 N   10.077863   28.709580   35.629341
 C   11.142791   27.998988   36.087421
 O   11.128294   27.483881   37.205160
 C   12.300285   27.853017   35.128166
 C    8.542766   30.595666   36.010824
 C    7.378865   31.084272   36.835292
 O    9.620987   31.520771   36.021039
 C    9.825273   32.264773   34.820279
 C    8.748581   33.340012   34.637281
 C   11.232616   32.842421   34.882516
 C   12.321879   31.774804   34.838849
 C    8.732270   34.384424   35.752393
 N    8.487134   26.883282   37.072749
 H    8.524183   26.273807   36.233121
 H    7.922601   26.400740   37.793944
 H    8.704666   33.907385   36.737577
 H    9.630342   35.010658   35.720588
 H    7.865122   35.045978   35.662530
 H   12.207886   31.068516   35.668956
 H   12.271987   31.206753   33.901346
 H   13.316144   32.227273   34.907003
 H   11.358474   33.540930   34.043423
 H   11.327759   33.426602   35.804270
 H   12.014820   27.228342   34.274762
 H   12.616098   28.827228   34.738478
 H   13.132627   27.382562   35.652981
 H   10.168620   29.152920   34.726798
 H    8.918803   33.830054   33.669097
 H    7.769171   32.852793   34.555243
 H    9.766243   31.568873   33.963111
 H    7.156333   32.149962   36.800104
 H    8.198117   30.449916   34.971564
 H    9.523923   29.399175   37.504657
 H    7.379302   28.105720   35.760334
 H    7.404206   28.671406   38.763380
 H    5.915800   28.363572   37.851828
 H    9.472961   27.012318   37.427343
