# Supplementary material for: Accelerating reliable multiscale quantum refinement of protein–drug systems enabled by machine learning
Source: Nat Commun. 2024 May 16;15:4181. doi: 10.1038/s41467-024-48453-4 (PMC11099068; doi:10.1038/s41467-024-48453-4)
Supplement: Supplementary file 4 — Supplementary Dataset 1 [file 41467_2024_48453_MOESM4_ESM.zip › Coordinates/Gas_10/4hzz_opt_dft_sp.xyz]

44
4hzz_opt_dft_sp.gjf
 C    5.227588   30.713553   37.995770
 O    4.639638   29.825997   38.653100
 O    4.954228   31.901830   37.766346
 C    6.553556   30.204178   37.358373
 C    6.904609   28.781608   37.673404
 C    8.052947   28.224722   36.836125
 C    9.172035   29.254919   36.678881
 N   10.358155   28.883680   35.894559
 C   11.024405   27.736141   35.707952
 O   10.676137   26.624207   36.146597
 C   12.279961   27.826273   34.875598
 C    8.598472   30.504533   35.963686
 C    7.336219   30.980959   36.614396
 O    9.663660   31.445714   35.971053
 C    9.813766   32.253349   34.800850
 C    8.693435   33.285013   34.638140
 C   11.201083   32.882908   34.890681
 C   12.338023   31.863292   34.898669
 C    8.572677   34.274715   35.796191
 N    8.546794   26.976656   37.519254
 H    7.813179   26.265570   37.526027
 H    8.776647   27.181704   38.494273
 H    8.513583   33.750967   36.754565
 H    9.426403   34.959504   35.833493
 H    7.666300   34.876934   35.690697
 H   12.318764   31.260096   35.813043
 H   12.272016   31.194854   34.029277
 H   13.313263   32.357413   34.857266
 H   11.317438   33.560313   34.036494
 H   11.254590   33.497748   35.795243
 H   12.542519   28.846420   34.588822
 H   13.102947   27.386004   35.443898
 H   12.143561   27.221659   33.974819
 H   10.795944   29.728365   35.541727
 H    8.874438   33.820791   33.697398
 H    7.744181   32.754990   34.502959
 H    9.791047   31.583203   33.921324
 H    7.001258   32.000374   36.448656
 H    8.409943   30.215348   34.913339
 H    9.500032   29.578329   37.676916
 H    7.711535   27.902283   35.847220
 H    7.160900   28.727030   38.742590
 H    6.000970   28.172477   37.567725
 H    9.433180   26.636017   37.005716
