# Supplementary material for: Accelerating reliable multiscale quantum refinement of protein–drug systems enabled by machine learning
Source: Nat Commun. 2024 May 16;15:4181. doi: 10.1038/s41467-024-48453-4 (PMC11099068; doi:10.1038/s41467-024-48453-4)
Supplement: Supplementary file 4 — Supplementary Dataset 1 [file 41467_2024_48453_MOESM4_ESM.zip › Coordinates/Gas_10/4hzz_opt_QDpi-new.xyz]

44
4hzz_opt_QDpi-new.gjf
 C      5.19846200   30.71085200   38.03233100
 O      4.55524100   29.81768200   38.61601000
 O      4.93981800   31.90632200   37.85064100
 C      6.56560300   30.20322800   37.41417700
 C      6.89483400   28.76342700   37.69133200
 C      8.01974900   28.21656400   36.82340600
 C      9.13840800   29.25602400   36.66670600
 N     10.29322700   28.86643900   35.84176000
 C     10.96808300   27.73734100   35.65965600
 O     10.64797700   26.62064900   36.13939900
 C     12.18700700   27.80562500   34.78549500
 C      8.58951700   30.53604000   36.00867700
 C      7.33979800   31.01310100   36.69687500
 O      9.68260000   31.45363700   36.01264600
 C      9.84612500   32.26222700   34.83872000
 C      8.73820000   33.30357000   34.66482100
 C     11.23361800   32.88709000   34.93025400
 C     12.36296000   31.85908000   34.98755800
 C      8.62997300   34.30433200   35.81394000
 N      8.56057100   26.94469200   37.40687800
 H      7.87732000   26.19013200   37.32495800
 H      8.77145700   27.06353100   38.40063700
 H      8.62777500   33.78976000   36.78068000
 H      9.46799600   35.01143600   35.81107900
 H      7.70701700   34.88644400   35.73628700
 H     12.28422100   31.24439200   35.89235500
 H     12.34073900   31.18893900   34.11518600
 H     13.34142000   32.34982800   34.99878600
 H     11.37208100   33.54742000   34.06458000
 H     11.27806300   33.51939100   35.82468500
 H     12.00676500   27.21346000   33.88274500
 H     12.45349900   28.82528700   34.49530400
 H     13.02748700   27.34742900   35.31369100
 H     10.70112700   29.71553400   35.46342200
 H      8.93344900   33.83085800   33.72110300
 H      7.78578700   32.78025500   34.52517900
 H      9.82003500   31.58467600   33.96209800
 H      7.01251900   32.04336200   36.57646000
 H      8.36682200   30.27715700   34.95758900
 H      9.52271600   29.53287500   37.65955900
 H      7.67540500   27.95199900   35.82004600
 H      7.18979900   28.68342300   38.74895500
 H      5.97205000   28.18285200   37.59953600
 H      9.56470500   26.69427600   36.82691100
