# Supplementary material for: Accelerating reliable multiscale quantum refinement of protein–drug systems enabled by machine learning
Source: Nat Commun. 2024 May 16;15:4181. doi: 10.1038/s41467-024-48453-4 (PMC11099068; doi:10.1038/s41467-024-48453-4)
Supplement: Supplementary file 4 — Supplementary Dataset 1 [file 41467_2024_48453_MOESM4_ESM.zip › Coordinates/Gas_10/4hzz_opt_xtb_sp.xyz]

44
4hzz_opt_xtb_sp.gjf
 C    5.122818   30.647289   37.903665
 O    4.428389   29.686125   38.236826
 O    4.911467   31.850424   37.852132
 C    6.578718   30.200699   37.407576
 C    6.967580   28.807738   37.784090
 C    8.045280   28.224920   36.877620
 C    9.162032   29.251547   36.718941
 N   10.344000   28.874178   35.941530
 C   10.954562   27.732826   35.659059
 O   10.583626   26.611106   36.047939
 C   12.176276   27.862929   34.793170
 C    8.604331   30.505844   35.989323
 C    7.320224   30.965952   36.629339
 O    9.666153   31.448264   36.002469
 C    9.844452   32.242207   34.836866
 C    8.751659   33.305695   34.651641
 C   11.237722   32.870771   34.943703
 C   12.362181   31.841659   34.897742
 C    8.650188   34.275084   35.823400
 N    8.553618   26.957861   37.484714
 H    7.827149   26.241711   37.458933
 H    8.806331   27.123787   38.461393
 H    8.603879   33.726268   36.760426
 H    9.503494   34.948084   35.852234
 H    7.746350   34.871356   35.733094
 H   12.330485   31.206777   35.781084
 H   12.287069   31.223805   34.003553
 H   13.326428   32.343706   34.881737
 H   11.355811   33.577876   34.122183
 H   11.293752   33.416859   35.884012
 H   11.908220   28.288202   33.828451
 H   12.909651   28.513148   35.264847
 H   12.612383   26.879979   34.639655
 H   10.779342   29.731929   35.606735
 H    8.964010   33.849256   33.728387
 H    7.794689   32.798111   34.519688
 H    9.817780   31.576756   33.951265
 H    6.976471   31.961560   36.404694
 H    8.402508   30.221209   34.937923
 H    9.500631   29.582002   37.710273
 H    7.635808   27.977068   35.894198
 H    7.325971   28.831608   38.819595
 H    6.047991   28.214644   37.771869
 H    9.470543   26.653816   36.885142
