# Supplementary material for: Accelerating reliable multiscale quantum refinement of protein–drug systems enabled by machine learning
Source: Nat Commun. 2024 May 16;15:4181. doi: 10.1038/s41467-024-48453-4 (PMC11099068; doi:10.1038/s41467-024-48453-4)
Supplement: Supplementary file 4 — Supplementary Dataset 1 [file 41467_2024_48453_MOESM4_ESM.zip › Coordinates/Gas_10/4kra_opt_aiqm1_sp.xyz]

43
4kra_opt_aiqm1_sp.gjf
 O  -28.506660   15.232641  -45.534749
 C  -28.505534   16.159694  -44.755467
 O  -28.631590   16.004136  -43.436914
 C  -28.352712   17.571142  -45.194602
 C  -28.210051   17.754154  -46.535966
 N  -28.035610   18.962564  -47.144414
 C  -27.941927   20.118261  -46.373346
 C  -27.627767   21.352861  -46.961110
 C  -27.591805   22.521657  -46.195191
 N  -27.243695   23.772277  -46.746643
 C  -27.165463   23.912165  -48.182640
 C  -25.729106   23.559679  -48.701107
 N  -25.003185   22.809927  -47.605973
 C  -24.810067   23.686847  -46.376572
 C  -26.138515   24.462480  -46.109826
 C  -27.874630   22.412164  -44.822416
 F  -27.945287   23.532234  -44.077307
 C  -28.117678   21.197661  -44.222099
 C  -28.130576   20.028118  -44.986080
 C  -28.356129   18.734030  -44.301470
 O  -28.512527   18.715479  -43.090834
 C  -27.958389   18.997391  -48.583237
 C  -28.997774   18.245040  -49.365492
 C  -29.015343   19.745176  -49.353055
 H  -27.921672   23.294272  -48.657106
 H  -27.370028   24.949155  -48.438487
 H  -25.762175   22.933563  -49.589266
 H  -25.167483   24.463043  -48.914551
 H  -24.581251   23.032157  -45.543292
 H  -23.980252   24.363069  -46.552159
 H  -26.084902   25.464529  -46.532344
 H  -26.298556   24.549753  -45.045225
 H  -29.785436   20.230461  -48.770489
 H  -28.704323   20.263575  -50.248830
 H  -28.665287   17.736680  -50.257349
 H  -29.763754   17.733551  -48.799565
 H  -25.568424   21.988598  -47.334565
 H  -27.531978   21.405539  -48.032915
 H  -28.318738   21.138021  -43.162792
 H  -26.953235   18.999072  -48.979857
 H  -28.232771   16.900101  -47.196621
 H  -28.727531   15.052285  -43.295275
 H  -24.099156   22.469194  -47.937027
