# Supplementary material for: Accelerating reliable multiscale quantum refinement of protein–drug systems enabled by machine learning
Source: Nat Commun. 2024 May 16;15:4181. doi: 10.1038/s41467-024-48453-4 (PMC11099068; doi:10.1038/s41467-024-48453-4)
Supplement: Supplementary file 4 — Supplementary Dataset 1 [file 41467_2024_48453_MOESM4_ESM.zip › Coordinates/Gas_10/4kra_opt_ani-1ccx_sp.xyz]

43
4kra_opt_ani-1ccx_sp.gjf
 O                  -28.66725700   15.18972900  -45.42283700
 C                  -28.48628700   16.13148600  -44.68169700
 O                  -28.34840300   15.97352500  -43.35467500
 C                  -28.37537700   17.53064600  -45.16363400
 C                  -28.22612800   17.68095900  -46.51378800
 N                  -28.06558600   18.87447800  -47.15120000
 C                  -27.94290400   20.05087900  -46.38923900
 C                  -27.61958900   21.27300800  -46.99920400
 C                  -27.54600300   22.46578900  -46.26991900
 N                  -27.22854900   23.69953400  -46.84624800
 C                  -27.04187900   23.79275400  -48.29106200
 C                  -25.55182000   23.76989800  -48.68156400
 N                  -24.73217700   23.07654000  -47.64268600
 C                  -24.83031800   23.75684300  -46.30755200
 C                  -26.17764700   24.47770100  -46.19373300
 C                  -27.84323600   22.37814100  -44.89541100
 F                  -27.87342600   23.51237200  -44.16433900
 C                  -28.16015800   21.19467200  -44.27766300
 C                  -28.18717600   19.99972700  -45.01652300
 C                  -28.47758200   18.72624200  -44.31144300
 O                  -28.76772200   18.73658500  -43.12713700
 C                  -28.09564200   18.88290200  -48.59320600
 C                  -29.25523900   18.18221900  -49.25525500
 C                  -29.18294600   19.68766600  -49.25106700
 H                  -27.59279900   22.98858600  -48.77287700
 H                  -27.46736400   24.74068100  -48.63541700
 H                  -25.41330600   23.28158500  -49.64997000
 H                  -25.19294700   24.80029900  -48.78785900
 H                  -24.75550100   23.00844900  -45.51359400
 H                  -24.00678300   24.46392000  -46.18459500
 H                  -26.13762300   25.44541000  -46.69960800
 H                  -26.43086200   24.64347500  -45.14944800
 H                  -29.85411300   20.21749200  -48.58713700
 H                  -28.94570600   20.19305300  -50.18425000
 H                  -29.05660800   17.65030700  -50.18001300
 H                  -29.98990400   17.72374700  -48.60791300
 H                  -25.05937400   22.11493300  -47.54642000
 H                  -27.39364200   21.27459300  -48.04995100
 H                  -28.37202200   21.17826200  -43.21564500
 H                  -27.13376500   18.79982900  -49.08397000
 H                  -28.21513000   16.81881500  -47.16539100
 H                  -28.45952200   15.02900300  -43.19362900
 H                  -23.75894800   23.03766000  -47.93545600
