# Supplementary material for: Accelerating reliable multiscale quantum refinement of protein–drug systems enabled by machine learning
Source: Nat Commun. 2024 May 16;15:4181. doi: 10.1038/s41467-024-48453-4 (PMC11099068; doi:10.1038/s41467-024-48453-4)
Supplement: Supplementary file 4 — Supplementary Dataset 1 [file 41467_2024_48453_MOESM4_ESM.zip › Coordinates/Gas_10/4kra_opt_ani-1x_sp.xyz]

43
4kra_opt_ani-1x_sp.gjf
 O                  -28.75372400   15.13766700  -45.49392000
 C                  -28.72203500   16.07237500  -44.72054400
 O                  -28.83552700   15.89112200  -43.39446000
 C                  -28.54543900   17.47811100  -45.15559000
 C                  -28.36785600   17.65324400  -46.49927400
 N                  -28.18098200   18.84688700  -47.12254800
 C                  -28.02424900   20.00615700  -46.33342200
 C                  -27.67209300   21.23185300  -46.91314200
 C                  -27.51859500   22.39601900  -46.15037400
 N                  -27.15084500   23.63148300  -46.70554500
 C                  -26.97178500   23.73122500  -48.15361500
 C                  -25.59353300   23.27051400  -48.62845500
 N                  -24.50205300   24.03128200  -47.95040600
 C                  -24.69128500   23.95272000  -46.47051400
 C                  -26.08978400   24.41136500  -46.05867800
 C                  -27.82361500   22.28812800  -44.77691000
 F                  -27.81398800   23.40732800  -44.01649100
 C                  -28.17827600   21.10196300  -44.19168200
 C                  -28.25299500   19.92943900  -44.96194700
 C                  -28.58026900   18.64938800  -44.26606600
 O                  -28.83020100   18.65071900  -43.07163500
 C                  -28.07612600   18.86445400  -48.56146300
 C                  -29.14436100   18.16301400  -49.36093900
 C                  -29.08127100   19.66246100  -49.34354700
 H                  -27.75832800   23.16709500  -48.66119900
 H                  -27.10631300   24.78668400  -48.42210300
 H                  -25.47296300   22.20550800  -48.38756400
 H                  -25.52943100   23.37405500  -49.71953800
 H                  -24.57358400   22.90461300  -46.15691800
 H                  -23.93687300   24.55347900  -45.94650500
 H                  -26.23671200   25.45835400  -46.35802800
 H                  -26.18999300   24.36334100  -44.97520600
 H                  -29.83180800   20.19073100  -48.76156400
 H                  -28.73428200   20.17309100  -50.24314700
 H                  -28.83464200   17.63255600  -50.25970300
 H                  -29.95039100   17.69164300  -48.80679600
 H                  -23.59457400   23.63819500  -48.20445100
 H                  -27.48695900   21.26875700  -47.97303300
 H                  -28.38645700   21.05822000  -43.12775400
 H                  -27.06412600   18.79677400  -48.94863800
 H                  -28.37113400   16.78867900  -47.15908700
 H                  -28.94050700   14.93372600  -43.27813400
 H                  -24.51900500   25.00997600  -48.25369300
