# Supplementary material for: Accelerating reliable multiscale quantum refinement of protein–drug systems enabled by machine learning
Source: Nat Commun. 2024 May 16;15:4181. doi: 10.1038/s41467-024-48453-4 (PMC11099068; doi:10.1038/s41467-024-48453-4)
Supplement: Supplementary file 4 — Supplementary Dataset 1 [file 41467_2024_48453_MOESM4_ESM.zip › Coordinates/Gas_10/4kra_opt_ani_sp.xyz]

43
4kra_opt_ani_sp.gjf
 O  -28.709600   15.171000  -45.545617
 C  -28.679957   16.099483  -44.763073
 O  -28.804011   15.913876  -43.442057
 C  -28.494843   17.510892  -45.187424
 C  -28.281908   17.691736  -46.520804
 N  -28.079518   18.896344  -47.123174
 C  -27.963177   20.051479  -46.338144
 C  -27.586042   21.275859  -46.906526
 C  -27.489960   22.439504  -46.138912
 N  -27.137009   23.685779  -46.666957
 C  -27.137197   23.870644  -48.110303
 C  -25.733235   23.623527  -48.738171
 N  -24.795216   23.015540  -47.721598
 C  -24.647023   23.946205  -46.534120
 C  -26.044354   24.444114  -46.057217
 C  -27.830152   22.323408  -44.772555
 F  -27.824496   23.442731  -44.012578
 C  -28.183191   21.137719  -44.194952
 C  -28.231488   19.971410  -44.969348
 C  -28.566030   18.678896  -44.302593
 O  -28.859028   18.660771  -43.120465
 C  -27.964970   18.958531  -48.559872
 C  -28.983602   18.210277  -49.367825
 C  -29.021474   19.709444  -49.323188
 H  -27.908382   23.229098  -48.543654
 H  -27.440689   24.906716  -48.308693
 H  -25.786854   22.971460  -49.609263
 H  -25.308135   24.573622  -49.068915
 H  -24.134293   23.402320  -45.743461
 H  -24.026655   24.798356  -46.816446
 H  -26.186788   25.490704  -46.355403
 H  -26.128355   24.401614  -44.971510
 H  -29.806854   20.169103  -48.732810
 H  -28.720774   20.244613  -50.219418
 H  -28.660302   17.726427  -50.284472
 H  -29.749203   17.669941  -48.820354
 H  -25.219348   22.129581  -47.364164
 H  -27.359689   21.322421  -47.964485
 H  -28.412682   21.098388  -43.135300
 H  -26.943366   18.979839  -48.934883
 H  -28.283791   16.833094  -47.182531
 H  -28.914340   14.955204  -43.327542
 H  -23.880989   22.822730  -48.143447
