# Supplementary material for: Accelerating reliable multiscale quantum refinement of protein–drug systems enabled by machine learning
Source: Nat Commun. 2024 May 16;15:4181. doi: 10.1038/s41467-024-48453-4 (PMC11099068; doi:10.1038/s41467-024-48453-4)
Supplement: Supplementary file 4 — Supplementary Dataset 1 [file 41467_2024_48453_MOESM4_ESM.zip › Coordinates/Gas_10/4kra_opt_dft_sp.xyz]

43
4kra_opt_dft_sp.gjf
 O  -29.730142   15.218360  -45.171951
 C  -29.713814   16.242136  -44.518777
 O  -30.211940   16.322356  -43.285365
 C  -29.132013   17.514041  -45.024147
 C  -28.588348   17.429899  -46.271186
 N  -28.011135   18.453063  -46.949194
 C  -27.880331   19.697937  -46.331866
 C  -27.212469   20.760976  -46.960999
 C  -27.098349   21.985791  -46.325595
 N  -26.418679   23.064527  -46.985028
 C  -27.316006   24.149320  -47.394914
 C  -26.474848   25.234941  -48.095459
 N  -25.183031   24.597629  -48.525464
 C  -24.329234   24.226290  -47.337045
 C  -25.253127   23.596091  -46.278284
 C  -27.659934   22.148291  -45.052975
 F  -27.540946   23.352648  -44.457510
 C  -28.306042   21.120221  -44.414537
 C  -28.419211   19.880740  -45.048102
 C  -29.115588   18.784035  -44.302005
 O  -29.591005   19.000824  -43.201210
 C  -27.439909   18.215675  -48.254260
 C  -28.216078   17.410140  -49.254572
 C  -28.050415   18.887954  -49.456882
 H  -28.056886   23.734087  -48.082975
 H  -27.848829   24.605425  -46.550391
 H  -26.968849   25.643084  -48.978115
 H  -26.206602   26.057919  -47.430165
 H  -23.572330   23.530274  -47.702446
 H  -23.842603   25.137618  -46.984750
 H  -25.524324   24.331434  -45.509521
 H  -24.728461   22.778880  -45.781458
 H  -28.923503   19.509712  -49.284211
 H  -27.380891   19.239186  -50.235923
 H  -27.653991   16.726808  -49.881340
 H  -29.202353   17.056148  -48.972443
 H  -25.416580   23.725702  -49.011406
 H  -26.773940   20.643683  -47.943936
 H  -28.734412   21.239367  -43.424826
 H  -26.359409   18.089639  -48.238609
 H  -28.612853   16.476180  -46.786588
 H  -30.554716   15.437781  -43.076494
 H  -24.664845   25.197587  -49.171307
