# Supplementary material for: Accelerating reliable multiscale quantum refinement of protein–drug systems enabled by machine learning
Source: Nat Commun. 2024 May 16;15:4181. doi: 10.1038/s41467-024-48453-4 (PMC11099068; doi:10.1038/s41467-024-48453-4)
Supplement: Supplementary file 4 — Supplementary Dataset 1 [file 41467_2024_48453_MOESM4_ESM.zip › Coordinates/Gas_10/4kra_opt_QDpi-new.xyz]

43
4kra_opt_QDpi-new.gjf
 O    -28.66599700   15.13869900  -45.55970900
 C    -28.73855700   16.07572300  -44.79155300
 O    -29.01694000   15.93624900  -43.49830500
 C    -28.52188800   17.48622900  -45.21230300
 C    -28.31894300   17.68128000  -46.54402400
 N    -28.09042800   18.88828100  -47.13261300
 C    -27.95752300   20.02715000  -46.33795500
 C    -27.57265500   21.26616800  -46.90296500
 C    -27.48118100   22.41485800  -46.12145200
 N    -27.11975400   23.67561100  -46.65189400
 C    -27.10900300   23.86519100  -48.07749900
 C    -25.76617100   23.40568900  -48.72850400
 N    -24.78128700   23.11979600  -47.64254600
 C    -24.68408300   24.20765800  -46.62918300
 C    -26.09488200   24.46176300  -46.00034800
 C    -27.80650300   22.29379900  -44.75488900
 F    -27.83265600   23.41206800  -43.99770700
 C    -28.11834200   21.08951900  -44.17772300
 C    -28.18467400   19.93442300  -44.96223400
 C    -28.50163800   18.63316200  -44.29774500
 O    -28.69411100   18.59097400  -43.09742200
 C    -27.95531000   18.96014200  -48.56600500
 C    -28.95004400   18.22198300  -49.41105400
 C    -28.99745700   19.71629700  -49.34695600
 H    -27.95060200   23.33928600  -48.52776100
 H    -27.25205200   24.93321500  -48.27195000
 H    -25.89079300   22.49305000  -49.31739600
 H    -25.34637200   24.18082500  -49.37380700
 H    -23.96081400   23.89762200  -45.87162300
 H    -24.30407100   25.10108000  -47.13104100
 H    -26.33998400   25.52334000  -46.11148300
 H    -26.07899800   24.23595100  -44.93823700
 H    -29.80040200   20.16443400  -48.76742200
 H    -28.67342900   20.28730700  -50.21278500
 H    -28.59073200   17.74856900  -50.31893400
 H    -29.73566600   17.68249700  -48.88962400
 H    -25.07386000   22.25587900  -47.15440500
 H    -27.37458400   21.31611100  -47.97044100
 H    -28.34262500   21.02669600  -43.11899800
 H    -26.92222000   19.00746400  -48.90935800
 H    -28.32826900   16.83296800  -47.21999300
 H    -29.13715000   14.98460900  -43.34484800
 H    -23.85631700   22.94078500  -48.05153100
