# Supplementary material for: Accelerating reliable multiscale quantum refinement of protein–drug systems enabled by machine learning
Source: Nat Commun. 2024 May 16;15:4181. doi: 10.1038/s41467-024-48453-4 (PMC11099068; doi:10.1038/s41467-024-48453-4)
Supplement: Supplementary file 4 — Supplementary Dataset 1 [file 41467_2024_48453_MOESM4_ESM.zip › Coordinates/Gas_10/4kra_opt_xtb_sp.xyz]

43
4kra_opt_xtb_sp.gjf
 O  -29.747092   15.221171  -45.438566
 C  -29.462520   16.107660  -44.667519
 O  -29.577098   15.997659  -43.354206
 C  -28.937887   17.421442  -45.121436
 C  -28.630711   17.518016  -46.441176
 N  -28.146811   18.624455  -47.045456
 C  -27.872983   19.743040  -46.287478
 C  -27.278566   20.876540  -46.848995
 C  -27.021790   22.017891  -46.099355
 N  -26.389059   23.105781  -46.733614
 C  -26.971546   23.649953  -47.942517
 C  -25.811425   23.988231  -48.902863
 N  -24.583446   24.129505  -48.077308
 C  -24.855536   24.966970  -46.883065
 C  -25.765634   24.152069  -45.942829
 C  -27.363373   21.991725  -44.741766
 F  -27.157557   23.083385  -43.967590
 C  -27.915566   20.875974  -44.162528
 C  -28.180531   19.738123  -44.916889
 C  -28.778249   18.564746  -44.227821
 O  -29.082417   18.610437  -43.055197
 C  -27.901508   18.603177  -48.459179
 C  -28.932629   18.005127  -49.367244
 C  -28.722355   19.486610  -49.357453
 H  -27.646088   22.927343  -48.397569
 H  -27.555549   24.553498  -47.719719
 H  -25.650723   23.194176  -49.633204
 H  -26.000254   24.921032  -49.434782
 H  -23.920630   25.225128  -46.385866
 H  -25.337329   25.888781  -47.211694
 H  -26.490878   24.825252  -45.467676
 H  -25.175965   23.682677  -45.153797
 H  -29.486639   20.095058  -48.898206
 H  -28.240483   19.949450  -50.205649
 H  -28.588925   17.435145  -50.215568
 H  -29.841429   17.626461  -48.927346
 H  -24.347537   23.190972  -47.724216
 H  -27.006928   20.864554  -47.891926
 H  -28.169350   20.870767  -43.113383
 H  -26.855612   18.449001  -48.709584
 H  -28.775619   16.649632  -47.069919
 H  -29.938359   15.130636  -43.110051
 H  -23.804387   24.495151  -48.632025
