# Supplementary material for: Accelerating reliable multiscale quantum refinement of protein–drug systems enabled by machine learning
Source: Nat Commun. 2024 May 16;15:4181. doi: 10.1038/s41467-024-48453-4 (PMC11099068; doi:10.1038/s41467-024-48453-4)
Supplement: Supplementary file 4 — Supplementary Dataset 1 [file 41467_2024_48453_MOESM4_ESM.zip › Coordinates/Gas_10/4p6w_opt_aiqm1_sp.xyz]

65
4p6w_opt_aiqm1_sp.gjf
 O   27.893990  -56.243867  -42.155577
 C   27.435678  -55.267396  -41.582008
 C   28.159660  -53.979803  -41.559190
 C   26.141177  -55.304759  -40.887997
 C   25.634317  -54.241462  -40.247931
 C   24.320392  -54.290736  -39.512711
 C   26.354621  -52.898226  -40.176853
 C   27.668301  -52.913978  -40.921298
 C   25.461991  -51.864880  -40.896697
 C   26.594655  -52.598546  -38.654681
Cl   27.615323  -53.987363  -38.000064
 C   27.488520  -51.367823  -38.371697
 O   26.942607  -50.250044  -39.061308
 C   25.267258  -52.591612  -37.860103
 C   24.498666  -53.905817  -38.044490
 C   25.565546  -52.352831  -36.388441
 C   24.414385  -52.313226  -35.373308
 C   25.019814  -51.591402  -34.128770
 C   24.910568  -52.386962  -32.835295
 C   26.339644  -51.058193  -36.110606
 C   27.664796  -51.085943  -36.872959
 C   25.545827  -49.781426  -36.452113
 C   26.460822  -51.187653  -34.561048
 C   26.944908  -49.898599  -33.881034
 O   26.169211  -49.149957  -33.340812
 C   28.427396  -49.570590  -33.958473
Cl   28.699487  -48.074821  -34.909821
 O   27.402170  -52.289528  -34.367069
 C   28.007109  -52.481358  -33.181452
 O   27.874997  -51.753958  -32.230492
 C   28.867423  -53.669470  -33.233003
 C   29.153643  -54.549827  -34.240994
 C   30.067822  -55.492324  -33.686708
 C   30.260804  -55.109667  -32.394256
 O   29.542206  -54.004270  -32.099388
 H   25.265860  -52.231768  -41.907220
 H   24.507014  -51.719035  -40.394583
 H   25.967320  -50.906849  -40.958985
 H   23.622873  -53.603710  -39.992885
 H   23.886641  -55.287418  -39.591796
 H   23.519570  -53.829582  -37.566694
 H   25.050526  -54.696055  -37.530508
 H   28.801530  -49.398568  -32.956697
 H   29.001981  -50.358777  -34.433027
 H   23.860162  -52.586480  -32.619272
 H   25.421469  -53.347943  -32.913929
 H   25.332109  -51.835285  -31.997267
 H   23.557527  -51.757833  -35.764715
 H   24.076603  -53.319250  -35.118902
 H   25.241781  -49.784631  -37.494932
 H   24.652535  -49.663326  -35.841954
 H   26.176649  -48.902177  -36.299770
 H   28.297520  -51.867577  -36.456915
 H   28.188303  -50.132506  -36.761056
 H   26.220912  -53.170357  -36.063996
 H   29.093881  -53.930737  -42.100949
 H   25.606153  -56.246423  -40.910462
 H   28.187073  -51.961486  -40.954415
 H   24.496342  -50.647639  -33.983322
 H   30.855855  -55.506972  -31.591342
 H   30.519522  -56.338094  -34.174484
 H   28.755255  -54.513286  -35.244369
 H   27.478498  -49.482977  -38.848260
 H   28.485445  -51.574771  -38.776730
 H   24.678359  -51.758171  -38.254920
