# Supplementary material for: Accelerating reliable multiscale quantum refinement of protein–drug systems enabled by machine learning
Source: Nat Commun. 2024 May 16;15:4181. doi: 10.1038/s41467-024-48453-4 (PMC11099068; doi:10.1038/s41467-024-48453-4)
Supplement: Supplementary file 4 — Supplementary Dataset 1 [file 41467_2024_48453_MOESM4_ESM.zip › Coordinates/Gas_10/4p6w_opt_ani-1ccx_sp.xyz]

65
4p6w_opt_ani-1ccx_sp.gjf
 O                   27.78667500  -56.33932900  -42.16659100
 C                   27.37661400  -55.34547300  -41.59314800
 C                   28.13750600  -54.07945600  -41.57753300
 C                   26.08983000  -55.32226600  -40.87823000
 C                   25.62226900  -54.23250400  -40.25020900
 C                   24.32022000  -54.24024900  -39.49692500
 C                   26.38540000  -52.91512800  -40.19966400
 C                   27.68748900  -52.98789200  -40.94838300
 C                   25.52418000  -51.83754800  -40.89449800
 C                   26.65043900  -52.61787700  -38.65985800
 Cl                  27.67491000  -53.98463000  -38.02867500
 C                   27.50188900  -51.35782000  -38.38706800
 O                   26.87522100  -50.26039100  -39.02495600
 C                   25.32934800  -52.61838100  -37.84151300
 C                   24.56137200  -53.92392700  -38.02106900
 C                   25.61675800  -52.35011100  -36.37174200
 C                   24.45187600  -52.27536500  -35.39935000
 C                   25.06399200  -51.64191600  -34.11964800
 C                   25.02321600  -52.58646600  -32.92323000
 C                   26.37347200  -51.02627800  -36.10933900
 C                   27.69682500  -51.07671500  -36.89122700
 C                   25.55251800  -49.77734600  -36.43816800
 C                   26.49105300  -51.13365300  -34.55133600
 C                   26.91251100  -49.85287100  -33.84092500
 O                   26.10760700  -49.22565600  -33.18437100
 C                   28.34334700  -49.37427900  -33.98609800
 Cl                  28.41422700  -47.85609600  -34.94091800
 O                   27.51445200  -52.15554300  -34.35356800
 C                   28.09022600  -52.36122300  -33.14604200
 O                   28.00987600  -51.61366600  -32.20391300
 C                   28.86688100  -53.62095400  -33.20427800
 C                   29.07332300  -54.49769600  -34.23263400
 C                   29.90900600  -55.53663700  -33.69763900
 C                   30.13552500  -55.20099700  -32.40080700
 O                   29.51312100  -54.04178400  -32.08116600
 H                   25.14531100  -52.25209600  -41.83491400
 H                   24.67717100  -51.55571100  -40.27114500
 H                   26.10630900  -50.94558900  -41.11944100
 H                   23.64953500  -53.48360600  -39.91531500
 H                   23.82297200  -55.20581500  -39.60602300
 H                   23.60574300  -53.85400500  -37.49039300
 H                   25.13544900  -54.72870800  -37.55688500
 H                   28.74686400  -49.16719600  -32.99579000
 H                   28.96942000  -50.10434000  -34.48810200
 H                   23.98105000  -52.81033700  -32.68164700
 H                   25.51605900  -53.53307700  -33.14961600
 H                   25.48300600  -52.14616900  -32.03779300
 H                   23.65019100  -51.64542800  -35.79371400
 H                   24.03133600  -53.26305700  -35.19747300
 H                   25.10775100  -49.84890300  -37.42952800
 H                   24.75398100  -49.64585500  -35.70685000
 H                   26.19304800  -48.89326000  -36.39403600
 H                   28.33383800  -51.85756500  -36.48333400
 H                   28.22826700  -50.12688000  -36.78321300
 H                   26.26772400  -53.16127900  -36.01360800
 H                   29.08032700  -54.07059100  -42.10946700
 H                   25.52386700  -56.24427500  -40.87663800
 H                   28.24220600  -52.05259600  -40.98527100
 H                   24.48952700  -50.74352200  -33.88061200
 H                   30.69554200  -55.66483300  -31.60817100
 H                   30.28525800  -56.40635200  -34.20965200
 H                   28.68541000  -54.40711300  -35.24087900
 H                   27.29785400  -49.45658000  -38.71624800
 H                   28.49059100  -51.53492500  -38.83011400
 H                   24.74221500  -51.79021600  -38.23240800
