# Supplementary material for: Accelerating reliable multiscale quantum refinement of protein–drug systems enabled by machine learning
Source: Nat Commun. 2024 May 16;15:4181. doi: 10.1038/s41467-024-48453-4 (PMC11099068; doi:10.1038/s41467-024-48453-4)
Supplement: Supplementary file 4 — Supplementary Dataset 1 [file 41467_2024_48453_MOESM4_ESM.zip › Coordinates/Gas_10/4p6w_opt_ani-1x_sp.xyz]

65
4p6w_opt_ani-1x_sp.gjf
 O                   27.81930800  -56.34642400  -42.15771000
 C                   27.39819900  -55.35322200  -41.59448700
 C                   28.14902800  -54.07407500  -41.58296800
 C                   26.10413800  -55.33226600  -40.87979400
 C                   25.62051700  -54.24777200  -40.26420000
 C                   24.32619200  -54.27347900  -39.50159900
 C                   26.36608300  -52.91645600  -40.21927500
 C                   27.67834900  -52.98798200  -40.96842200
 C                   25.50924200  -51.84267600  -40.92725300
 C                   26.62196400  -52.58857100  -38.68427900
 Cl                  27.66490000  -53.94441100  -38.03326100
 C                   27.46107300  -51.31291200  -38.41777700
 O                   26.81522000  -50.22527300  -39.04940700
 C                   25.30385900  -52.60069600  -37.85327000
 C                   24.54654900  -53.92046100  -38.02561000
 C                   25.60235500  -52.32025100  -36.38102200
 C                   24.46207400  -52.29948200  -35.37100100
 C                   25.08220000  -51.64746400  -34.10037400
 C                   25.03675800  -52.56554200  -32.88290700
 C                   26.35935900  -50.99540700  -36.10384500
 C                   27.67163600  -51.03458000  -36.91624700
 C                   25.54137800  -49.73908600  -36.42820700
 C                   26.50356700  -51.14182700  -34.54902900
 C                   26.93564900  -49.84693100  -33.84718100
 O                   26.13345800  -49.18020900  -33.23028000
 C                   28.38597000  -49.39509500  -33.96444400
 Cl                  28.49958200  -47.87800200  -34.91328100
 O                   27.52576900  -52.16059700  -34.37389800
 C                   28.07924600  -52.40801100  -33.17764000
 O                   27.97512200  -51.69050700  -32.21132800
 C                   28.86813900  -53.65772100  -33.21508000
 C                   29.12236000  -54.54314400  -34.22625300
 C                   29.94314600  -55.56741500  -33.65687800
 C                   30.11679400  -55.21991600  -32.35512100
 O                   29.47354100  -54.06802100  -32.07058800
 H                   25.18712000  -52.22804400  -41.90189100
 H                   24.62035700  -51.58520700  -40.34819300
 H                   26.08789100  -50.92998600  -41.08788500
 H                   23.62332400  -53.54889100  -39.93592000
 H                   23.85989500  -55.26078300  -39.58556700
 H                   23.57901600  -53.85222000  -37.51196800
 H                   25.12431200  -54.71680300  -37.54152500
 H                   28.76918900  -49.20038800  -32.96288600
 H                   29.00608400  -50.14274200  -34.45997100
 H                   23.99031700  -52.80477900  -32.66206700
 H                   25.54925000  -53.51155200  -33.07385300
 H                   25.46005000  -52.09490000  -31.99119700
 H                   23.61239300  -51.70565800  -35.73412700
 H                   24.09710300  -53.31353700  -35.16536900
 H                   25.12121300  -49.79627100  -37.43356900
 H                   24.71881000  -49.60360100  -35.71813600
 H                   26.18035000  -48.85296100  -36.36944700
 H                   28.31418000  -51.82221100  -36.52829400
 H                   28.20807700  -50.08310100  -36.80839900
 H                   26.27752900  -53.12060000  -36.04881200
 H                   29.09698000  -54.06080100  -42.10904000
 H                   25.55428600  -56.26720700  -40.87337600
 H                   28.22164300  -52.04186400  -41.00787600
 H                   24.50185300  -50.74634600  -33.86892000
 H                   30.65259600  -55.67476100  -31.53472600
 H                   30.34373800  -56.43807900  -34.15761000
 H                   28.77152500  -54.46358100  -35.25033300
 H                   27.25088000  -49.41467100  -38.75481400
 H                   28.44912200  -51.47769700  -38.87260600
 H                   24.68919200  -51.78287800  -38.25070700
