# Supplementary material for: Accelerating reliable multiscale quantum refinement of protein–drug systems enabled by machine learning
Source: Nat Commun. 2024 May 16;15:4181. doi: 10.1038/s41467-024-48453-4 (PMC11099068; doi:10.1038/s41467-024-48453-4)
Supplement: Supplementary file 4 — Supplementary Dataset 1 [file 41467_2024_48453_MOESM4_ESM.zip › Coordinates/Gas_10/4p6w_opt_ani_sp.xyz]

65
4p6w_opt_ani_sp.gjf
 O   27.711513  -56.037657  -42.562001
 C   27.280585  -55.099429  -41.910088
 C   27.981858  -53.801528  -41.833492
 C   26.020427  -55.173517  -41.143880
 C   25.543931  -54.152424  -40.415850
 C   24.287371  -54.270729  -39.595185
 C   26.244132  -52.807688  -40.305840
 C   27.495173  -52.775048  -41.129099
 C   25.294263  -51.730593  -40.882183
 C   26.583892  -52.592483  -38.771499
Cl   27.648160  -54.012220  -38.281788
 C   27.490912  -51.371089  -38.480712
 O   26.924890  -50.229312  -39.102553
 C   25.305388  -52.663327  -37.888139
 C   24.563083  -53.990119  -38.110501
 C   25.674125  -52.451002  -36.420607
 C   24.570528  -52.468834  -35.353210
 C   25.168677  -51.706625  -34.129356
 C   25.080498  -52.483989  -32.819512
 C   26.418926  -51.126268  -36.154450
 C   27.720204  -51.142153  -36.968506
 C   25.563120  -49.897513  -36.506380
 C   26.594861  -51.244193  -34.597262
 C   27.023224  -49.922002  -33.930312
 O   26.227258  -49.252827  -33.315476
 C   28.470519  -49.468858  -34.069657
Cl   28.574081  -47.969543  -35.046857
 O   27.605419  -52.274663  -34.381497
 C   28.116747  -52.386286  -33.128471
 O   27.952362  -51.543337  -32.275327
 C   28.895168  -53.629741  -32.948875
 C   29.213634  -54.666782  -33.781555
 C   29.987956  -55.576809  -33.003410
 C   30.077936  -55.023161  -31.764574
 O   29.423691  -53.847878  -31.714089
 H   24.943042  -52.066738  -41.863353
 H   24.423818  -51.580730  -40.243320
 H   25.810126  -50.778335  -40.993905
 H   23.551909  -53.546915  -39.970257
 H   23.848677  -55.266381  -39.724266
 H   23.617798  -53.994163  -37.553343
 H   25.181767  -54.800820  -37.708944
 H   28.871985  -49.254954  -33.079986
 H   29.075018  -50.230189  -34.560221
 H   24.029501  -52.705532  -32.600369
 H   25.611832  -53.440807  -32.866816
 H   25.477869  -51.908623  -31.979883
 H   23.664316  -51.961308  -35.705510
 H   24.288786  -53.496233  -35.092431
 H   25.230529  -49.929344  -37.544485
 H   24.675959  -49.806190  -35.874045
 H   26.150649  -48.982482  -36.382126
 H   28.365620  -51.945545  -36.606355
 H   28.262909  -50.195083  -36.833656
 H   26.372454  -53.251946  -36.156053
 H   28.904482  -53.724607  -42.396322
 H   25.484218  -56.120085  -41.178262
 H   28.006370  -51.814135  -41.141799
 H   24.606231  -50.777214  -33.988762
 H   30.557537  -55.337573  -30.847579
 H   30.419078  -56.515676  -33.323531
 H   28.932309  -54.765447  -34.821445
 H   27.406690  -49.455499  -38.784398
 H   28.468216  -51.584804  -38.935454
 H   24.646796  -51.841020  -38.203934
