# Supplementary material for: Accelerating reliable multiscale quantum refinement of protein–drug systems enabled by machine learning
Source: Nat Commun. 2024 May 16;15:4181. doi: 10.1038/s41467-024-48453-4 (PMC11099068; doi:10.1038/s41467-024-48453-4)
Supplement: Supplementary file 4 — Supplementary Dataset 1 [file 41467_2024_48453_MOESM4_ESM.zip › Coordinates/Gas_10/4p6w_opt_dft_sp.xyz]

65
4p6w_opt_dft_sp.gjf
 O   27.605313  -56.088373  -42.604121
 C   27.241654  -55.160524  -41.900130
 C   28.022150  -53.906615  -41.794652
 C   25.993995  -55.216260  -41.112080
 C   25.579009  -54.212481  -40.331768
 C   24.303777  -54.290690  -39.533410
 C   26.342571  -52.900349  -40.219297
 C   27.622332  -52.900623  -41.017557
 C   25.447613  -51.806893  -40.870502
 C   26.642919  -52.656210  -38.687283
Cl   27.674650  -54.074672  -38.144919
 C   27.545496  -51.425130  -38.385111
 O   26.995875  -50.308623  -39.069559
 C   25.332762  -52.655610  -37.856077
 C   24.527003  -53.944922  -38.056080
 C   25.634893  -52.410253  -36.380364
 C   24.484311  -52.373409  -35.372774
 C   25.092438  -51.680897  -34.118592
 C   25.062872  -52.570518  -32.878552
 C   26.398859  -51.098779  -36.110300
 C   27.724452  -51.140534  -36.882061
 C   25.581018  -49.843599  -36.472374
 C   26.510716  -51.197198  -34.548290
 C   26.918747  -49.855721  -33.915427
 O   26.089963  -49.098721  -33.473170
 C   28.390342  -49.435020  -33.984099
Cl   28.577877  -47.968194  -34.987179
 O   27.499804  -52.223630  -34.310168
 C   28.071697  -52.349514  -33.099120
 O   27.959531  -51.550042  -32.197380
 C   28.870447  -53.577047  -33.055457
 C   29.088256  -54.566967  -33.967868
 C   29.964692  -55.494478  -33.335335
 C   30.203840  -54.989270  -32.094543
 O   29.550079  -53.827725  -31.907455
 H   25.143060  -52.168922  -41.857910
 H   24.543566  -51.599295  -40.293077
 H   25.990753  -50.870761  -40.986326
 H   23.571127  -53.592125  -39.960735
 H   23.871498  -55.292388  -39.625894
 H   23.557623  -53.841142  -37.554915
 H   25.052611  -54.772338  -37.564303
 H   28.725194  -49.194018  -32.975552
 H   29.032501  -50.205488  -34.410724
 H   24.025893  -52.834832  -32.646955
 H   25.611287  -53.506538  -33.042318
 H   25.487384  -52.065705  -32.006809
 H   23.629552  -51.805515  -35.761127
 H   24.119947  -53.377789  -35.131297
 H   25.276613  -49.865681  -37.519619
 H   24.687598  -49.731840  -35.852938
 H   26.181523  -48.938551  -36.326223
 H   28.369749  -51.917987  -36.463371
 H   28.271571  -50.190149  -36.792256
 H   26.299689  -53.222143  -36.061225
 H   28.931083  -53.854476  -42.387862
 H   25.423523  -56.138643  -41.197940
 H   28.198374  -51.976853  -40.978169
 H   24.532985  -50.771755  -33.883346
 H   30.797875  -55.330982  -31.259287
 H   30.362344  -56.411510  -33.746994
 H   28.672361  -54.615877  -34.966220
 H   27.422218  -49.513881  -38.722748
 H   28.540216  -51.646889  -38.796186
 H   24.739324  -51.814434  -38.237622
