# Supplementary material for: Accelerating reliable multiscale quantum refinement of protein–drug systems enabled by machine learning
Source: Nat Commun. 2024 May 16;15:4181. doi: 10.1038/s41467-024-48453-4 (PMC11099068; doi:10.1038/s41467-024-48453-4)
Supplement: Supplementary file 4 — Supplementary Dataset 1 [file 41467_2024_48453_MOESM4_ESM.zip › Coordinates/Gas_10/4p6w_opt_QDpi-new.xyz]

65
4p6w_opt_QDpi-new.gjf
 O     27.89380500  -56.26020700  -42.14887000
 C     27.44188600  -55.27894000  -41.58355200
 C     28.16054100  -53.98028200  -41.57849500
 C     26.14618300  -55.30809700  -40.87487000
 C     25.63976200  -54.24662000  -40.24271000
 C     24.34021800  -54.31532700  -39.48202000
 C     26.36531600  -52.90285200  -40.18878100
 C     27.66258200  -52.91515200  -40.95212300
 C     25.46491100  -51.86058600  -40.89473900
 C     26.62012200  -52.59581500  -38.65339200
 Cl    27.66964400  -53.96805700  -38.01612700
 C     27.48156600  -51.33857600  -38.37952200
 O     26.89639500  -50.24142500  -39.05661600
 C     25.29093900  -52.61393800  -37.84488400
 C     24.53879500  -53.93619800  -38.01072200
 C     25.59354300  -52.34063900  -36.38195600
 C     24.45664800  -52.33225400  -35.36254300
 C     25.08033700  -51.64197400  -34.11398300
 C     25.07086600  -52.52786400  -32.88365800
 C     26.34705900  -51.02505100  -36.10477400
 C     27.66676500  -51.03613300  -36.88129600
 C     25.53121000  -49.76568600  -36.43690700
 C     26.48859600  -51.16082300  -34.55403600
 C     26.93847900  -49.85907400  -33.87673100
 O     26.12823700  -49.13632500  -33.34470200
 C     28.40700800  -49.47377200  -33.97724500
 Cl    28.60783100  -48.00478400  -34.98827400
 O     27.43587600  -52.21611800  -34.36934300
 C     28.05457200  -52.38613800  -33.19003100
 O     27.99019100  -51.60587500  -32.26846100
 C     28.82547400  -53.62835800  -33.22919500
 C     28.99343000  -54.54602800  -34.22800800
 C     29.86213700  -55.54127200  -33.68812900
 C     30.14381300  -55.14355100  -32.41713200
 O     29.52131200  -53.98358800  -32.12894500
 H     25.14600600  -52.27293500  -41.85653800
 H     24.57425000  -51.61904900  -40.30875600
 H     26.01044500  -50.93355600  -41.07064400
 H     23.62032700  -53.62609600  -39.94125100
 H     23.91517900  -55.32069700  -39.56123700
 H     23.56261400  -53.86255900  -37.51610100
 H     25.10043500  -54.72931700  -37.50427300
 H     28.77755900  -49.24599800  -32.97960300
 H     29.00361400  -50.26918500  -34.42250500
 H     24.03825200  -52.74484200  -32.59514600
 H     25.57729500  -53.48009000  -33.08050500
 H     25.57911300  -52.03764400  -32.05023100
 H     23.59128300  -51.76916800  -35.72921300
 H     24.12226600  -53.34840000  -35.12919200
 H     25.17637900  -49.79120500  -37.46785400
 H     24.67048500  -49.66428800  -35.77210800
 H     26.15027300  -48.87355500  -36.31018200
 H     28.32350400  -51.79855700  -36.45573000
 H     28.18083600  -50.07092400  -36.77953300
 H     26.27570000  -53.12459800  -36.05374500
 H     29.09456300  -53.93157500  -42.13271600
 H     25.62013800  -56.25978700  -40.88230600
 H     28.18232600  -51.95793300  -41.00926400
 H     24.51782600  -50.73700300  -33.87812200
 H     30.74661700  -55.56131100  -31.62307700
 H     30.22579500  -56.43221400  -34.18071700
 H     28.55029300  -54.50358000  -35.21976200
 H     27.38967800  -49.44742800  -38.80596800
 H     28.47892400  -51.53488800  -38.79744000
 H     24.66297600  -51.80223600  -38.23650700
