# Supplementary material for: Accelerating reliable multiscale quantum refinement of protein–drug systems enabled by machine learning
Source: Nat Commun. 2024 May 16;15:4181. doi: 10.1038/s41467-024-48453-4 (PMC11099068; doi:10.1038/s41467-024-48453-4)
Supplement: Supplementary file 4 — Supplementary Dataset 1 [file 41467_2024_48453_MOESM4_ESM.zip › Coordinates/Gas_10/4p6w_opt_xtb_sp.xyz]

65
4p6w_opt_xtb_sp.gjf
 O   27.643291  -56.208443  -42.335125
 C   27.248070  -55.224762  -41.735132
 C   28.015192  -53.972799  -41.677090
 C   25.969436  -55.193078  -41.024353
 C   25.522773  -54.134313  -40.343804
 C   24.228216  -54.162681  -39.595310
 C   26.299499  -52.845004  -40.244599
 C   27.592257  -52.908695  -41.002485
 C   25.474393  -51.727188  -40.914208
 C   26.581240  -52.604396  -38.726160
Cl   27.570331  -54.032120  -38.217910
 C   27.488743  -51.388874  -38.420410
 O   26.957878  -50.240072  -39.039538
 C   25.281255  -52.589919  -37.906085
 C   24.475935  -53.873706  -38.113792
 C   25.621615  -52.416271  -36.428668
 C   24.479816  -52.384389  -35.416461
 C   25.113325  -51.751283  -34.156480
 C   25.106816  -52.707372  -32.969902
 C   26.400381  -51.125968  -36.132466
 C   27.714181  -51.176481  -36.910970
 C   25.620730  -49.848142  -36.450891
 C   26.536782  -51.276660  -34.584076
 C   26.939857  -49.975554  -33.879815
 O   26.132532  -49.269577  -33.338683
 C   28.391933  -49.538169  -34.039798
Cl   28.453212  -48.127969  -35.126464
 O   27.510033  -52.303592  -34.350562
 C   28.068405  -52.339536  -33.137454
 O   27.911918  -51.474824  -32.304214
 C   28.901675  -53.526848  -32.985600
 C   29.146951  -54.565737  -33.856653
 C   30.023392  -55.435588  -33.183776
 C   30.245836  -54.866696  -31.959943
 O   29.578007  -53.722984  -31.833810
 H   25.222667  -52.047245  -41.923613
 H   24.556753  -51.520593  -40.374826
 H   26.050666  -50.810387  -40.967202
 H   23.547057  -53.413048  -40.004123
 H   23.755256  -55.139290  -39.705433
 H   23.520621  -53.785979  -37.595574
 H   25.022140  -54.711423  -37.676778
 H   28.772899  -49.210907  -33.072288
 H   29.031407  -50.306290  -34.468386
 H   24.078744  -52.968369  -32.729392
 H   25.650012  -53.623591  -33.196763
 H   25.550365  -52.238469  -32.095316
 H   23.647641  -51.784205  -35.783591
 H   24.108175  -53.384093  -35.199542
 H   25.324641  -49.830259  -37.494561
 H   24.732615  -49.757925  -35.835022
 H   26.240792  -48.975393  -36.261756
 H   28.324608  -51.998968  -36.537387
 H   28.275621  -50.246894  -36.792347
 H   26.278688  -53.245618  -36.148427
 H   28.947464  -53.961101  -42.223456
 H   25.387101  -56.103286  -41.070909
 H   28.168244  -51.993711  -41.009880
 H   24.567693  -50.853541  -33.856195
 H   30.844276  -55.182592  -31.127671
 H   30.431920  -56.353374  -33.552638
 H   28.746556  -54.675706  -34.843526
 H   27.418183  -49.468249  -38.689848
 H   28.480082  -51.602068  -38.856001
 H   24.692208  -51.735733  -38.247864
