# Supplementary material for: Accelerating reliable multiscale quantum refinement of protein–drug systems enabled by machine learning
Source: Nat Commun. 2024 May 16;15:4181. doi: 10.1038/s41467-024-48453-4 (PMC11099068; doi:10.1038/s41467-024-48453-4)
Supplement: Supplementary file 4 — Supplementary Dataset 1 [file 41467_2024_48453_MOESM4_ESM.zip › Coordinates/Gas_10/5hls_opt_aiqm1_sp.xyz]

42
5hls_opt_aiqm1_sp.gjf
 C    8.894591   -5.464120   -3.877880
 H    8.554136   -5.042516   -2.935220
 C    8.272490   -5.082077   -5.058427
 H    7.459779   -4.363023   -5.052485
 C    8.697551   -5.641357   -6.257832
Cl    7.916916   -5.177642   -7.742119
 C    9.739113   -6.560529   -6.291625
 H   10.062215   -6.980270   -7.240096
 C   10.361663   -6.921132   -5.105068
 H   11.186162   -7.625762   -5.115931
 C    9.938048   -6.397981   -3.877277
 C   10.642437   -6.797427   -2.628824
 N   11.881449   -7.163274   -2.811760
 C    9.840921   -6.876205   -1.360824
 C    8.540151   -7.424859   -1.384464
 H    8.143623   -7.782815   -2.325526
 C    7.753135   -7.499146   -0.242908
 H    6.771016   -7.945308   -0.301002
 C    8.228475   -6.984632    0.958703
 H    7.620164   -7.020984    1.851838
 C    9.501000   -6.425940    1.007268
 H    9.875184   -6.037860    1.945053
 C   10.317425   -6.383645   -0.120092
 C   11.672105   -5.864581   -0.031197
 C   12.246939   -4.794399    0.719944
 C   11.601112   -3.824418    1.646575
 H   11.367845   -4.295649    2.603027
 H   10.666539   -3.449984    1.230331
 H   12.280161   -2.994053    1.828570
 N   13.533170   -4.703810    0.478309
 O   13.846390   -5.720524   -0.420799
 C   12.723712   -6.398555   -0.705538
 C   12.695643   -7.535277   -1.675479
 H   12.241847   -8.394297   -1.153730
 C   14.095533   -7.944206   -2.121715
 H   14.678327   -8.237919   -1.250757
 H   14.596344   -7.103778   -2.604001
 C   14.008428   -9.139330   -3.053771
 O   13.674248  -10.243196   -2.663977
 N   14.362020   -8.888498   -4.346060
 H   14.157293   -9.608602   -5.016620
 H   14.405701   -7.940420   -4.671613
