# Supplementary material for: Accelerating reliable multiscale quantum refinement of protein–drug systems enabled by machine learning
Source: Nat Commun. 2024 May 16;15:4181. doi: 10.1038/s41467-024-48453-4 (PMC11099068; doi:10.1038/s41467-024-48453-4)
Supplement: Supplementary file 4 — Supplementary Dataset 1 [file 41467_2024_48453_MOESM4_ESM.zip › Coordinates/Gas_10/5hls_opt_ani-1ccx_sp.xyz]

42
5hls_opt_ani-1ccx_sp.gjf
 C                    8.75649100   -5.45093400   -3.90945500
 H                    8.42304400   -5.03900000   -2.96030600
 C                    8.10770100   -5.07989900   -5.07936100
 H                    7.27759600   -4.38138600   -5.05807000
 C                    8.52857600   -5.62336900   -6.28709600
 Cl                   7.71495500   -5.17392600   -7.75768700
 C                    9.59393300   -6.51466700   -6.34053300
 H                    9.91552900   -6.92061500   -7.29536600
 C                   10.24227900   -6.86559500   -5.16552100
 H                   11.09029100   -7.54336300   -5.19253700
 C                    9.81944700   -6.36053300   -3.92883400
 C                   10.55926700   -6.75053200   -2.69598200
 N                   11.77532600   -7.12272300   -2.88338300
 C                    9.80159100   -6.82982400   -1.39733900
 C                    8.49938800   -7.38123000   -1.40303600
 H                    8.10363400   -7.73125900   -2.34708300
 C                    7.73237300   -7.47673500   -0.25899300
 H                    6.74322100   -7.91535000   -0.30854400
 C                    8.23200400   -6.98727100    0.94946300
 H                    7.64357800   -7.04383100    1.85557900
 C                    9.49771300   -6.42643500    0.98707900
 H                    9.89587900   -6.06619400    1.92841700
 C                   10.30261500   -6.33970000   -0.15757400
 C                   11.65370300   -5.81534600   -0.05788500
 C                   12.28831500   -4.84421700    0.78570600
 C                   11.69905200   -3.89309700    1.77356400
 H                   11.19147900   -4.43265400    2.57768300
 H                   10.97473400   -3.22944500    1.29345300
 H                   12.50418100   -3.29781000    2.20553500
 N                   13.58019500   -4.81034600    0.57994800
 O                   13.84370800   -5.78588400   -0.39960100
 C                   12.68944400   -6.36108700   -0.75922800
 C                   12.63765600   -7.46222400   -1.75430700
 H                   12.26377300   -8.36690400   -1.25439500
 C                   14.05033000   -7.77299700   -2.28477900
 H                   14.75724500   -7.83179000   -1.45691700
 H                   14.36285100   -6.97258500   -2.95252400
 C                   14.04815800   -9.11858600   -2.97900800
 O                   13.51280000  -10.09765400   -2.49214900
 N                   14.72046200   -9.15657400   -4.15951400
 H                   14.79486700  -10.04382900   -4.62598600
 H                   15.22161800   -8.36260100   -4.50843400
