# Supplementary material for: Accelerating reliable multiscale quantum refinement of protein–drug systems enabled by machine learning
Source: Nat Commun. 2024 May 16;15:4181. doi: 10.1038/s41467-024-48453-4 (PMC11099068; doi:10.1038/s41467-024-48453-4)
Supplement: Supplementary file 4 — Supplementary Dataset 1 [file 41467_2024_48453_MOESM4_ESM.zip › Coordinates/Gas_10/5hls_opt_ani-1x_sp.xyz]

42
5hls_opt_ani-1x_sp.gjf
 C                    8.76512700   -5.43288600   -3.92429100
 H                    8.44778700   -4.98860200   -2.98427000
 C                    8.12626800   -5.06827200   -5.10178400
 H                    7.31918400   -4.34309200   -5.09567300
 C                    8.52649000   -5.65354800   -6.29703500
 Cl                   7.72410700   -5.21289200   -7.77635500
 C                    9.56285900   -6.57920400   -6.33110900
 H                    9.86952400   -7.01712200   -7.27670700
 C                   10.20243100   -6.92267900   -5.14885600
 H                   11.02986900   -7.62575800   -5.16058500
 C                    9.79737100   -6.37733300   -3.92409200
 C                   10.53201100   -6.76226800   -2.68084900
 N                   11.73362600   -7.16760000   -2.86896100
 C                    9.76849800   -6.81069400   -1.38192600
 C                    8.43497200   -7.28187500   -1.38868100
 H                    8.01212700   -7.60980700   -2.33173100
 C                    7.66577400   -7.33626700   -0.24538100
 H                    6.64924500   -7.71532400   -0.29197400
 C                    8.19398800   -6.88579800    0.96468000
 H                    7.59862300   -6.91573500    1.87063000
 C                    9.48772900   -6.39779700    0.99998200
 H                    9.90376300   -6.06854800    1.94773400
 C                   10.29634700   -6.35468000   -0.14647500
 C                   11.66206000   -5.87039600   -0.04994300
 C                   12.30082600   -4.91059800    0.80345700
 C                   11.68869600   -4.01095900    1.82658200
 H                   11.53281900   -4.54731500    2.77289500
 H                   10.71380400   -3.65451900    1.47891100
 H                   12.35168500   -3.16517100    2.01470400
 N                   13.58354800   -4.86060700    0.57297700
 O                   13.84452900   -5.80620600   -0.40959700
 C                   12.69744100   -6.38945100   -0.77160400
 C                   12.64085400   -7.48074600   -1.78227700
 H                   12.32757400   -8.42122200   -1.28768100
 C                   14.04974500   -7.71550100   -2.36802600
 H                   14.80276700   -7.66890800   -1.57664800
 H                   14.25555700   -6.92008900   -3.08669700
 C                   14.12635700   -9.09423400   -3.00186900
 O                   13.60525500  -10.07294600   -2.50021900
 N                   14.86498700   -9.15370300   -4.14253200
 H                   15.00040800  -10.05169100   -4.57979500
 H                   15.35436600   -8.35795800   -4.51392600
