# Supplementary material for: Accelerating reliable multiscale quantum refinement of protein–drug systems enabled by machine learning
Source: Nat Commun. 2024 May 16;15:4181. doi: 10.1038/s41467-024-48453-4 (PMC11099068; doi:10.1038/s41467-024-48453-4)
Supplement: Supplementary file 4 — Supplementary Dataset 1 [file 41467_2024_48453_MOESM4_ESM.zip › Coordinates/Gas_10/5hls_opt_ani_sp.xyz]

42
5hls_opt_ani_sp.gjf
 C    8.838604   -5.536986   -3.924403
 H    8.480736   -5.109461   -2.991046
 C    8.234038   -5.166510   -5.117842
 H    7.414626   -4.455194   -5.129335
 C    8.686025   -5.726661   -6.306996
Cl    7.927568   -5.277225   -7.807060
 C    9.738274   -6.634048   -6.318295
 H   10.084036   -7.052880   -7.259235
 C   10.341863   -6.984530   -5.118855
 H   11.178878   -7.675253   -5.109489
 C    9.888036   -6.462579   -3.901122
 C   10.583692   -6.859956   -2.637093
 N   11.788477   -7.276587   -2.802824
 C    9.803932   -6.864939   -1.348907
 C    8.489856   -7.368847   -1.358219
 H    8.104094   -7.769612   -2.291750
 C    7.679597   -7.342967   -0.242074
 H    6.669970   -7.739467   -0.291318
 C    8.161323   -6.780421    0.936809
 H    7.532276   -6.736806    1.821009
 C    9.448681   -6.289566    0.979047
 H    9.830820   -5.876194    1.908072
 C   10.305755   -6.350895   -0.127886
 C   11.675865   -5.881752    0.009812
 C   12.282495   -4.899461    0.858726
 C   11.664302   -3.954582    1.845688
 H   11.442391   -4.462156    2.792568
 H   10.728262   -3.539826    1.459919
 H   12.358240   -3.138259    2.060293
 N   13.574783   -4.863624    0.676601
 O   13.862053   -5.820690   -0.279063
 C   12.734073   -6.404494   -0.671207
 C   12.701642   -7.511826   -1.689213
 H   12.387526   -8.431006   -1.158304
 C   14.097828   -7.784701   -2.275930
 H   14.826078   -7.944395   -1.473713
 H   14.415024   -6.923793   -2.872071
 C   14.043966   -9.049714   -3.112687
 O   13.722800  -10.127767   -2.642661
 N   14.395759   -8.899196   -4.418945
 H   14.336374   -9.706099   -5.020557
 H   14.590382   -7.999076   -4.825440
