# Supplementary material for: Accelerating reliable multiscale quantum refinement of protein–drug systems enabled by machine learning
Source: Nat Commun. 2024 May 16;15:4181. doi: 10.1038/s41467-024-48453-4 (PMC11099068; doi:10.1038/s41467-024-48453-4)
Supplement: Supplementary file 4 — Supplementary Dataset 1 [file 41467_2024_48453_MOESM4_ESM.zip › Coordinates/Gas_10/5hls_opt_dft_sp.xyz]

42
5hls_opt_dft_sp.gjf
 C    9.019201   -5.445547   -3.876760
 H    8.766547   -4.951991   -2.943447
 C    8.376917   -5.058451   -5.046622
 H    7.632838   -4.269840   -5.034829
 C    8.699380   -5.696593   -6.239164
Cl    7.886026   -5.227080   -7.711228
 C    9.654426   -6.707392   -6.278176
 H    9.885455   -7.202029   -7.215110
 C   10.298893   -7.072019   -5.103583
 H   11.040387   -7.863825   -5.115163
 C    9.991906   -6.448574   -3.892169
 C   10.727949   -6.835114   -2.649212
 N   11.980400   -7.060761   -2.792427
 C    9.916609   -6.908621   -1.393229
 C    8.627325   -7.455077   -1.482151
 H    8.291718   -7.858779   -2.432269
 C    7.778797   -7.486985   -0.387453
 H    6.792660   -7.930747   -0.478308
 C    8.196909   -6.936363    0.822837
 H    7.536449   -6.943945    1.684429
 C    9.466296   -6.391619    0.932834
 H    9.798380   -5.989394    1.884408
 C   10.350288   -6.382552   -0.154643
 C   11.707071   -5.866027   -0.001396
 C   12.271875   -4.814331    0.786991
 C   11.594667   -3.867094    1.723720
 H   11.349135   -4.359285    2.670866
 H   10.663462   -3.492325    1.288295
 H   12.254170   -3.024062    1.939656
 N   13.564104   -4.721313    0.589440
 O   13.891177   -5.715495   -0.321730
 C   12.785243   -6.376348   -0.654558
 C   12.785493   -7.492543   -1.647922
 H   12.309685   -8.363098   -1.168973
 C   14.197931   -7.878443   -2.101060
 H   14.791616   -8.169201   -1.232503
 H   14.669705   -7.010522   -2.572533
 C   14.185271   -9.064269   -3.059311
 O   14.484902  -10.191494   -2.709915
 N   13.837100   -8.744708   -4.341598
 H   13.674612   -9.517149   -4.971261
 H   13.318022   -7.888995   -4.489774
