# Supplementary material for: Accelerating reliable multiscale quantum refinement of protein–drug systems enabled by machine learning
Source: Nat Commun. 2024 May 16;15:4181. doi: 10.1038/s41467-024-48453-4 (PMC11099068; doi:10.1038/s41467-024-48453-4)
Supplement: Supplementary file 4 — Supplementary Dataset 1 [file 41467_2024_48453_MOESM4_ESM.zip › Coordinates/Gas_10/5hls_opt_QDpi-new.xyz]

42
5hls_opt_QDpi-new.gjf
 C      8.87768500   -5.47073900   -3.86216100
 H      8.52924900   -5.05725300   -2.91887900
 C      8.25954800   -5.08587500   -5.04431200
 H      7.44181300   -4.37256100   -5.03882400
 C      8.69509900   -5.63542200   -6.24439800
 Cl     7.91924600   -5.16886200   -7.73028400
 C      9.74352700   -6.54681500   -6.27774600
 H     10.07500400   -6.95863100   -7.22681000
 C     10.36210700   -6.90914400   -5.08938500
 H     11.19234400   -7.60696000   -5.09908200
 C      9.92678000   -6.39708800   -3.86174100
 C     10.63400100   -6.80501000   -2.60683400
 N     11.86663600   -7.12483400   -2.78622000
 C      9.82061500   -6.89697600   -1.34219100
 C      8.51648000   -7.42946100   -1.38562400
 H      8.12619500   -7.77686100   -2.33842600
 C      7.71956400   -7.49606200   -0.25552200
 H      6.72490000   -7.92585000   -0.31960400
 C      8.19494100   -6.99458900    0.95217300
 H      7.57625000   -7.02740200    1.84450600
 C      9.47486800   -6.46161600    1.01516600
 H      9.85390600   -6.09056300    1.96374700
 C     10.30974400   -6.42033300   -0.10032400
 C     11.68031600   -5.88716700   -0.00153900
 C     12.26562000   -4.79901900    0.72781600
 C     11.61021500   -3.82148800    1.65289800
 H     11.24798900   -4.31313100    2.56131400
 H     10.75195100   -3.34908900    1.16510500
 H     12.33120200   -3.05155600    1.93431400
 N     13.53971200   -4.68756200    0.45400000
 O     13.83747800   -5.69994900   -0.44314400
 C     12.72881500   -6.39837500   -0.69404100
 C     12.70591300   -7.52501400   -1.68862100
 H     12.30196000   -8.42059900   -1.19039300
 C     14.11808000   -7.88022800   -2.18138500
 H     14.74133800   -8.09888100   -1.31188800
 H     14.55918800   -7.03315400   -2.71454800
 C     14.06568200   -9.13091700   -3.03665700
 O     13.79823600  -10.22168800   -2.56150700
 N     14.34281800   -8.94804100   -4.35818800
 H     14.19556800   -9.73024300   -4.97762800
 H     14.38841900   -8.02499400   -4.75813400
