# Supplementary material for: Accelerating reliable multiscale quantum refinement of protein–drug systems enabled by machine learning
Source: Nat Commun. 2024 May 16;15:4181. doi: 10.1038/s41467-024-48453-4 (PMC11099068; doi:10.1038/s41467-024-48453-4)
Supplement: Supplementary file 4 — Supplementary Dataset 1 [file 41467_2024_48453_MOESM4_ESM.zip › Coordinates/Gas_10/5hls_opt_xtb_sp.xyz]

42
5hls_opt_xtb_sp.gjf
 C    9.103758   -5.433810   -3.823441
 H    8.887851   -4.931769   -2.891974
 C    8.461058   -5.031920   -4.978399
 H    7.743057   -4.227448   -4.953806
 C    8.743698   -5.672968   -6.175381
Cl    7.933520   -5.182283   -7.618293
 C    9.668313   -6.705701   -6.224466
 H    9.875714   -7.199576   -7.160660
 C   10.314650   -7.092061   -5.066685
 H   11.025461   -7.902948   -5.088808
 C   10.038631   -6.466409   -3.853831
 C   10.742291   -6.877012   -2.621370
 N   11.977817   -7.155279   -2.745075
 C    9.910025   -6.912685   -1.400758
 C    8.613064   -7.417219   -1.510672
 H    8.286451   -7.822069   -2.457767
 C    7.759135   -7.428050   -0.426672
 H    6.767240   -7.841859   -0.526402
 C    8.175705   -6.897757    0.785599
 H    7.506309   -6.890691    1.632685
 C    9.450800   -6.385380    0.912049
 H    9.782064   -5.990377    1.859528
 C   10.336982   -6.400421   -0.163604
 C   11.692190   -5.903301   -0.017387
 C   12.251105   -4.830754    0.741953
 C   11.561937   -3.859686    1.626618
 H   11.394333   -4.299034    2.609548
 H   10.600254   -3.576630    1.203627
 H   12.187244   -2.979929    1.748548
 N   13.539572   -4.765789    0.537496
 O   13.885169   -5.762167   -0.318113
 C   12.787129   -6.441602   -0.651198
 C   12.787322   -7.574556   -1.622142
 H   12.331010   -8.452174   -1.134204
 C   14.207202   -7.914438   -2.086455
 H   14.807109   -8.198752   -1.222594
 H   14.647723   -7.034384   -2.555760
 C   14.196562   -9.066470   -3.081314
 O   14.607570  -10.175909   -2.828469
 N   13.705912   -8.708178   -4.288416
 H   13.572580   -9.424611   -4.983788
 H   13.185484   -7.845945   -4.354748
