# Supplementary material for: Accelerating reliable multiscale quantum refinement of protein–drug systems enabled by machine learning
Source: Nat Commun. 2024 May 16;15:4181. doi: 10.1038/s41467-024-48453-4 (PMC11099068; doi:10.1038/s41467-024-48453-4)
Supplement: Supplementary file 4 — Supplementary Dataset 1 [file 41467_2024_48453_MOESM4_ESM.zip › Coordinates/Gas_10/5kr1_opt_aiqm1_sp.xyz]

75
5kr1_opt_aiqm1_sp.gjf
 N  -10.834210   -7.243234  -17.783762
 C   -9.901103   -6.494205  -17.072125
 C   -8.748241   -7.099128  -16.553090
 C   -7.847311   -6.364955  -15.797797
 C   -8.077600   -5.013949  -15.560542
 C   -9.229978   -4.406425  -16.048907
 C  -10.132364   -5.138147  -16.804145
 S   -6.900185   -4.061263  -14.633491
 O   -7.616936   -2.923941  -14.075610
 O   -6.159882   -4.975792  -13.780277
 N   -5.832682   -3.456619  -15.761962
 C   -4.828698   -4.365873  -16.309814
 C   -3.374763   -3.917759  -16.111468
 C   -3.065661   -3.625030  -14.642554
 C   -2.445783   -5.002855  -16.661634
 C   -6.224238   -2.298904  -16.562993
 C   -5.448832   -1.038819  -16.215683
 O   -5.678988   -0.122655  -17.280208
 C   -5.778778   -0.425665  -14.844501
 N   -4.791914    0.620944  -14.564645
 C   -3.833969    0.420799  -13.629526
 O   -3.531465   -0.654471  -13.151946
 O   -3.231058    1.582466  -13.318661
 C   -2.150334    1.489104  -12.377724
 C   -1.246868    2.676232  -12.635426
 O   -1.844592    3.754866  -11.943219
 C   -2.324102    3.238578  -10.702605
 O   -3.506269    3.860104  -10.335597
 C   -4.586536    3.076120  -10.850838
 C   -4.125135    1.636262  -10.649247
 C   -2.621789    1.733587  -10.935602
 C   -7.190167    0.146205  -14.722476
 C   -7.605443    2.119461  -13.187750
 C   -7.802850    2.670604  -11.922261
 C   -7.821602    1.842090  -10.802264
 C   -7.651186    0.468388  -10.960065
 C   -7.463546   -0.078159  -12.226757
 C   -7.435170    0.744581  -13.358365
 H   -7.337565    0.900795  -15.497786
 H   -7.903441   -0.657932  -14.884686
 H   -4.286086    1.334634   -9.612797
 H   -4.644726    0.930739  -11.293191
 H   -5.472218    3.342489  -10.278729
 H   -4.743060    3.296731  -11.912561
 H   -0.238599    2.477181  -12.250376
 H   -1.192389    2.930241  -13.694851
 H   -6.018508   -2.526349  -17.611330
 H   -7.300106   -2.123443  -16.473632
 H   -2.584930   -5.939734  -16.107585
 H   -2.645531   -5.203291  -17.720509
 H   -1.394825   -4.709885  -16.564724
 H   -3.651865   -2.783577  -14.258351
 H   -3.274160   -4.500692  -14.013783
 H   -2.008462   -3.365920  -14.518108
 H   -4.967631   -5.345686  -15.840049
 H   -5.023960   -4.484253  -17.384163
 H  -11.033907   -4.665675  -17.186309
 H   -9.423897   -3.362471  -15.818665
 H   -6.968783   -6.843481  -15.373448
 H   -7.338692   -1.149400  -12.340154
 H   -7.659742   -0.181395  -10.095294
 H   -7.963901    2.258216   -9.812696
 H   -7.927213    3.741560  -11.818386
 H   -7.592631    2.767514  -14.057844
 H   -2.031404    1.108150  -10.269691
 H   -8.570809   -8.155329  -16.739469
 H   -1.578617    3.452343   -9.932470
 H   -1.643837    0.533404  -12.506138
 H   -5.051258    1.583062  -14.712572
 H   -5.632794   -1.203061  -14.090869
 H   -5.035794    0.585367  -17.194824
 H   -4.381737   -1.280321  -16.174137
 H   -3.198421   -3.004955  -16.700079
 H  -11.426905   -6.711945  -18.405860
 H  -10.468365   -8.071174  -18.232346
