# Supplementary material for: Accelerating reliable multiscale quantum refinement of protein–drug systems enabled by machine learning
Source: Nat Commun. 2024 May 16;15:4181. doi: 10.1038/s41467-024-48453-4 (PMC11099068; doi:10.1038/s41467-024-48453-4)
Supplement: Supplementary file 4 — Supplementary Dataset 1 [file 41467_2024_48453_MOESM4_ESM.zip › Coordinates/Gas_10/5kr1_opt_ani-1ccx_sp.xyz]

75
5kr1_opt_ani-1ccx_sp.gjf
 N                  -10.73422500   -7.18804300  -18.07714800
 C                   -9.84341100   -6.45821200  -17.29488800
 C                   -8.73081500   -7.08089900  -16.71278200
 C                   -7.87492900   -6.36622600  -15.88947400
 C                   -8.11007000   -5.01728500  -15.64499400
 C                   -9.22422400   -4.39263400  -16.19646300
 C                  -10.08126600   -5.10475300  -17.02018600
 S                   -6.98774800   -4.09072500  -14.62765100
 O                   -7.73445800   -2.96640100  -14.08302400
 O                   -6.29760500   -5.02857200  -13.75810700
 N                   -5.85824100   -3.45535400  -15.67444300
 C                   -4.84701000   -4.35958400  -16.21853500
 C                   -3.39732900   -3.93712500  -15.94948100
 C                   -3.14308000   -3.70807600  -14.45892500
 C                   -2.45751400   -5.00709500  -16.50996900
 C                   -6.19746700   -2.25974100  -16.44252400
 C                   -5.43303900   -1.02182200  -15.99985200
 O                   -5.58044800   -0.06454700  -17.03543400
 C                   -5.83897900   -0.43425900  -14.64214900
 N                   -4.88977300    0.62301100  -14.32196400
 C                   -3.81973500    0.37125300  -13.52316400
 O                   -3.53144000   -0.71827700  -13.06374400
 O                   -3.09525700    1.49350100  -13.35086900
 C                   -1.99564000    1.44897200  -12.42622500
 C                   -1.03739100    2.52642700  -12.87233300
 O                   -1.55328200    3.73176100  -12.32578000
 C                   -2.10203700    3.44846200  -11.06297100
 O                   -3.31395900    4.13246400  -10.87081800
 C                   -4.38073300    3.27546100  -11.28251500
 C                   -3.94892500    1.91262900  -10.76112500
 C                   -2.43421500    1.93033900  -11.03196500
 C                   -7.26052200    0.12590600  -14.60256900
 C                   -7.65216200    2.02248700  -12.98367100
 C                   -7.95604100    2.49224900  -11.70642400
 C                   -8.16715300    1.59868200  -10.66331300
 C                   -8.07572300    0.23162100  -10.90485500
 C                   -7.77627700   -0.23765400  -12.18130400
 C                   -7.58057200    0.65561500  -13.23454800
 H                   -7.35452700    0.91563300  -15.34967900
 H                   -7.96364900   -0.67062400  -14.85270400
 H                   -4.12226900    1.86212800   -9.68468900
 H                   -4.46524400    1.07228600  -11.22573400
 H                   -5.29780200    3.66360800  -10.83504100
 H                   -4.45617300    3.28912800  -12.37220500
 H                   -0.03178700    2.33188100  -12.48014500
 H                   -1.00567300    2.62838500  -13.95606000
 H                   -5.93444600   -2.44191100  -17.48689200
 H                   -7.27555000   -2.08077800  -16.40507800
 H                   -2.62570200   -5.96538400  -16.00259800
 H                   -2.61803400   -5.16004700  -17.58334800
 H                   -1.40864100   -4.72906700  -16.36050800
 H                   -3.73888500   -2.87661900  -14.06816800
 H                   -3.38220300   -4.60630300  -13.87433900
 H                   -2.09003800   -3.46257200  -14.28279600
 H                   -5.01524600   -5.35333000  -15.78934300
 H                   -5.00359100   -4.43812800  -17.30297300
 H                  -10.95277600   -4.61863900  -17.45174700
 H                   -9.42622600   -3.35110000  -15.96292000
 H                   -7.02846300   -6.85801700  -15.41774000
 H                   -7.70038100   -1.30128800  -12.37891400
 H                   -8.23649900   -0.47462300  -10.09883600
 H                   -8.40977700    1.96059600   -9.67116200
 H                   -8.00707300    3.56027500  -11.52690900
 H                   -7.47602000    2.72525800  -13.79273600
 H                   -1.86586800    1.40491400  -10.26360700
 H                   -8.54934200   -8.13539900  -16.90470500
 H                   -1.41008400    3.80917100  -10.29502000
 H                   -1.55786700    0.45390200  -12.43485200
 H                   -5.22887900    1.57075100  -14.31952500
 H                   -5.73541400   -1.21886100  -13.88690000
 H                   -4.99570700    0.66430200  -16.80490600
 H                   -4.37481900   -1.29290700  -15.89223100
 H                   -3.19148000   -3.00119100  -16.49087000
 H                  -11.28178500   -6.64211000  -18.72728900
 H                  -10.34638400   -8.01187800  -18.51464500
