# Supplementary material for: Accelerating reliable multiscale quantum refinement of protein–drug systems enabled by machine learning
Source: Nat Commun. 2024 May 16;15:4181. doi: 10.1038/s41467-024-48453-4 (PMC11099068; doi:10.1038/s41467-024-48453-4)
Supplement: Supplementary file 4 — Supplementary Dataset 1 [file 41467_2024_48453_MOESM4_ESM.zip › Coordinates/Gas_10/5kr1_opt_ani-1x_sp.xyz]

75
5kr1_opt_ani-1x_sp.gjf
 N                  -10.79135400   -7.20815500  -17.80088400
 C                   -9.87425200   -6.45628600  -17.07168400
 C                   -8.75918900   -7.06804700  -16.48266500
 C                   -7.87634800   -6.32872800  -15.71120100
 C                   -8.08664100   -4.96620900  -15.52629400
 C                   -9.20279600   -4.35131400  -16.08452900
 C                  -10.08665400   -5.08800100  -16.85660900
 S                   -6.93036600   -4.01088600  -14.57523200
 O                   -7.65114200   -2.85344400  -14.06629600
 O                   -6.23425300   -4.91815900  -13.67854300
 N                   -5.81204900   -3.44187300  -15.67229400
 C                   -4.85162800   -4.39726000  -16.22319200
 C                   -3.38420800   -3.98457300  -16.06381000
 C                   -3.03478900   -3.71350800  -14.59949000
 C                   -2.49131500   -5.08042200  -16.64956600
 C                   -6.13560300   -2.26304500  -16.47273100
 C                   -5.34965600   -1.01912300  -16.06551600
 O                   -5.47793000   -0.09994600  -17.12898400
 C                   -5.76709200   -0.37841300  -14.72486500
 N                   -4.81843600    0.69878300  -14.45318800
 C                   -3.70388700    0.46875800  -13.69937300
 O                   -3.30241900   -0.63834700  -13.38439200
 O                   -3.09472700    1.62309700  -13.37057700
 C                   -1.96497900    1.54730100  -12.47913300
 C                   -1.17396000    2.82167300  -12.70716900
 O                   -1.85074000    3.80818100  -11.94468700
 C                   -2.31695600    3.21760200  -10.76064900
 O                   -3.60550300    3.66321500  -10.43855400
 C                   -4.55339000    2.72564100  -10.94277400
 C                   -3.88358000    1.37260200  -10.70904700
 C                   -2.40549900    1.68044600  -11.00790500
 C                   -7.19263700    0.19413000  -14.72720500
 C                   -7.62557900    2.19748600  -13.24714300
 C                   -7.97450300    2.76410300  -12.02159400
 C                   -8.22739300    1.94548300  -10.92574200
 C                   -8.12852600    0.56497900  -11.06221600
 C                   -7.79277100    0.00443400  -12.29317000
 C                   -7.54766600    0.81686800  -13.40069900
 H                   -7.26578000    0.93589200  -15.53031700
 H                   -7.90328100   -0.60932000  -14.94457600
 H                   -3.99033900    1.09133200   -9.65519700
 H                   -4.29609900    0.55563700  -11.31241000
 H                   -5.47855200    2.86372600  -10.37379200
 H                   -4.74941600    2.91710400  -12.00441500
 H                   -0.13220000    2.70033400  -12.36476200
 H                   -1.17954600    3.13189300  -13.75620500
 H                   -5.87426900   -2.47848700  -17.51101800
 H                   -7.21105000   -2.06667700  -16.44118500
 H                   -2.63604300   -6.02213200  -16.10530800
 H                   -2.71925200   -5.26230600  -17.70613200
 H                   -1.43271900   -4.80951700  -16.57334500
 H                   -3.59927800   -2.86440500  -14.19937100
 H                   -3.24604600   -4.59147000  -13.97406500
 H                   -1.97049400   -3.47483000  -14.49549500
 H                   -5.00834700   -5.36079000  -15.72634000
 H                   -5.07425300   -4.53648000  -17.29029700
 H                  -10.95974800   -4.60929900  -17.29328000
 H                   -9.38590800   -3.29728100  -15.89652800
 H                   -7.02796000   -6.81112400  -15.23307900
 H                   -7.73008200   -1.07518600  -12.40655400
 H                   -8.32359500   -0.08206900  -10.21257300
 H                   -8.48880300    2.38153600   -9.96516000
 H                   -8.02976900    3.84535900  -11.92351700
 H                   -7.42117600    2.84334900  -14.09876700
 H                   -1.72015500    1.12010200  -10.36433300
 H                   -8.59705500   -8.13306600  -16.62795300
 H                   -1.65851100    3.52328200   -9.93112800
 H                   -1.40387200    0.63512400  -12.69202900
 H                   -5.18934600    1.63881800  -14.42914300
 H                   -5.67236700   -1.13062500  -13.93175600
 H                   -4.89979100    0.64648600  -16.90220400
 H                   -4.29684900   -1.31002900  -15.93502600
 H                   -3.20649200   -3.06666900  -16.64517200
 H                  -11.34386400   -6.68486500  -18.46535000
 H                  -10.42427600   -8.05739300  -18.20661400
