# Supplementary material for: Accelerating reliable multiscale quantum refinement of protein–drug systems enabled by machine learning
Source: Nat Commun. 2024 May 16;15:4181. doi: 10.1038/s41467-024-48453-4 (PMC11099068; doi:10.1038/s41467-024-48453-4)
Supplement: Supplementary file 4 — Supplementary Dataset 1 [file 41467_2024_48453_MOESM4_ESM.zip › Coordinates/Gas_10/5kr1_opt_ani_sp.xyz]

75
5kr1_opt_ani_sp.gjf
 N  -10.714221   -7.298988  -17.721494
 C   -9.815316   -6.516686  -17.001694
 C   -8.694086   -7.096847  -16.392717
 C   -7.829562   -6.326651  -15.630782
 C   -8.063667   -4.964138  -15.476124
 C   -9.187141   -4.380838  -16.053217
 C  -10.052890   -5.148384  -16.815633
 S   -6.929319   -3.970988  -14.536651
 O   -7.668057   -2.807131  -14.069701
 O   -6.237771   -4.846502  -13.605516
 N   -5.798344   -3.423365  -15.632333
 C   -4.833701   -4.390182  -16.156444
 C   -3.370877   -3.955864  -16.019708
 C   -3.009396   -3.667119  -14.561558
 C   -2.468198   -5.042640  -16.606641
 C   -6.108132   -2.260615  -16.462158
 C   -5.351732   -1.002386  -16.049146
 O   -5.417491   -0.109543  -17.138387
 C   -5.842262   -0.323741  -14.757504
 N   -4.921163    0.778584  -14.474694
 C   -3.815039    0.521984  -13.713659
 O   -3.404958   -0.579890  -13.409254
 O   -3.217712    1.677300  -13.344175
 C   -2.000479    1.523924  -12.586052
 C   -1.185394    2.793100  -12.764773
 O   -1.614604    3.687533  -11.752184
 C   -1.981582    2.952686  -10.606556
 O   -3.171140    3.432377  -10.058179
 C   -4.251573    2.634150  -10.537933
 C   -3.677403    1.223406  -10.599255
 C   -2.241473    1.484471  -11.064964
 C   -7.276802    0.214390  -14.859298
 C   -7.931737    2.292621  -13.550206
 C   -8.345324    2.918705  -12.375686
 C   -8.564348    2.165068  -11.227272
 C   -8.373307    0.786352  -11.259747
 C   -7.960967    0.162101  -12.433457
 C   -7.732583    0.910988  -13.593338
 H   -7.338549    0.892466  -15.718943
 H   -7.956475   -0.621955  -15.046833
 H   -3.671342    0.776861   -9.599186
 H   -4.230565    0.553139  -11.261113
 H   -5.083814    2.749269   -9.837192
 H   -4.561531    2.985434  -11.529024
 H   -0.112031    2.574437  -12.662088
 H   -1.363210    3.265760  -13.733694
 H   -5.804998   -2.490326  -17.485895
 H   -7.187140   -2.080220  -16.476306
 H   -2.593027   -5.982605  -16.054528
 H   -2.704091   -5.235454  -17.659532
 H   -1.413066   -4.755361  -16.543310
 H   -3.586272   -2.826306  -14.160768
 H   -3.198279   -4.544914  -13.928263
 H   -1.948253   -3.409555  -14.470910
 H   -4.977659   -5.337092  -15.625272
 H   -5.061198   -4.568871  -17.216917
 H  -10.931551   -4.694131  -17.267115
 H   -9.391280   -3.327162  -15.886736
 H   -6.977882   -6.785610  -15.135618
 H   -7.819768   -0.917621  -12.459158
 H   -8.549552    0.192811  -10.366158
 H   -8.887982    2.650371  -10.309297
 H   -8.494654    3.995580  -12.360434
 H   -7.773662    2.887456  -14.448938
 H   -1.529549    0.783034  -10.614748
 H   -8.512820   -8.161697  -16.514615
 H   -1.198809    3.073956   -9.844568
 H   -1.486394    0.632522  -12.948109
 H   -5.326611    1.691084  -14.309041
 H   -5.766822   -1.051044  -13.939329
 H   -4.885714    0.658135  -16.879418
 H   -4.306371   -1.286389  -15.845443
 H   -3.215329   -3.039428  -16.609943
 H  -11.271205   -6.799078  -18.400052
 H  -10.329793   -8.149742  -18.107415
