# Supplementary material for: Accelerating reliable multiscale quantum refinement of protein–drug systems enabled by machine learning
Source: Nat Commun. 2024 May 16;15:4181. doi: 10.1038/s41467-024-48453-4 (PMC11099068; doi:10.1038/s41467-024-48453-4)
Supplement: Supplementary file 4 — Supplementary Dataset 1 [file 41467_2024_48453_MOESM4_ESM.zip › Coordinates/Gas_10/5kr1_opt_dft_sp.xyz]

75
5kr1_opt_dft_sp.gjf
 N  -10.773713   -6.734991  -18.169668
 C   -9.902994   -6.162705  -17.261652
 C   -8.782614   -6.874071  -16.800729
 C   -7.883914   -6.284622  -15.928544
 C   -8.087181   -4.972264  -15.501166
 C   -9.199107   -4.256808  -15.942811
 C  -10.099366   -4.846379  -16.814594
 S   -6.886499   -4.195117  -14.453693
 O   -7.526342   -3.027011  -13.860128
 O   -6.276776   -5.220254  -13.624237
 N   -5.689436   -3.613423  -15.462971
 C   -4.802243   -4.623673  -16.054087
 C   -3.361355   -4.134497  -16.232282
 C   -2.728035   -3.768866  -14.890595
 C   -2.559012   -5.221652  -16.952007
 C   -6.049177   -2.492281  -16.337621
 C   -5.289589   -1.209570  -16.000858
 O   -5.491182   -0.339950  -17.099060
 C   -5.694567   -0.538084  -14.680640
 N   -4.792248    0.596554  -14.455723
 C   -3.671976    0.421845  -13.694985
 O   -3.174857   -0.647785  -13.410659
 O   -3.184610    1.625738  -13.317996
 C   -2.145457    1.605154  -12.334721
 C   -1.261792    2.824445  -12.563946
 O   -1.891655    3.884805  -11.883002
 C   -2.412327    3.374183  -10.667684
 O   -3.612930    3.987221  -10.349427
 C   -4.660793    3.219524  -10.933788
 C   -4.220726    1.769853  -10.730181
 C   -2.697243    1.860431  -10.916233
 C   -7.138583   -0.019505  -14.660734
 C   -7.646564    2.045523  -13.283964
 C   -7.908946    2.672718  -12.067024
 C   -7.992052    1.919167  -10.901108
 C   -7.814559    0.537496  -10.959772
 C   -7.556065   -0.086349  -12.175043
 C   -7.468265    0.662826  -13.353796
 H   -7.285613    0.664683  -15.504498
 H   -7.807061   -0.870972  -14.803913
 H   -4.447246    1.455839   -9.707168
 H   -4.720176    1.075113  -11.408659
 H   -5.586739    3.478164  -10.418993
 H   -4.765376    3.456547  -12.000261
 H   -0.255062    2.631834  -12.158528
 H   -1.173817    3.088856  -13.619464
 H   -5.801765   -2.759718  -17.371131
 H   -7.126851   -2.307496  -16.316723
 H   -2.522992   -6.139363  -16.351791
 H   -2.995632   -5.470741  -17.926133
 H   -1.528059   -4.893668  -17.118703
 H   -3.278100   -2.977336  -14.375385
 H   -2.703625   -4.645319  -14.231196
 H   -1.698573   -3.422712  -15.031927
 H   -4.787502   -5.484721  -15.381389
 H   -5.211955   -4.952442  -17.023169
 H  -10.967428   -4.287644  -17.153445
 H   -9.368485   -3.248504  -15.579614
 H   -7.035103   -6.848881  -15.556426
 H   -7.431227   -1.164975  -12.223107
 H   -7.883165   -0.057949  -10.054014
 H   -8.197215    2.404088   -9.951071
 H   -8.047359    3.749539  -12.032826
 H   -7.595257    2.639480  -14.194781
 H   -2.161825    1.229345  -10.203388
 H   -8.624409   -7.897720  -17.128954
 H   -1.708969    3.582230   -9.852678
 H   -1.613095    0.657668  -12.417844
 H   -5.222946    1.504394  -14.338991
 H   -5.555059   -1.263347  -13.872952
 H   -4.991974    0.463094  -16.896487
 H   -4.224093   -1.460254  -15.904193
 H   -3.370233   -3.246234  -16.879260
 H  -11.696499   -6.330298  -18.225379
 H  -10.781762   -7.743206  -18.212430
