# Supplementary material for: Accelerating reliable multiscale quantum refinement of protein–drug systems enabled by machine learning
Source: Nat Commun. 2024 May 16;15:4181. doi: 10.1038/s41467-024-48453-4 (PMC11099068; doi:10.1038/s41467-024-48453-4)
Supplement: Supplementary file 4 — Supplementary Dataset 1 [file 41467_2024_48453_MOESM4_ESM.zip › Coordinates/Gas_10/5kr1_opt_QDpi-new.xyz]

75
5kr1_opt_QDpi-new.gjf
 N    -10.83108500   -7.24669300  -17.88439200
 C     -9.89759600   -6.51395600  -17.15647700
 C     -8.73090900   -7.12404600  -16.67585000
 C     -7.82878400   -6.40832000  -15.90447200
 C     -8.07162500   -5.07018900  -15.61292200
 C     -9.23766500   -4.45887300  -16.06240600
 C    -10.14140300   -5.17210700  -16.83354400
 S     -6.89324700   -4.13875900  -14.66589500
 O     -7.61529800   -3.03009200  -14.05931500
 O     -6.13559100   -5.07589000  -13.85328100
 N     -5.84295800   -3.48607100  -15.78574200
 C     -4.82221500   -4.36309900  -16.35502500
 C     -3.37290600   -3.91209900  -16.12487300
 C     -3.08069500   -3.65400900  -14.64616000
 C     -2.43244100   -4.97941300  -16.69055400
 C     -6.26151500   -2.31911700  -16.56051200
 C     -5.48427300   -1.05687500  -16.20780200
 O     -5.76227000   -0.10828600  -17.22141800
 C     -5.77865000   -0.49082000  -14.80315900
 N     -4.79741300    0.54141400  -14.49347500
 C     -3.87783000    0.32869200  -13.51013500
 O     -3.64393700   -0.73860900  -12.97491500
 O     -3.22653000    1.48300000  -13.22909300
 C     -2.21936400    1.41296900  -12.21453100
 C     -1.18509700    2.48385500  -12.55461500
 O     -1.70147100    3.68253000  -12.01652700
 C     -2.31018500    3.38323100  -10.77732300
 O     -3.45519300    4.14509600  -10.59255600
 C     -4.55566500    3.39528800  -11.10612300
 C     -4.26279600    1.95769300  -10.67689100
 C     -2.74192900    1.88888400  -10.84248200
 C     -7.20828600    0.04224100  -14.63732100
 C     -7.47941400    2.06765500  -13.13160300
 C     -7.62812100    2.64528600  -11.87234300
 C     -7.68434100    1.83863500  -10.74023600
 C     -7.60257300    0.45519800  -10.87733000
 C     -7.46720900   -0.11835900  -12.13810200
 C     -7.40124400    0.68296500  -13.28225000
 H     -7.42224100    0.75113000  -15.44791600
 H     -7.89957200   -0.79849400  -14.73643800
 H     -4.52244500    1.82985900   -9.62090000
 H     -4.79466900    1.20895400  -11.26389200
 H     -5.46692300    3.82063700  -10.67679600
 H     -4.59048100    3.47254900  -12.20259000
 H     -0.20974700    2.23784700  -12.10606100
 H     -1.06455200    2.61250600  -13.63269100
 H     -6.07912400   -2.52792900  -17.61732400
 H     -7.33590000   -2.15173500  -16.44278400
 H     -2.57243900   -5.92957100  -16.15982500
 H     -2.62047500   -5.15603900  -17.75577000
 H     -1.38404200   -4.68373000  -16.57607800
 H     -3.67578500   -2.82655500  -14.24524600
 H     -3.28990600   -4.54579600  -14.04126700
 H     -2.02625000   -3.39194200  -14.50557900
 H     -4.95700600   -5.36186200  -15.92561400
 H     -5.00408500   -4.44117400  -17.43515100
 H    -11.05352600   -4.69653800  -17.18554100
 H     -9.44048700   -3.42703300  -15.78908700
 H     -6.93946000   -6.89218300  -15.50982100
 H     -7.41980200   -1.20150400  -12.24073100
 H     -7.64651100   -0.18122200   -9.99845600
 H     -7.79432600    2.28456000   -9.75472500
 H     -7.70281500    3.72613800  -11.78106800
 H     -7.44487900    2.70653900  -14.01351100
 H     -2.26872700    1.29856200  -10.05117100
 H     -8.54350500   -8.17012400  -16.90479900
 H     -1.60835900    3.61718600   -9.96506400
 H     -1.81300600    0.40130600  -12.18472100
 H     -5.02532900    1.51327600  -14.65822100
 H     -5.59905900   -1.29201500  -14.07546300
 H     -5.11772400    0.60540200  -17.12505000
 H     -4.41101700   -1.29821000  -16.21640100
 H     -3.19349800   -2.98514100  -16.68948800
 H    -11.43822700   -6.69932400  -18.47799700
 H    -10.46137700   -8.05227900  -18.36911000
