# Supplementary material for: Accelerating reliable multiscale quantum refinement of protein–drug systems enabled by machine learning
Source: Nat Commun. 2024 May 16;15:4181. doi: 10.1038/s41467-024-48453-4 (PMC11099068; doi:10.1038/s41467-024-48453-4)
Supplement: Supplementary file 4 — Supplementary Dataset 1 [file 41467_2024_48453_MOESM4_ESM.zip › Coordinates/Gas_10/5kr1_opt_xtb_sp.xyz]

75
5kr1_opt_xtb_sp.gjf
 N  -10.448196   -6.998043  -18.438028
 C   -9.710155   -6.354770  -17.480542
 C   -8.612139   -6.986828  -16.884983
 C   -7.830401   -6.313312  -15.970220
 C   -8.132475   -5.004874  -15.635843
 C   -9.220660   -4.367658  -16.205298
 C  -10.006854   -5.035110  -17.120931
 S   -7.074918   -4.121410  -14.500188
 O   -7.802015   -2.996309  -13.982612
 O   -6.506920   -5.048602  -13.568464
 N   -5.827070   -3.519447  -15.441843
 C   -4.927008   -4.542176  -15.927869
 C   -3.474679   -4.076622  -16.082431
 C   -2.896746   -3.657339  -14.735628
 C   -2.652020   -5.213083  -16.688008
 C   -6.207720   -2.475813  -16.361293
 C   -5.470728   -1.153018  -16.100240
 O   -5.804034   -0.282487  -17.160591
 C   -5.815867   -0.557193  -14.719633
 N   -4.876067    0.511378  -14.411634
 C   -3.882781    0.338821  -13.514711
 O   -3.502948   -0.720051  -13.085543
 O   -3.330305    1.540177  -13.200792
 C   -2.239546    1.511269  -12.290859
 C   -1.226666    2.588204  -12.693196
 O   -1.580752    3.758040  -11.997899
 C   -2.163388    3.413366  -10.757055
 O   -3.278362    4.194905  -10.486221
 C   -4.422978    3.492330  -10.947788
 C   -4.137210    2.030892  -10.595953
 C   -2.633560    1.933717  -10.860159
 C   -7.248588   -0.019806  -14.630488
 C   -7.480674    2.054950  -13.211877
 C   -7.632416    2.668765  -11.979702
 C   -7.747116    1.901291  -10.834518
 C   -7.721233    0.518478  -10.926831
 C   -7.577647   -0.094259  -12.157929
 C   -7.453730    0.670712  -13.312422
 H   -7.438467    0.658504  -15.465277
 H   -7.925776   -0.870020  -14.692263
 H   -4.337572    1.855949   -9.539132
 H   -4.724306    1.331974  -11.185903
 H   -5.289620    3.910055  -10.438184
 H   -4.532988    3.613259  -12.032206
 H   -0.211875    2.270450  -12.412748
 H   -1.261489    2.808008  -13.760746
 H   -6.006239   -2.775097  -17.396055
 H   -7.278151   -2.292214  -16.266720
 H   -2.670263   -6.081605  -16.033728
 H   -3.045183   -5.505055  -17.659806
 H   -1.618161   -4.902182  -16.815929
 H   -3.472526   -2.850009  -14.293303
 H   -2.911718   -4.498044  -14.046518
 H   -1.868003   -3.323306  -14.851810
 H   -4.958022   -5.336176  -15.180703
 H   -5.289217   -4.941737  -16.889249
 H  -10.860629   -4.545098  -17.564932
 H   -9.456188   -3.360181  -15.901484
 H   -6.997285   -6.797771  -15.487399
 H   -7.571950   -1.170818  -12.244547
 H   -7.816807   -0.083097  -10.035022
 H   -7.863213    2.378711   -9.872691
 H   -7.661798    3.746789  -11.916485
 H   -7.400912    2.662821  -14.103984
 H   -2.126560    1.295828  -10.137941
 H   -8.385524   -8.009898  -17.146415
 H   -1.433933    3.595895   -9.954062
 H   -1.814290    0.502756  -12.308682
 H   -5.173870    1.461687  -14.574401
 H   -5.668499   -1.350316  -13.979917
 H   -5.326678    0.544242  -17.027226
 H   -4.387924   -1.345436  -16.102382
 H   -3.448171   -3.227124  -16.772408
 H  -11.350706   -6.617135  -18.666073
 H  -10.365914   -7.998692  -18.497448
