# Supplementary material for: Accelerating reliable multiscale quantum refinement of protein–drug systems enabled by machine learning
Source: Nat Commun. 2024 May 16;15:4181. doi: 10.1038/s41467-024-48453-4 (PMC11099068; doi:10.1038/s41467-024-48453-4)
Supplement: Supplementary file 4 — Supplementary Dataset 1 [file 41467_2024_48453_MOESM4_ESM.zip › Coordinates/Gas_10/5p9i_opt_aiqm1_sp.xyz]

57
5p9i_opt_aiqm1_sp.gjf
 C  -10.441245   11.224744  -19.274702
 C  -11.092853   10.321995  -20.016012
 C  -19.285233    9.238970   -8.979031
 C  -20.479534    8.802231   -9.545834
 C  -18.097855    8.571796   -9.269321
 C  -20.490753    7.708683  -10.407455
 C  -18.096407    7.472119  -10.123120
 C  -18.275578    4.691212  -13.172616
 C  -18.161675    7.109011  -13.252683
 C  -17.549944    4.621376  -14.357210
 C  -17.426079    7.025520  -14.427176
 C  -11.037961    7.082173  -17.736696
 C  -12.308535    6.357169  -17.302279
 C  -11.209651    8.594146  -17.587367
 C  -13.619763    8.408472  -17.925333
 C  -12.324948    9.588697  -19.588538
 C  -19.299039    7.047750  -10.684148
 C  -18.584803    5.933997  -12.627437
 N  -18.364507    3.364400  -17.188587
 N  -15.304697    6.558171  -16.418714
 O  -13.273469    9.529666  -20.358100
 O  -19.348599    5.926001  -11.487733
 C  -17.120176    5.788118  -15.001447
 C  -16.320351    5.730257  -16.232582
 C  -13.515429    6.889138  -18.075773
 N  -14.744019    6.245763  -17.614305
 N  -12.378145    9.049528  -18.332027
 N  -16.966428    3.216706  -19.001880
 C  -15.879397    3.643089  -19.671707
 N  -15.043234    4.622053  -19.361662
 C  -15.372706    5.203004  -18.193093
 C  -16.431427    4.842934  -17.352697
 C  -17.261933    3.813819  -17.843209
 H   -9.633897   11.806116  -19.701514
 H  -10.708448   11.418543  -18.242575
 H  -10.851807   10.201801  -21.066793
 H  -19.278446   10.093300   -8.317168
 H  -21.405770    9.315581   -9.327247
 H  -17.168553    8.910856   -8.831958
 H  -21.404508    7.351445  -10.862657
 H  -17.182191    6.946167  -10.368992
 H  -18.610903    3.797148  -12.665776
 H  -18.401789    8.069326  -12.817265
 H  -17.304651    3.650598  -14.766658
 H  -17.072834    7.927037  -14.911412
 H  -10.812847    6.845130  -18.779949
 H  -10.189356    6.751511  -17.136092
 H  -12.480454    6.523988  -16.233521
 H  -12.216930    5.278398  -17.455893
 H  -10.327517    9.115943  -17.942269
 H  -11.356792    8.843474  -16.532801
 H  -13.825478    8.648214  -16.877932
 H  -14.419722    8.800107  -18.547241
 H  -18.955632    2.737465  -17.705852
 H  -18.792865    3.944604  -16.489958
 H  -13.424997    6.635068  -19.129377
 H  -15.677241    3.116474  -20.594624
