# Supplementary material for: Accelerating reliable multiscale quantum refinement of protein–drug systems enabled by machine learning
Source: Nat Commun. 2024 May 16;15:4181. doi: 10.1038/s41467-024-48453-4 (PMC11099068; doi:10.1038/s41467-024-48453-4)
Supplement: Supplementary file 4 — Supplementary Dataset 1 [file 41467_2024_48453_MOESM4_ESM.zip › Coordinates/Gas_10/5p9i_opt_ani-1ccx_SP.xyz]

57
5p9i_opt_ani-1ccx_SP.gjf
 C                -10.55271400   10.75463300  -20.45452400
 C                -11.05923500    9.62775600  -20.96545700
 C                -20.65939100    8.65930500   -9.13270900
 C                -20.66014600    8.50951100  -10.51450700
 C                -19.92136000    7.77468400   -8.35033600
 C                -19.92536600    7.49744800  -11.12623800
 C                -19.19060600    6.75310600   -8.94093400
 C                -17.87081700    4.57908100  -12.90843700
 C                -17.17888100    6.85745400  -12.43909700
 C                -17.23026900    4.64522700  -14.14074900
 C                -16.52830800    6.90237400  -13.67027700
 C                -10.75148600    7.29267700  -17.66284500
 C                -11.96715700    6.67925500  -16.98372300
 C                -11.04357200    8.72223600  -18.10164100
 C                -13.41564300    8.21343000  -18.35329000
 C                -12.17914700    8.84896900  -20.33670900
 C                -19.18833600    6.62933900  -10.32869800
 C                -17.85893900    5.69669400  -12.07256900
 N                -18.75617500    4.67209700  -16.91661500
 N                -14.70727100    6.37650500  -16.02578800
 O                -13.04437600    8.36295300  -21.04453700
 O                -18.47807700    5.56158000  -10.84798400
 C                -16.57446100    5.81193000  -14.54535400
 C                -15.92752100    5.88022100  -15.86811100
 C                -13.18030300    6.75465000  -17.92176100
 N                -14.38604900    6.18905400  -17.32591900
 N                -12.21243700    8.76446200  -18.96659800
 N                -17.68575900    4.56692800  -18.94397500
 C                -16.58806100    4.77756100  -19.68727600
 N                -15.42171900    5.29997700  -19.31938200
 C                -15.40640700    5.60914500  -18.01981100
 C                -16.44450500    5.41174400  -17.11252300
 C                -17.63446700    4.89508300  -17.64971200
 H                 -9.84108100   11.34368200  -21.02561700
 H                -10.86252600   11.12173900  -19.48212400
 H                -10.81333600    9.31589600  -21.97378100
 H                -21.23112900    9.45492300   -8.67033800
 H                -21.23072100    9.18997900  -11.13557000
 H                -19.91314800    7.87448600   -7.27106900
 H                -19.91842700    7.38757600  -12.20488300
 H                -18.61099000    6.04849600   -8.35761600
 H                -18.38508000    3.68489200  -12.59057800
 H                -17.16337700    7.71492100  -11.78052400
 H                -17.25343900    3.78818200  -14.80725600
 H                -15.99930900    7.79666900  -13.97011500
 H                -10.47173700    6.69763300  -18.53519500
 H                 -9.89777300    7.28998800  -16.97978600
 H                -12.19134400    7.20674700  -16.05424800
 H                -11.77948800    5.63330500  -16.73395200
 H                -10.19559900    9.13242500  -18.63843400
 H                -11.23582800    9.35420800  -17.22792600
 H                -13.67798700    8.82237700  -17.48855500
 H                -14.20816300    8.26334900  -19.09691100
 H                -19.59213200    4.46376000  -17.43831200
 H                -18.84444800    5.12096200  -16.02164600
 H                -12.99224100    6.17679800  -18.82440600
 H                -16.67173500    4.49094100  -20.72907200
