# Supplementary material for: Accelerating reliable multiscale quantum refinement of protein–drug systems enabled by machine learning
Source: Nat Commun. 2024 May 16;15:4181. doi: 10.1038/s41467-024-48453-4 (PMC11099068; doi:10.1038/s41467-024-48453-4)
Supplement: Supplementary file 4 — Supplementary Dataset 1 [file 41467_2024_48453_MOESM4_ESM.zip › Coordinates/Gas_10/5p9i_opt_ani-1x_SP.xyz]

57
5p9i_opt_ani-1x_SP.gjf
 C                -10.55108600   10.94930900  -20.30755700
 C                -11.11156600    9.88464600  -20.88042100
 C                -20.77786400    8.64395600   -9.25273100
 C                -20.69385900    8.45836900  -10.62770700
 C                -20.02387300    7.83463700   -8.40485100
 C                -19.85981300    7.48174200  -11.16449900
 C                -19.19217100    6.85310300   -8.92430700
 C                -17.85688100    4.65603900  -12.84347500
 C                -16.97120400    6.86390700  -12.38067500
 C                -17.26395200    4.69173700  -14.09893800
 C                -16.37395900    6.88179400  -13.63441100
 C                -10.74650000    7.15785400  -17.73546200
 C                -11.97141400    6.55893900  -17.05221200
 C                -11.00766400    8.60027600  -18.16126100
 C                -13.41029400    8.13491700  -18.39468700
 C                -12.26617100    9.11843300  -20.29895000
 C                -19.10570200    6.68710700  -10.30491500
 C                -17.72385000    5.75470800  -11.99561500
 N                -18.79347800    4.65292900  -16.87694500
 N                -14.71974900    6.34105400  -16.06522800
 O                -13.24483600    8.91677000  -21.00158400
 O                -18.29017000    5.67066200  -10.74600100
 C                -16.54001700    5.81123500  -14.52056500
 C                -15.93043100    5.85545500  -15.86810300
 C                -13.20119800    6.66899900  -17.96864300
 N                -14.40840700    6.12457400  -17.35337400
 N                -12.19952200    8.68619800  -18.99841100
 N                -17.72720000    4.46599400  -18.91020100
 C                -16.63067300    4.64778500  -19.66032800
 N                -15.46765700    5.17427800  -19.31264300
 C                -15.43935100    5.52698200  -18.02744200
 C                -16.46817200    5.35900300  -17.10198700
 C                -17.66980800    4.83825700  -17.62582300
 H                 -9.78076700   11.51870800  -20.82461200
 H                -10.84479100   11.27994300  -19.31359600
 H                -10.86638800    9.59767100  -21.89980900
 H                -21.42793900    9.41048500   -8.84232600
 H                -21.27790500    9.08168100  -11.29706200
 H                -20.08387800    7.96696800   -7.32915700
 H                -19.79651800    7.34231600  -12.24037300
 H                -18.60034300    6.20946000   -8.28364900
 H                -18.42311600    3.79543100  -12.51419200
 H                -16.87306100    7.70682900  -11.70883400
 H                -17.37875200    3.84623300  -14.76990700
 H                -15.78678900    7.73893300  -13.94089300
 H                -10.48814100    6.56501800  -18.61969100
 H                 -9.88293700    7.12872300  -17.06071100
 H                -12.18171100    7.08807400  -16.11605400
 H                -11.80145600    5.50466700  -16.81074400
 H                -10.14276700    8.98806700  -18.70638100
 H                -11.15367100    9.23464500  -17.27296300
 H                -13.69021400    8.73943500  -17.52180800
 H                -14.19480200    8.20987200  -19.14589000
 H                -19.63955500    4.44926800  -17.39026300
 H                -18.90334100    5.18723800  -16.02845700
 H                -13.03559400    6.08526700  -18.87995700
 H                -16.71707400    4.32441800  -20.69871900
