# Supplementary material for: Accelerating reliable multiscale quantum refinement of protein–drug systems enabled by machine learning
Source: Nat Commun. 2024 May 16;15:4181. doi: 10.1038/s41467-024-48453-4 (PMC11099068; doi:10.1038/s41467-024-48453-4)
Supplement: Supplementary file 4 — Supplementary Dataset 1 [file 41467_2024_48453_MOESM4_ESM.zip › Coordinates/Gas_10/5p9i_opt_ani_sp.xyz]

57
5p9i_opt_ani_sp.gjf
 C  -10.506636   10.934224  -20.059779
 C  -11.158147    9.953058  -20.678277
 C  -21.016612    8.473016   -9.494267
 C  -20.866425    8.162565  -10.840122
 C  -20.126907    7.940405   -8.562965
 C  -19.836211    7.328817  -11.270623
 C  -19.097895    7.104907   -8.975013
 C  -17.662097    4.821468  -12.727222
 C  -16.682087    7.013474  -12.408092
 C  -17.156581    4.788950  -14.020189
 C  -16.167419    6.966658  -13.695710
 C  -10.810798    6.993170  -17.990078
 C  -12.042971    6.311116  -17.394466
 C  -10.992838    8.512366  -18.034890
 C  -13.412964    8.280347  -18.148251
 C  -12.279449    9.164133  -20.084401
 C  -18.950408    6.808017  -10.328560
 C  -17.440213    5.943526  -11.937621
 N  -18.772793    4.567684  -16.691290
 N  -14.729672    6.398145  -16.169817
 O  -13.222182    8.809464  -20.778732
 O  -17.931916    5.938574  -10.648728
 C  -16.426662    5.869537  -14.519411
 C  -15.905331    5.859600  -15.890652
 C  -13.319433    6.747245  -18.124985
 N  -14.502835    6.189167  -17.484644
 N  -12.221233    8.875855  -18.736581
 N  -17.856614    4.416458  -18.812428
 C  -16.824700    4.650205  -19.642205
 N  -15.659422    5.213403  -19.377252
 C  -15.546538    5.559986  -18.083927
 C  -16.504940    5.341761  -17.085630
 C  -17.722139    4.781637  -17.538348
 H   -9.777092   11.545616  -20.586060
 H  -10.696125   11.187459  -19.019704
 H  -10.991891    9.746911  -21.732550
 H  -21.822754    9.125334   -9.169718
 H  -21.558571    8.573071  -11.571130
 H  -20.237213    8.174279   -7.507038
 H  -19.717318    7.088426  -12.323327
 H  -18.400793    6.667599   -8.265678
 H  -18.230701    3.992124  -12.322270
 H  -16.495544    7.868253  -11.763283
 H  -17.324738    3.915732  -14.642869
 H  -15.564480    7.783809  -14.081465
 H  -10.631211    6.622099  -19.007489
 H   -9.917980    6.748395  -17.402165
 H  -12.152519    6.568303  -16.332491
 H  -11.943618    5.222728  -17.455661
 H  -10.141099    8.985458  -18.523158
 H  -11.062039    8.906903  -17.011915
 H  -13.539842    8.640434  -17.118505
 H  -14.267006    8.593414  -18.750125
 H  -19.644626    4.354574  -17.158303
 H  -18.845505    5.205576  -15.910000
 H  -13.314373    6.377714  -19.152704
 H  -16.979890    4.337851  -20.673237
