# Supplementary material for: Accelerating reliable multiscale quantum refinement of protein–drug systems enabled by machine learning
Source: Nat Commun. 2024 May 16;15:4181. doi: 10.1038/s41467-024-48453-4 (PMC11099068; doi:10.1038/s41467-024-48453-4)
Supplement: Supplementary file 4 — Supplementary Dataset 1 [file 41467_2024_48453_MOESM4_ESM.zip › Coordinates/Gas_10/5p9i_opt_dft_sp.xyz]

57
5p9i_opt_dft_sp.gjf
 C  -10.449256   11.160333  -19.620145
 C  -11.142709   10.243278  -20.290708
 C  -20.302189    9.075667   -9.205029
 C  -20.657701    8.704590  -10.500114
 C  -19.327487    8.352185   -8.523731
 C  -20.047641    7.616709  -11.114970
 C  -18.701990    7.267730   -9.132138
 C  -17.835609    4.638219  -12.906486
 C  -17.391118    7.010240  -12.760320
 C  -17.231781    4.606220  -14.156644
 C  -16.804133    6.968155  -14.017870
 C  -10.929443    6.960878  -18.025771
 C  -12.178907    6.250556  -17.501166
 C  -11.043764    8.480036  -17.866771
 C  -13.481330    8.361591  -17.959562
 C  -12.335913    9.515267  -19.751232
 C  -19.066981    6.907821  -10.424097
 C  -17.918322    5.841688  -12.210032
 N  -18.573340    3.836701  -16.984963
 N  -14.989799    6.451574  -16.293148
 O  -13.356108    9.489027  -20.425034
 O  -18.478049    5.784678  -10.961919
 C  -16.722603    5.772965  -14.737936
 C  -16.083450    5.746459  -16.064384
 C  -13.440736    6.838418  -18.140534
 N  -14.637881    6.236039  -17.584821
 N  -12.270106    8.971146  -18.489622
 N  -17.466029    3.774270  -18.996678
 C  -16.430911    4.150524  -19.766572
 N  -15.420888    4.949554  -19.465129
 C  -15.491304    5.380343  -18.195399
 C  -16.466389    5.039590  -17.247408
 C  -17.510450    4.219491  -17.738518
 H   -9.678052   11.751617  -20.104665
 H  -10.643879   11.369796  -18.571238
 H  -10.976829   10.084017  -21.352509
 H  -20.784886    9.923460   -8.729349
 H  -21.421638    9.260284  -11.035485
 H  -19.045736    8.633887   -7.513696
 H  -20.322689    7.316083  -12.120922
 H  -17.937693    6.691963   -8.621109
 H  -18.231095    3.737842  -12.448562
 H  -17.444838    7.944137  -12.211426
 H  -17.140484    3.658656  -14.680690
 H  -16.395216    7.873884  -14.453852
 H  -10.788968    6.730302  -19.089810
 H  -10.039617    6.603560  -17.495592
 H  -12.254287    6.376575  -16.413478
 H  -12.130383    5.175514  -17.703753
 H  -10.183535    8.975509  -18.313541
 H  -11.070067    8.745877  -16.801436
 H  -13.555283    8.595941  -16.891203
 H  -14.339727    8.784314  -18.480161
 H  -19.333831    3.404333  -17.488279
 H  -18.799305    4.351888  -16.148279
 H  -13.468199    6.610226  -19.210660
 H  -16.439447    3.749392  -20.777457
