# Supplementary material for: Accelerating reliable multiscale quantum refinement of protein–drug systems enabled by machine learning
Source: Nat Commun. 2024 May 16;15:4181. doi: 10.1038/s41467-024-48453-4 (PMC11099068; doi:10.1038/s41467-024-48453-4)
Supplement: Supplementary file 4 — Supplementary Dataset 1 [file 41467_2024_48453_MOESM4_ESM.zip › Coordinates/Gas_10/5p9i_opt_QDpi-new.xyz]

57
5p9i_opt_QDpi-new.gjf
 C    -10.42404900   11.21228300  -19.07580100
 C    -11.44742000   10.65577000  -19.71666800
 C    -20.21617000    9.34916300   -9.40339200
 C    -20.80441600    8.80193100  -10.54123400
 C    -19.11016600    8.72860200   -8.82924400
 C    -20.29093000    7.64084400  -11.10811700
 C    -18.58586100    7.56822100   -9.39120000
 C    -17.88947500    4.67328100  -12.91580700
 C    -17.57692900    7.07099200  -12.84723200
 C    -17.25114800    4.62989000  -14.14805700
 C    -16.95182100    7.01397100  -14.08799500
 C    -11.14016900    6.87555800  -18.81420900
 C    -12.29761100    6.08976600  -18.21021100
 C    -10.94136700    8.20273300  -18.07691500
 C    -13.27359300    8.24948300  -17.43059300
 C    -12.53629300    9.87308300  -19.04779700
 C    -19.17918200    7.03716400  -10.52864600
 C    -18.06065700    5.89756800  -12.27478500
 N    -18.33308900    3.52782500  -16.89448200
 N    -15.10855300    6.57470600  -16.32691300
 O    -13.70224000   10.08973300  -19.34220700
 O    -18.67348700    5.85934000  -11.04551100
 C    -16.79486400    5.80363500  -14.75702200
 C    -16.11165400    5.75667000  -16.06825700
 C    -13.56230500    6.95976100  -18.18542500
 N    -14.67346700    6.26496800  -17.57055800
 N    -12.18529300    8.97460800  -18.06555700
 N    -17.09718700    3.34139700  -18.82839900
 C    -16.06947100    3.76589200  -19.58791100
 N    -15.18864100    4.71402000  -19.33043300
 C    -15.38066500    5.25590600  -18.11398500
 C    -16.34935700    4.88765700  -17.17846200
 C    -17.26614800    3.91206600  -17.63541100
 H     -9.70986100   11.85500600  -19.58414800
 H    -10.27669200   11.05826600  -18.00800600
 H    -11.63212300   10.85429600  -20.76914200
 H    -20.62259500   10.25591000   -8.96301900
 H    -21.67319900    9.27715500  -10.98839800
 H    -18.64855200    9.14766400   -7.93919900
 H    -20.74003900    7.19556800  -11.99166400
 H    -17.72524100    7.06562800   -8.96012000
 H    -18.24541300    3.76809800  -12.43055400
 H    -17.68288800    8.01975700  -12.32703000
 H    -17.07756300    3.66303000  -14.61853400
 H    -16.56126500    7.91986600  -14.54358600
 H    -11.35140300    7.08854300  -19.86952800
 H    -10.21472600    6.29163200  -18.77449000
 H    -12.05519200    5.79712700  -17.17819600
 H    -12.49515000    5.17477200  -18.77745300
 H    -10.14107200    8.78401500  -18.53739000
 H    -10.66362700    8.00939600  -17.03352600
 H    -12.97838900    8.01185400  -16.40229900
 H    -14.15877700    8.88687600  -17.40328300
 H    -19.03889600    2.95990500  -17.33812400
 H    -18.61899600    4.13614100  -16.14130500
 H    -13.85897800    7.20694700  -19.20839300
 H    -15.96568700    3.26506000  -20.55017600
