# Supplementary material for: Accelerating reliable multiscale quantum refinement of protein–drug systems enabled by machine learning
Source: Nat Commun. 2024 May 16;15:4181. doi: 10.1038/s41467-024-48453-4 (PMC11099068; doi:10.1038/s41467-024-48453-4)
Supplement: Supplementary file 4 — Supplementary Dataset 1 [file 41467_2024_48453_MOESM4_ESM.zip › Coordinates/Gas_10/5p9i_opt_xtb_sp.xyz]

57
5p9i_opt_xtb_sp.gjf
 C  -10.476274   11.259610  -19.432919
 C  -11.165798   10.361549  -20.114954
 C  -20.307639    9.117542   -9.236613
 C  -20.407089    8.927591  -10.604237
 C  -19.565961    8.231401   -8.472993
 C  -19.765021    7.865700  -11.214663
 C  -18.915757    7.169427   -9.071892
 C  -17.803853    4.692449  -12.914515
 C  -17.284297    7.039187  -12.791523
 C  -17.221894    4.628968  -14.163997
 C  -16.707142    6.969522  -14.042576
 C  -10.986346    6.912862  -18.171149
 C  -12.205067    6.201408  -17.594072
 C  -11.099999    8.422781  -17.945481
 C  -13.518294    8.296072  -18.004483
 C  -12.417444    9.718486  -19.617307
 C  -19.006919    6.987147  -10.448091
 C  -17.854797    5.901808  -12.225681
 N  -18.565811    3.765943  -16.934209
 N  -14.998142    6.431659  -16.355639
 O  -13.479534    9.951666  -20.165922
 O  -18.396837    5.875305  -10.970844
 C  -16.685008    5.772024  -14.754722
 C  -16.075386    5.723158  -16.075979
 C  -13.481126    6.775968  -18.217733
 N  -14.646655    6.178540  -17.625149
 N  -12.324336    8.920093  -18.525857
 N  -17.441964    3.644200  -18.921702
 C  -16.430574    3.990546  -19.705483
 N  -15.441245    4.813670  -19.438692
 C  -15.490273    5.295996  -18.194143
 C  -16.465922    4.967698  -17.220512
 C  -17.502682    4.129824  -17.682455
 H   -9.640147   11.784335  -19.864933
 H  -10.727142   11.515143  -18.416016
 H  -10.939404   10.148802  -21.150941
 H  -20.810655    9.949299   -8.767510
 H  -20.993922    9.607071  -11.204406
 H  -19.489612    8.369174   -7.404817
 H  -19.856890    7.710088  -12.279912
 H  -18.335545    6.468655   -8.492050
 H  -18.215599    3.811232  -12.447545
 H  -17.285692    7.970275  -12.243830
 H  -17.153121    3.678375  -14.672465
 H  -16.261113    7.845971  -14.485700
 H  -10.922346    6.715563  -19.243159
 H  -10.075090    6.542596  -17.700204
 H  -12.251209    6.349719  -16.512717
 H  -12.150254    5.129291  -17.790936
 H  -10.249047    8.936154  -18.392360
 H  -11.113351    8.630827  -16.868732
 H  -13.597934    8.494254  -16.930128
 H  -14.375738    8.733379  -18.520155
 H  -19.301437    3.269973  -17.407930
 H  -18.771298    4.256981  -16.081763
 H  -13.521928    6.540622  -19.286367
 H  -16.436439    3.553419  -20.695237
