# Supplementary material for: Accelerating reliable multiscale quantum refinement of protein–drug systems enabled by machine learning
Source: Nat Commun. 2024 May 16;15:4181. doi: 10.1038/s41467-024-48453-4 (PMC11099068; doi:10.1038/s41467-024-48453-4)
Supplement: Supplementary file 4 — Supplementary Dataset 1 [file 41467_2024_48453_MOESM4_ESM.zip › Coordinates/Gas_10/6jx4_opt_aiqm1_sp.xyz]

71
6jx4_opt_aiqm1_sp.gjf
 C  -50.886353   -3.664199  -14.339850
 N  -49.453724   -3.450930  -14.669391
 C  -48.665519   -4.676183  -14.398759
 C  -48.849947   -2.249484  -14.017612
 C  -49.442511   -0.985026  -14.621768
 N  -49.309610   -1.034122  -16.068439
 C  -48.110107   -0.338832  -16.557613
 C  -51.473264    0.157586  -16.317172
 C  -52.595521    0.473229  -17.065200
 O  -53.572905    1.327851  -16.660456
 C  -53.355780    2.049529  -15.458785
 C  -50.493491   -0.727788  -16.807825
 C  -50.709511   -1.322385  -18.048535
 N  -49.748278   -2.150734  -18.697175
 C  -49.191377   -3.295946  -18.265708
 O  -49.343602   -3.780166  -17.128351
 C  -48.335534   -3.980882  -19.266439
 C  -47.645492   -5.072247  -18.929771
 C  -51.856041   -1.024686  -18.783842
 C  -52.791524   -0.104308  -18.338756
 N  -53.918331    0.265653  -19.064450
 C  -54.072127    0.258033  -20.434199
 N  -53.067636   -0.214513  -21.174772
 N  -55.243760    0.733669  -20.873065
 C  -55.409154    0.699563  -22.201584
 C  -54.447682    0.210847  -23.075156
 C  -53.251881   -0.246014  -22.503045
 C  -52.154667   -0.788154  -23.291902
 C  -50.771071   -0.900495  -22.892165
 C  -50.039546   -0.475070  -21.771502
 C  -48.678197   -0.724813  -21.734510
 C  -48.024761   -1.391047  -22.790931
 C  -48.719851   -1.806437  -23.915332
 C  -50.094704   -1.542131  -23.952202
 N  -51.010792   -1.805846  -24.944511
 C  -50.700979   -2.447673  -26.208167
 C  -52.233734   -1.342518  -24.549073
 H  -49.007894   -2.299113  -12.941015
 H  -47.783827   -2.295444  -14.232117
 H  -48.675020   -4.913505  -13.336537
 H  -49.098766   -5.488929  -14.967472
 H  -47.649184   -4.511099  -14.738807
 H  -53.085353   -1.472921  -25.198540
 H  -49.967047   -1.865384  -26.762716
 H  -50.307871   -3.450144  -26.043209
 H  -51.612933   -2.518918  -26.796629
 H  -48.215588   -2.296209  -24.737725
 H  -46.957844   -1.558954  -22.735228
 H  -48.086775   -0.371530  -20.895896
 H  -51.226964   -4.521572  -14.909007
 H  -50.541260    0.053313  -20.972641
 H  -54.608956    0.200760  -24.142118
 H  -56.351990    1.082427  -22.569462
 H  -54.614489    0.799218  -18.569371
 H  -51.981102   -1.475195  -19.753923
 H  -47.019811   -5.580110  -19.647244
 H  -47.715872   -5.459606  -17.920166
 H  -48.286523   -3.577023  -20.273279
 H  -51.015635   -3.846466  -13.274055
 H  -49.638974   -1.972859  -19.686401
 H  -53.294778    1.375190  -14.600718
 H  -52.442765    2.645004  -15.518011
 H  -54.213659    2.702004  -15.348618
 H  -51.320757    0.641580  -15.363826
 H  -48.154270    0.742551  -16.376099
 H  -47.227900   -0.744225  -16.059595
 H  -48.006087   -0.508858  -17.629183
 H  -50.491717   -0.925727  -14.345782
 H  -48.934061   -0.116370  -14.200353
 H  -51.461278   -2.798352  -14.645730
 H  -49.410454   -3.324039  -15.723080
