# Supplementary material for: Accelerating reliable multiscale quantum refinement of protein–drug systems enabled by machine learning
Source: Nat Commun. 2024 May 16;15:4181. doi: 10.1038/s41467-024-48453-4 (PMC11099068; doi:10.1038/s41467-024-48453-4)
Supplement: Supplementary file 4 — Supplementary Dataset 1 [file 41467_2024_48453_MOESM4_ESM.zip › Coordinates/Gas_10/6jx4_opt_ani-1ccx_sp.xyz]

71
6jx4_opt_ani-1ccx_sp.gjf
 C                -49.46095600   -3.78926000  -12.71131700
 N                -48.98702600   -4.04821300  -14.09065900
 C                -47.85968900   -5.00660700  -14.03901400
 C                -48.58229100   -2.80011100  -14.79420700
 C                -49.78189800   -1.97602900  -15.23617600
 N                -49.40682500   -0.75620500  -15.96290400
 C                -48.88683300    0.23734600  -15.03392700
 C                -51.33580400    0.74369100  -16.45267800
 C                -52.38303100    1.09580900  -17.29493400
 O                -53.30951200    2.07329400  -17.04439100
 C                -53.22246000    2.76612300  -15.81537600
 C                -50.46206600   -0.28815200  -16.80614100
 C                -50.64993800   -0.93855100  -18.03673600
 N                -49.68582300   -1.93165100  -18.38931200
 C                -49.72181700   -2.80670600  -19.43702600
 O                -50.68926900   -2.93889200  -20.18854200
 C                -48.48877000   -3.63603300  -19.61506700
 C                -48.41109600   -4.52622400  -20.60752600
 C                -51.69061500   -0.57823200  -18.87763600
 C                -52.55701700    0.45016300  -18.53773500
 N                -53.65507500    0.88574900  -19.31063300
 C                -53.96285900    0.60602600  -20.61081900
 N                -53.06463400   -0.02481900  -21.34116100
 N                -55.16717800    1.04923600  -21.02800900
 C                -55.45453100    0.75320300  -22.29537500
 C                -54.59928700    0.05242600  -23.15175100
 C                -53.36713900   -0.31629300  -22.62007600
 C                -52.36516200   -1.03838600  -23.40479200
 C                -50.95174200   -1.05374700  -23.08504100
 C                -50.15546400   -0.38209000  -22.14935300
 C                -48.79360000   -0.64993100  -22.12830900
 C                -48.21460400   -1.56893100  -23.01726100
 C                -48.97846100   -2.23600500  -23.96786400
 C                -50.34591500   -1.94656200  -23.99228700
 N                -51.32791100   -2.43149300  -24.82886000
 C                -51.06731300   -3.36571400  -25.90148200
 C                -52.53486300   -1.87180100  -24.48495500
 H                -47.93837300   -2.21703200  -14.13033500
 H                -47.99036000   -3.07796600  -15.67578200
 H                -47.02047300   -4.55034400  -13.49744800
 H                -48.15533400   -5.91671900  -13.51014200
 H                -47.52153100   -5.26201000  -15.04663900
 H                -53.41698700   -2.14718000  -25.03897400
 H                -50.34104500   -2.94881800  -26.60150200
 H                -50.67099500   -4.30279400  -25.50655400
 H                -51.99959200   -3.56238300  -26.42753300
 H                -48.53392300   -2.93888000  -24.66061200
 H                -47.14756800   -1.75429200  -22.95752600
 H                -48.15909200   -0.14292200  -21.40812900
 H                -49.76320700   -4.72312000  -12.23066800
 H                -50.58146300    0.32877600  -21.44489100
 H                -54.87974500   -0.16085400  -24.17188500
 H                -56.42317700    1.09247500  -22.64438500
 H                -54.30397000    1.48483100  -18.83044900
 H                -51.80134100   -1.14825600  -19.77632800
 H                -47.52665000   -5.13883700  -20.74356700
 H                -49.24902100   -4.66143900  -21.29160200
 H                -47.64835100   -3.52336800  -18.93644600
 H                -48.64367300   -3.34641400  -12.12933300
 H                -48.87814400   -1.92048400  -17.79269900
 H                -53.34239000    2.07918500  -14.97135900
 H                -52.26581100    3.29092300  -15.72968600
 H                -54.03521000    3.48751400  -15.81519800
 H                -51.19800300    1.24578400  -15.51401000
 H                -49.59782700    0.47353300  -14.22992100
 H                -47.96700800   -0.13570500  -14.58194500
 H                -48.64922500    1.15364800  -15.57409400
 H                -50.41179300   -2.58969700  -15.88417100
 H                -50.39389800   -1.71709300  -14.36549300
 H                -50.30294100   -3.09298000  -12.69518300
 H                -49.73977600   -4.48068900  -14.62875100
