# Supplementary material for: Accelerating reliable multiscale quantum refinement of protein–drug systems enabled by machine learning
Source: Nat Commun. 2024 May 16;15:4181. doi: 10.1038/s41467-024-48453-4 (PMC11099068; doi:10.1038/s41467-024-48453-4)
Supplement: Supplementary file 4 — Supplementary Dataset 1 [file 41467_2024_48453_MOESM4_ESM.zip › Coordinates/Gas_10/6jx4_opt_ani-1x_sp.xyz]

71
6jx4_opt_ani-1x_sp.gjf
 C                -49.28870800   -3.67438500  -12.41733200
 N                -49.03182300   -4.00762700  -13.83717800
 C                -48.02735800   -5.09270900  -13.90708900
 C                -48.63399100   -2.81426400  -14.64469000
 C                -49.84122200   -1.97990500  -15.07321900
 N                -49.48916000   -0.78994600  -15.85578900
 C                -48.92336200    0.24979100  -15.01214700
 C                -51.40552500    0.67675800  -16.43085500
 C                -52.43510500    1.00479600  -17.30509600
 O                -53.35380000    1.99447600  -17.09069200
 C                -53.27467600    2.73792500  -15.89558600
 C                -50.53099500   -0.36796800  -16.73751300
 C                -50.70669700   -1.06448300  -17.94414500
 N                -49.73780100   -2.06690800  -18.24302100
 C                -49.75890300   -2.96763700  -19.27290200
 O                -50.74738600   -3.16353800  -19.97601700
 C                -48.49470600   -3.73138500  -19.49281400
 C                -48.38868200   -4.57823700  -20.51400700
 C                -51.73468200   -0.72533600  -18.81597800
 C                -52.59110400    0.32847000  -18.52921300
 N                -53.66518100    0.75644200  -19.34135400
 C                -53.91162000    0.57220600  -20.67379200
 N                -53.01304200   -0.05127400  -21.41291400
 N                -55.08036700    1.09636500  -21.09541300
 C                -55.33288700    0.91693800  -22.38890000
 C                -54.47680500    0.24919000  -23.26327100
 C                -53.28792800   -0.22721800  -22.72126300
 C                -52.29364900   -0.93043200  -23.53835500
 C                -50.89010600   -1.07704800  -23.19406000
 C                -50.07333300   -0.58793300  -22.16543300
 C                -48.73373500   -0.93580400  -22.14478200
 C                -48.18391200   -1.77037700  -23.13005800
 C                -48.96020100   -2.25291000  -24.17460800
 C                -50.31012700   -1.87967400  -24.19795600
 N                -51.28982600   -2.19277000  -25.11455500
 C                -51.07289900   -3.00028700  -26.29250800
 C                -52.46705900   -1.61419800  -24.71913500
 H                -47.93021500   -2.20412000  -14.06355300
 H                -48.10063700   -3.16930600  -15.54079900
 H                -47.04642100   -4.72715500  -13.56791900
 H                -48.32340300   -5.91876500  -13.25144100
 H                -47.91595500   -5.47003900  -14.93017200
 H                -53.35148000   -1.76898700  -25.32477700
 H                -50.29883800   -2.55516600  -26.92770200
 H                -50.76097400   -4.01491600  -26.01849700
 H                -52.00459200   -3.05641100  -26.85923800
 H                -48.53085100   -2.88762500  -24.94404100
 H                -47.13022100   -2.03169100  -23.07857700
 H                -48.09362000   -0.55949500  -21.34819800
 H                -49.70276500   -4.53975700  -11.88684300
 H                -50.47863100    0.05046800  -21.38499600
 H                -54.72404400    0.13870900  -24.31235300
 H                -56.27482900    1.32876500  -22.74565400
 H                -54.32916100    1.35545000  -18.87978100
 H                -51.84516400   -1.31761700  -19.71569400
 H                -47.47746900   -5.13957900  -20.69495700
 H                -49.23404100   -4.72423700  -21.18647600
 H                -47.65281100   -3.58353100  -18.81848500
 H                -48.35002300   -3.38449800  -11.92433100
 H                -48.91032700   -1.99449900  -17.66970800
 H                -53.40602700    2.09078700  -15.01760400
 H                -52.31408100    3.26556200  -15.82021800
 H                -54.08791700    3.46653700  -15.93445800
 H                -51.28249700    1.21334900  -15.50554800
 H                -49.57671200    0.53390500  -14.16964700
 H                -47.96591600   -0.08533900  -14.60036000
 H                -48.72284800    1.13778500  -15.61553400
 H                -50.49835800   -2.60688400  -15.68375400
 H                -50.42912800   -1.69527500  -14.18541200
 H                -49.99012200   -2.83731300  -12.31600400
 H                -49.89793000   -4.36539500  -14.24620400
