# Supplementary material for: Accelerating reliable multiscale quantum refinement of protein–drug systems enabled by machine learning
Source: Nat Commun. 2024 May 16;15:4181. doi: 10.1038/s41467-024-48453-4 (PMC11099068; doi:10.1038/s41467-024-48453-4)
Supplement: Supplementary file 4 — Supplementary Dataset 1 [file 41467_2024_48453_MOESM4_ESM.zip › Coordinates/Gas_10/6jx4_opt_ani_sp.xyz]

71
6jx4_opt_ani_sp.gjf
 C  -50.184523   -4.246824  -14.572908
 N  -49.131486   -3.375117  -15.150416
 C  -47.970176   -4.191840  -15.546216
 C  -48.754369   -2.269456  -14.209630
 C  -49.649855   -1.055371  -14.445702
 N  -49.416585   -0.569327  -15.807362
 C  -48.438864    0.500479  -15.871949
 C  -51.509178    0.688495  -16.254957
 C  -52.600277    0.928627  -17.083190
 O  -53.561454    1.865482  -16.843233
 C  -53.449004    2.626461  -15.657644
 C  -50.591275   -0.308765  -16.587180
 C  -50.803957   -1.101354  -17.725294
 N  -49.853288   -2.109440  -18.004187
 C  -49.979420   -3.146831  -18.898901
 O  -51.025060   -3.433886  -19.459573
 C  -48.718040   -3.911287  -19.139594
 C  -48.657791   -4.796233  -20.133518
 C  -51.897429   -0.864065  -18.547890
 C  -52.763854    0.188376  -18.275501
 N  -53.841592    0.538014  -19.099611
 C  -53.974234    0.347312  -20.450958
 N  -52.994113   -0.264476  -21.110855
 N  -55.109001    0.829093  -20.980754
 C  -55.248387    0.640507  -22.290780
 C  -54.300708   -0.001965  -23.080601
 C  -53.150982   -0.450735  -22.431681
 C  -52.075368   -1.143914  -23.135838
 C  -50.721665   -1.319833  -22.649334
 C  -50.016278   -0.870968  -21.519424
 C  -48.690113   -1.225932  -21.373640
 C  -48.042146   -2.039459  -22.324406
 C  -48.709059   -2.480553  -23.452703
 C  -50.044362   -2.096341  -23.609539
 N  -50.923292   -2.369730  -24.637324
 C  -50.617276   -3.141532  -25.820129
 C  -52.128820   -1.793444  -24.344288
 H  -48.810718   -2.632078  -13.177796
 H  -47.718722   -1.993223  -14.422887
 H  -47.523150   -4.660002  -14.660277
 H  -48.286412   -4.980504  -16.233348
 H  -47.211568   -3.568954  -16.027321
 H  -52.956692   -1.918966  -25.037041
 H  -49.803249   -2.677377  -26.387001
 H  -50.327179   -4.163827  -25.554618
 H  -51.506060   -3.182721  -26.453239
 H  -48.211600   -3.099161  -24.197089
 H  -47.005102   -2.325181  -22.167895
 H  -48.131529   -0.867226  -20.510587
 H  -50.438739   -5.037617  -15.283267
 H  -50.505210   -0.246784  -20.777632
 H  -54.451673   -0.124851  -24.147530
 H  -56.167300    1.024088  -22.730544
 H  -54.538705    1.142088  -18.686555
 H  -52.063757   -1.513419  -19.392848
 H  -47.756964   -5.359080  -20.367219
 H  -49.547837   -4.967818  -20.734304
 H  -47.868090   -3.710660  -18.486895
 H  -49.819873   -4.709351  -13.647676
 H  -48.934190   -1.899093  -17.640661
 H  -53.490658    1.986404  -14.767271
 H  -52.520537    3.211174  -15.643979
 H  -54.302687    3.305128  -15.653335
 H  -51.358687    1.264935  -15.345422
 H  -48.764760    1.423304  -15.360144
 H  -47.496445    0.173446  -15.416989
 H  -48.239760    0.746809  -16.918941
 H  -50.700690   -1.349559  -14.349648
 H  -49.452106   -0.278022  -13.692942
 H  -51.082395   -3.668158  -14.350458
 H  -49.540042   -2.935093  -15.982505
