# Supplementary material for: Accelerating reliable multiscale quantum refinement of protein–drug systems enabled by machine learning
Source: Nat Commun. 2024 May 16;15:4181. doi: 10.1038/s41467-024-48453-4 (PMC11099068; doi:10.1038/s41467-024-48453-4)
Supplement: Supplementary file 4 — Supplementary Dataset 1 [file 41467_2024_48453_MOESM4_ESM.zip › Coordinates/Gas_10/6jx4_opt_dft_sp.xyz]

71
6jx4_opt_dft_sp.gjf
 C  -51.117568   -3.258473  -14.493836
 N  -49.652698   -3.343848  -14.729880
 C  -49.133777   -4.698269  -14.408790
 C  -48.865015   -2.277013  -14.045562
 C  -49.247465   -0.894507  -14.572229
 N  -49.153332   -0.865395  -16.020314
 C  -47.925156   -0.261736  -16.528641
 C  -51.338248    0.262472  -16.293841
 C  -52.473343    0.550584  -17.039258
 O  -53.472758    1.373139  -16.641780
 C  -53.368257    2.019500  -15.389842
 C  -50.332278   -0.597173  -16.771779
 C  -50.523237   -1.172562  -18.030241
 N  -49.543864   -1.958364  -18.709890
 C  -49.048649   -3.167733  -18.368895
 O  -49.262155   -3.729370  -17.286363
 C  -48.200619   -3.794327  -19.416707
 C  -47.625323   -4.975829  -19.208904
 C  -51.666403   -0.884784  -18.776848
 C  -52.642741   -0.008527  -18.325286
 N  -53.783457    0.341977  -19.036494
 C  -54.003528    0.249206  -20.394774
 N  -53.035925   -0.253289  -21.155413
 N  -55.200402    0.687893  -20.805400
 C  -55.410682    0.591450  -22.117344
 C  -54.480918    0.075138  -23.011996
 C  -53.266107   -0.353457  -22.471843
 C  -52.182887   -0.945224  -23.251720
 C  -50.787298   -1.008656  -22.888321
 C  -50.011868   -0.460899  -21.853851
 C  -48.646715   -0.708184  -21.835402
 C  -48.031638   -1.494461  -22.830757
 C  -48.768582   -2.021847  -23.876923
 C  -50.141664   -1.758450  -23.896063
 N  -51.088800   -2.129009  -24.826926
 C  -50.825834   -2.911670  -26.015654
 C  -52.300668   -1.633404  -24.434718
 H  -49.025883   -2.365170  -12.966136
 H  -47.814334   -2.486306  -14.262487
 H  -49.281614   -4.903559  -13.346437
 H  -49.668676   -5.427926  -15.016469
 H  -48.073187   -4.735745  -14.657878
 H  -53.185441   -1.840206  -25.022171
 H  -50.117809   -2.392099  -26.668466
 H  -50.415863   -3.890254  -25.747732
 H  -51.760123   -3.059686  -26.558906
 H  -48.292508   -2.603995  -24.659866
 H  -46.959696   -1.662942  -22.793536
 H  -48.029147   -0.254387  -21.063555
 H  -51.595134   -4.089856  -15.012831
 H  -50.479593    0.165083  -21.101652
 H  -54.685255    0.035126  -24.075024
 H  -56.374270    0.952177  -22.469920
 H  -54.490223    0.857160  -18.530639
 H  -51.782841   -1.337684  -19.750115
 H  -47.010808   -5.448335  -19.967657
 H  -47.764381   -5.500828  -18.268743
 H  -48.076993   -3.262510  -20.357960
 H  -51.318585   -3.318847  -13.421815
 H  -49.402387   -1.686779  -19.679508
 H  -53.316280    1.291181  -14.570816
 H  -52.491790    2.677586  -15.355994
 H  -54.273004    2.617166  -15.284344
 H  -51.193426    0.766335  -15.345773
 H  -47.890056    0.823567  -16.349028
 H  -47.059652   -0.725592  -16.044695
 H  -47.841385   -0.442849  -17.601250
 H  -50.255461   -0.646889  -14.234316
 H  -48.581150   -0.157581  -14.105715
 H  -51.499932   -2.325061  -14.906567
 H  -49.509619   -3.222371  -15.772087
