# Supplementary material for: Accelerating reliable multiscale quantum refinement of protein–drug systems enabled by machine learning
Source: Nat Commun. 2024 May 16;15:4181. doi: 10.1038/s41467-024-48453-4 (PMC11099068; doi:10.1038/s41467-024-48453-4)
Supplement: Supplementary file 4 — Supplementary Dataset 1 [file 41467_2024_48453_MOESM4_ESM.zip › Coordinates/Gas_10/6jx4_opt_QDpi-new.xyz]

71
6jx4_opt_QDpi-new.gjf
 C    -47.81316300   -4.80221000  -14.19869600
 N    -49.03768600   -3.99195900  -14.16098800
 C    -50.15170600   -4.72416500  -14.79942800
 C    -48.78523900   -2.67485500  -14.80790800
 C    -50.05028500   -1.83560100  -15.01396600
 N    -49.73949900   -0.52330600  -15.55337300
 C    -49.38698500    0.46800700  -14.55285600
 C    -51.74487100    0.77960200  -16.25746500
 C    -52.65433800    1.12540000  -17.23457100
 O    -53.68419600    2.00098300  -17.05100900
 C    -53.76913600    2.68983000  -15.81816800
 C    -50.69425100   -0.10759500  -16.54626400
 C    -50.59989200   -0.63314500  -17.82677700
 N    -49.45076200   -1.39795000  -18.24055800
 C    -49.34635100   -2.74469600  -18.24165300
 O    -50.08074100   -3.48278400  -17.57515000
 C    -48.23741300   -3.29929700  -19.07708200
 C    -48.18526600   -4.60227600  -19.32959600
 C    -51.56783700   -0.34567000  -18.79342400
 C    -52.59335400    0.54822700  -18.53055900
 N    -53.58722000    0.92701900  -19.41822600
 C    -53.73650700    0.68879000  -20.77170400
 N    -52.79318000    0.02778700  -21.42707000
 N    -54.88126900    1.17883400  -21.28208100
 C    -55.06869800    0.94500500  -22.57524900
 C    -54.17057500    0.24263400  -23.36289700
 C    -53.01245600   -0.20801200  -22.73238700
 C    -51.98989000   -0.98428700  -23.43841100
 C    -50.60837500   -1.18325000  -23.06655200
 C    -49.76710400   -0.63892900  -22.08681000
 C    -48.44671700   -1.06180900  -22.02849700
 C    -47.94337300   -2.01752000  -22.93207600
 C    -48.74165300   -2.54374200  -23.93153900
 C    -50.06743900   -2.10426300  -23.98801400
 N    -51.05993900   -2.43726900  -24.88669500
 C    -50.91261900   -3.35738600  -25.99329000
 C    -52.19675600   -1.76182700  -24.54713200
 H    -48.03870200   -2.14968000  -14.20186900
 H    -48.33843500   -2.89029900  -15.78094600
 H    -50.02538100   -4.68404400  -15.88723300
 H    -50.15350300   -5.75907200  -14.44853000
 H    -51.10334100   -4.26068700  -14.53261100
 H    -53.10008700   -1.91226900  -25.12447600
 H    -50.13619100   -3.01247600  -26.68494400
 H    -50.65220500   -4.36007300  -25.63622500
 H    -51.86006700   -3.41342800  -26.53240900
 H    -48.35027600   -3.26041400  -24.64780100
 H    -46.90671000   -2.33461200  -22.84558900
 H    -47.77550700   -0.63794800  -21.28366700
 H    -47.95838300   -5.73124800  -13.64513400
 H    -50.13315900    0.12460900  -21.40336100
 H    -54.35609600    0.07393300  -24.41912300
 H    -55.98918500    1.33980700  -23.00496400
 H    -54.29696500    1.51527200  -19.01606700
 H    -51.50673100   -0.82288200  -19.76255600
 H    -47.42093700   -5.03349900  -19.96851500
 H    -48.93081400   -5.26385100  -18.89479500
 H    -47.52397500   -2.60958200  -19.52356800
 H    -47.59236100   -5.03716400  -15.24120100
 H    -48.77018200   -0.88404000  -18.78238900
 H    -53.95619000    1.99999200  -14.98449400
 H    -52.85544800    3.26545400  -15.62080600
 H    -54.61245200    3.37443000  -15.91242800
 H    -51.82412000    1.19858500  -15.26290700
 H    -50.15917000    0.61290700  -13.77755200
 H    -48.46474100    0.16134400  -14.04437800
 H    -49.19257800    1.42411200  -15.04220900
 H    -50.67558400   -2.34713200  -15.74584000
 H    -50.59832100   -1.78733700  -14.05022100
 H    -46.97602900   -4.24806600  -13.76857800
 H    -49.28580300   -3.82613200  -13.17706600
