# Supplementary material for: Accelerating reliable multiscale quantum refinement of protein–drug systems enabled by machine learning
Source: Nat Commun. 2024 May 16;15:4181. doi: 10.1038/s41467-024-48453-4 (PMC11099068; doi:10.1038/s41467-024-48453-4)
Supplement: Supplementary file 4 — Supplementary Dataset 1 [file 41467_2024_48453_MOESM4_ESM.zip › Coordinates/Gas_10/6jx4_opt_xtb_sp.xyz]

71
6jx4_opt_xtb_sp.gjf
 C  -50.856662   -3.774477  -14.460804
 N  -49.436628   -3.480103  -14.678675
 C  -48.614213   -4.662475  -14.402417
 C  -48.969501   -2.303243  -13.925966
 C  -49.589581   -1.023478  -14.505489
 N  -49.421187   -1.023945  -15.943054
 C  -48.144817   -0.481852  -16.375985
 C  -51.525849    0.208299  -16.268524
 C  -52.606544    0.590638  -17.039450
 O  -53.594348    1.437022  -16.638471
 C  -53.533219    2.006638  -15.352436
 C  -50.530908   -0.657275  -16.742227
 C  -50.658986   -1.147918  -18.043087
 N  -49.711704   -1.948748  -18.723602
 C  -48.984558   -3.009264  -18.339833
 O  -48.976547   -3.496170  -17.203059
 C  -48.159625   -3.584516  -19.422710
 C  -47.343179   -4.607040  -19.205208
 C  -51.747642   -0.762756  -18.822075
 C  -52.719438    0.106019  -18.363441
 N  -53.782175    0.523538  -19.131294
 C  -53.955675    0.410601  -20.482602
 N  -53.008167   -0.152097  -21.219729
 N  -55.107884    0.906846  -20.937495
 C  -55.316082    0.802959  -22.239663
 C  -54.404924    0.219723  -23.102524
 C  -53.217080   -0.253232  -22.533902
 C  -52.166654   -0.886288  -23.301302
 C  -50.788626   -1.014733  -22.927505
 C  -50.018872   -0.516839  -21.877251
 C  -48.675526   -0.828218  -21.840517
 C  -48.081658   -1.614946  -22.832975
 C  -48.811824   -2.086463  -23.902665
 C  -50.165400   -1.772431  -23.948379
 N  -51.110500   -2.076345  -24.891077
 C  -50.874316   -2.833198  -26.087770
 C  -52.294608   -1.540250  -24.505534
 H  -49.227324   -2.407071  -12.869281
 H  -47.883587   -2.256149  -14.016352
 H  -48.707170   -4.955482  -13.356753
 H  -48.935494   -5.485013  -15.036731
 H  -47.571212   -4.449619  -14.624010
 H  -53.175024   -1.681622  -25.103518
 H  -50.129613   -2.335880  -26.713395
 H  -50.511218   -3.833869  -25.842315
 H  -51.801899   -2.922994  -26.649325
 H  -48.343259   -2.666619  -24.682391
 H  -47.026454   -1.835585  -22.769092
 H  -48.053766   -0.436288  -21.046517
 H  -51.134801   -4.654044  -15.036917
 H  -50.470566    0.123150  -21.135545
 H  -54.591167    0.153286  -24.160200
 H  -56.253988    1.209562  -22.594680
 H  -54.494897    1.063946  -18.659408
 H  -51.845891   -1.139686  -19.825715
 H  -46.739578   -5.034156  -19.986058
 H  -47.261550   -5.045705  -18.223962
 H  -48.252858   -3.134670  -20.400919
 H  -51.048559   -3.965922  -13.404804
 H  -49.705148   -1.752388  -19.721401
 H  -53.573342    1.240795  -14.571261
 H  -52.633553    2.616208  -15.225716
 H  -54.411530    2.644317  -15.273391
 H  -51.413608    0.634704  -15.285097
 H  -47.994019    0.542618  -16.013137
 H  -47.331027   -1.106580  -16.008062
 H  -48.100135   -0.468571  -17.460797
 H  -50.650072   -1.001671  -14.256380
 H  -49.111463   -0.157963  -14.026404
 H  -51.471078   -2.944012  -14.797676
 H  -49.316412   -3.248185  -15.736665
