# Supplementary material for: Accelerating reliable multiscale quantum refinement of protein–drug systems enabled by machine learning
Source: Nat Commun. 2024 May 16;15:4181. doi: 10.1038/s41467-024-48453-4 (PMC11099068; doi:10.1038/s41467-024-48453-4)
Supplement: Supplementary file 4 — Supplementary Dataset 1 [file 41467_2024_48453_MOESM4_ESM.zip › Coordinates/Gas_10/7rfw_bonded_opt_1ccx_sp.xyz]

87
7rfw_bonded_opt_1ccx_sp.gjf
C 7.14481100 -3.34183500 15.97572300
O 7.79776900 -3.24076500 14.94684700
H 6.20988100 -2.77135000 16.14300500
N 7.48489700 -4.14255500 17.00957400
C 8.68213200 -4.97079000 16.94681000
C 8.40475300 -6.25491900 16.13008600
O 8.23722100 -7.33182400 16.68276900
C 9.17685300 -5.37076500 18.33372500
S 9.67247200 -3.98696900 19.38442300
H 6.86615000 -4.22916400 17.80693300
H 9.43681800 -4.36901300 16.42680900
H 10.07686300 -5.97658800 18.21776700
H 8.44398600 -6.00913100 18.82842900
N 8.37199400 -6.08209800 14.78650900
C 8.04451200 -7.17110400 13.89226900
H 8.38662000 -5.13230400 14.43251500
H 8.76145500 -7.21421100 13.06649600
H 8.09166900 -8.10319200 14.45868200
H 7.03311200 -7.06118800 13.48214400
C 9.49242500 -0.76520500 21.99299600
N 9.33222800 -1.47435000 20.85009800
O 7.13763200 0.84112000 17.17691000
C 8.05456700 -1.99929100 20.45610500
N 5.79653800 1.87784300 18.73068000
O 8.60079000 -0.56863200 22.81111900
C 8.11736700 -3.48204700 20.14424900
N 10.87150900 1.11408100 22.69670600
O 9.71164000 1.75820100 20.87902700
C 7.44951100 -1.26847100 19.25812400
N 11.14764700 4.17730900 21.64424400
O 12.68058800 4.52442900 23.31526000
C 7.20511100 0.21019000 19.54637200
N 7.08685300 -4.20167600 20.28211500
C 6.10575000 0.51113800 20.56191200
C 5.63785500 1.90978100 20.17366400
C 6.73770000 0.98439000 18.31227100
C 10.91077700 -0.25271200 22.17127200
C 11.50030200 1.28899100 23.99670200
C 12.02055100 -0.09598700 24.34283800
C 11.65785800 -1.04682300 23.22389600
C 10.21521200 2.03667500 21.95267100
C 10.20029100 3.45725800 22.47555200
C 8.78737300 4.07876400 22.46029900
C 8.83278100 5.32371200 23.36134600
C 7.79374400 3.06227700 23.04138400
C 13.10542400 -0.70649400 23.49311500
C 13.88885800 0.13615500 22.52169400
C 13.93472800 -1.79161900 24.14652100
C 12.35549100 4.49378700 22.14161400
C 13.41674100 4.89841100 21.11238600
C 8.35506300 4.50807100 21.05585100
F 12.93761100 4.88540100 19.84958700
F 14.45075800 4.04973100 21.16670600
F 13.86556200 6.12516500 21.37556500
H 10.10692300 -1.55635000 20.21964500
H 8.11976100 -1.35838100 18.40507300
H 6.51328500 -1.77146600 18.99646100
H 8.13990000 0.66565500 19.86163400
H 6.45979800 0.43748200 21.58995000
H 5.28148300 -0.19541800 20.43430000
H 4.60428700 2.11199200 20.44818600
H 6.28195200 2.66989500 20.63061000
H 5.46984600 2.59589100 18.10406600
H 11.41183700 -0.24968100 21.19984800
H 10.75524400 1.60312400 24.73337500
H 12.27898800 2.05179800 23.96610300
H 11.97174700 -0.41198500 25.37678500
H 11.31821100 -2.05112900 23.42724200
H 10.57013600 3.47417400 23.48858500
H 11.09811800 3.97719300 20.65604700
H 9.64862200 5.98861000 23.06421700
H 7.89139900 5.87362800 23.29620200
H 8.98749000 5.03295100 24.40302200
H 7.65690000 2.20369800 22.38312000
H 6.81929800 3.54036700 23.19105400
H 8.15240100 2.69888200 24.00992800
H 14.35863000 -0.51354200 21.77663700
H 14.67424300 0.68186500 23.05508100
H 13.26128100 0.85782900 21.99722800
H 14.30737100 -2.48883600 23.38964000
H 13.35649100 -2.36293500 24.87577100
H 14.79573700 -1.35562000 24.66229100
H 8.43276500 3.70019900 20.32790600
H 8.96031500 5.34947600 20.71143700
H 7.31197700 4.84234100 21.08964600
H 7.38393300 -1.89970400 21.31375700
H 7.30601000 -5.19571300 20.20195600
