# Supplementary material for: Accelerating reliable multiscale quantum refinement of protein–drug systems enabled by machine learning
Source: Nat Commun. 2024 May 16;15:4181. doi: 10.1038/s41467-024-48453-4 (PMC11099068; doi:10.1038/s41467-024-48453-4)
Supplement: Supplementary file 4 — Supplementary Dataset 1 [file 41467_2024_48453_MOESM4_ESM.zip › Coordinates/Gas_10/7rfw_bonded_opt_1x_sp.xyz]

87
7rfw_bonded_opt_1x_sp.gjf
C 7.90857000 -2.50067900 16.30449100
O 8.73337000 -2.38056600 15.41008300
H 7.13194700 -1.73605500 16.49786000
N 7.88330500 -3.55095200 17.16192200
C 8.89733000 -4.59401200 17.08118400
C 8.53348500 -5.61276800 15.97560100
O 8.08046700 -6.71324600 16.25473400
C 9.05821200 -5.34284000 18.40227600
S 9.47467600 -4.30348800 19.82219900
H 7.09683100 -3.69971600 17.78369300
H 9.82893400 -4.08158600 16.81422500
H 9.88822400 -6.04452400 18.30424100
H 8.17011400 -5.94302600 18.59944000
N 8.75835600 -5.18875700 14.70880500
C 8.38590200 -5.99206700 13.56481000
H 9.00939100 -4.21581000 14.57583800
H 9.20793800 -6.03020400 12.84331600
H 8.16657200 -7.00290800 13.91405700
H 7.49339400 -5.59132600 13.06871900
C 9.37869200 -0.94946500 22.18685500
N 9.12498600 -1.72057100 21.09993300
O 6.54490700 0.40939300 17.57629700
C 7.82397600 -2.25415900 20.81626100
N 5.40366700 1.63003900 19.16822000
O 8.54164700 -0.68554600 23.03513100
C 7.86323200 -3.69534000 20.33524000
N 10.85911300 0.94658500 22.65339200
O 9.93993700 1.49348000 20.67137200
C 7.05567200 -1.48763300 19.72924400
N 11.25966700 3.99471500 21.19398800
O 13.14191100 3.73900100 22.50607500
C 6.86882200 0.00362300 19.97035100
N 6.77069700 -4.31508100 20.19273800
C 5.90892500 0.41558600 21.08711700
C 5.38121900 1.77623300 20.61556200
C 6.27668000 0.67716800 18.73111900
C 10.82952400 -0.47281900 22.28023400
C 11.41244000 1.21018100 23.98136100
C 11.91391400 -0.14436300 24.45079300
C 11.56239300 -1.17237600 23.41101300
C 10.36078500 1.84875800 21.76590800
C 10.35853200 3.33632600 22.13402200
C 8.94228100 3.96825100 22.12998600
C 9.02726800 5.34041000 22.81741500
C 7.99107000 3.06230200 22.92623100
C 13.01033800 -0.83248200 23.67999400
C 13.84877600 -0.06793500 22.67686500
C 13.81475200 -1.87941400 24.43292100
C 12.58787300 4.00738500 21.45430200
C 13.45571000 4.51352800 20.28280500
C 8.39647200 4.16117500 20.71377600
F 12.84626000 4.32071600 19.09106800
F 14.62146100 3.87096500 20.26416700
F 13.69124300 5.82295800 20.41184500
H 9.84308000 -1.82775900 20.40326400
H 7.59658400 -1.60092300 18.78865800
H 6.08113100 -1.98177600 19.61690100
H 7.85336400 0.47389100 20.12711000
H 6.40038300 0.44217200 22.06382400
H 5.07742400 -0.29562600 21.14735300
H 4.37101400 1.99879000 20.97190900
H 6.05397400 2.58722200 20.93805200
H 4.99961300 2.29275300 18.52842400
H 11.32972700 -0.61410000 21.31476100
H 10.62878700 1.57465600 24.65580700
H 12.20646100 1.96712700 23.92838500
H 11.83092500 -0.37737700 25.50980200
H 11.21278900 -2.15880500 23.69687400
H 10.78930400 3.47257000 23.12753100
H 11.01388600 3.87487400 20.22007900
H 9.73852400 5.99867000 22.30825400
H 8.04654800 5.82820200 22.80902000
H 9.33937900 5.23640600 23.86261500
H 7.88400400 2.07701900 22.45648900
H 6.99190700 3.51793500 22.98724500
H 8.35790900 2.91902900 23.95042000
H 14.29228300 -0.76858000 21.96056600
H 14.66457500 0.44375900 23.20093700
H 13.29070600 0.68318600 22.11262100
H 14.21687500 -2.62791400 23.73979500
H 13.20307300 -2.40231300 25.17602700
H 14.65975600 -1.41730700 24.95690500
H 8.38269600 3.21844600 20.15515800
H 8.98109200 4.89606900 20.15488600
H 7.36672400 4.54160900 20.76975600
H 7.24765800 -2.22535300 21.75020700
H 6.93116400 -5.30752000 20.00844100
