# Supplementary material for: Accelerating reliable multiscale quantum refinement of protein–drug systems enabled by machine learning
Source: Nat Commun. 2024 May 16;15:4181. doi: 10.1038/s41467-024-48453-4 (PMC11099068; doi:10.1038/s41467-024-48453-4)
Supplement: Supplementary file 4 — Supplementary Dataset 1 [file 41467_2024_48453_MOESM4_ESM.zip › Coordinates/Gas_10/7rfw_bonded_opt_aiqm1_sp.xyz]

87
7rfw_bonded_opt_aiqm1_sp.gjf
 C    7.425540   -3.551817   15.783192
 O    8.225007   -3.689392   14.868506
 H    6.592024   -2.823431   15.737286
 N    7.469992   -4.256590   16.935802
 C    8.495978   -5.270308   17.149151
 C    8.108050   -6.587616   16.436499
 O    7.682869   -7.545555   17.064946
 C    8.721632   -5.563478   18.629234
 S    9.312946   -4.155276   19.596047
 H    6.732134   -4.147899   17.620330
 H    9.408626   -4.869747   16.692603
 H    9.504299   -6.318974   18.715656
 H    7.825876   -6.001929   19.071023
 N    8.283422   -6.583570   15.092946
 C    7.896798   -7.712859   14.275720
 H    8.519186   -5.702853   14.649814
 H    8.709655   -7.989385   13.596875
 H    7.679546   -8.553499   14.937506
 H    6.999426   -7.489215   13.686101
 C    9.373873   -0.602098   21.736471
 N    9.235651   -1.463674   20.705080
 O    8.244974    0.613651   16.502441
 C    7.939966   -1.810159   20.169007
 N    6.854596    2.101028   17.568091
 O    8.445399   -0.189400   22.409776
 C    7.779633   -3.317527   20.023538
 N   10.925244    1.064408   22.706739
 O   10.107187    2.088430   20.890185
 C    7.677081   -1.137119   18.817855
 N   10.846818    4.498565   21.841182
 O   12.233420    5.644901   23.248660
 C    7.708915    0.381439   18.883612
 N    6.632250   -3.830673   20.184018
 C    6.538949    1.052072   19.606547
 C    6.441300    2.421458   18.927213
 C    7.662370    1.005990   17.494051
 C   10.832858   -0.216289   22.012015
 C   11.530854    1.000090   24.044601
 C   11.944166   -0.446083   24.179573
 C   11.511638   -1.200098   22.943323
 C   10.471739    2.161124   22.063214
 C   10.429017    3.494943   22.804147
 C    9.025140    3.814312   23.406669
 C    9.115335    5.161847   24.128294
 C    8.631888    2.736157   24.419769
 C   12.980594   -0.997035   23.229538
 C   13.816761   -0.078744   22.368905
 C   13.723537   -2.219879   23.713713
 C   11.746178    5.443213   22.152252
 C   12.142030    6.357835   20.984781
 C    7.949986    3.898604   22.322050
 F   11.641745    5.928034   19.804913
 F   13.469189    6.415063   20.874946
 F   11.682165    7.596389   21.194752
 H   10.053735   -1.650696   20.147990
 H    8.437642   -1.469504   18.104509
 H    6.700996   -1.466591   18.444354
 H    8.651287    0.723675   19.322985
 H    6.688355    1.125587   20.682331
 H    5.619469    0.493026   19.420856
 H    5.434504    2.835602   18.944862
 H    7.125797    3.138910   19.392032
 H    6.858049    2.771758   16.819352
 H   11.358069   -0.146457   21.056245
 H   10.801861    1.268163   24.808880
 H   12.376110    1.688098   24.111322
 H   11.858179   -0.904506   25.155193
 H   11.109235   -2.202267   23.017250
 H   11.144767    3.490894   23.624832
 H   10.644638    4.293899   20.873403
 H    9.271792    5.982142   23.424943
 H    8.184978    5.353246   24.667407
 H    9.937157    5.171157   24.844748
 H    8.549698    1.749376   23.966234
 H    7.660046    2.990795   24.845928
 H    9.347813    2.698882   25.244652
 H   14.170684   -0.621634   21.488804
 H   14.692404    0.254610   22.930315
 H   13.284999    0.806961   22.021425
 H   14.075986   -2.814507   22.868033
 H   13.084867   -2.853259   24.332325
 H   14.590997   -1.928045   24.308611
 H    7.818972    2.943431   21.811147
 H    8.194280    4.665057   21.580877
 H    6.997406    4.167832   22.784879
 H    7.201145   -1.484995   20.902513
 H    6.593815   -4.841925   20.108774
