# Supplementary material for: Accelerating reliable multiscale quantum refinement of protein–drug systems enabled by machine learning
Source: Nat Commun. 2024 May 16;15:4181. doi: 10.1038/s41467-024-48453-4 (PMC11099068; doi:10.1038/s41467-024-48453-4)
Supplement: Supplementary file 4 — Supplementary Dataset 1 [file 41467_2024_48453_MOESM4_ESM.zip › Coordinates/Gas_10/7rfw_bonded_opt_ani_sp.xyz]

87
7rfw_bonded_opt_ani_sp.gjf
 C    7.383859   -3.096610   15.841881
 O    8.132288   -2.994229   14.880511
 H    6.478636   -2.468160   15.957985
 N    7.573342   -3.968987   16.856399
 C    8.707227   -4.884536   16.848273
 C    8.411283   -6.099989   15.937759
 O    8.115948   -7.187232   16.410931
 C    9.044866   -5.393651   18.246209
 S    9.564241   -4.114455   19.412591
 H    6.880975   -4.047498   17.591225
 H    9.547857   -4.317875   16.430970
 H    9.896888   -6.070721   18.170964
 H    8.219991   -5.986669   18.643510
 N    8.513495   -5.857636   14.608450
 C    8.188740   -6.871260   13.628694
 H    8.628720   -4.895156   14.311903
 H    8.969518   -6.924663   12.863674
 H    8.121470   -7.832459   14.141912
 H    7.226652   -6.665120   13.143756
 C    9.475723   -0.787019   21.972310
 N    9.312951   -1.564509   20.865128
 O    7.050169    0.958367   17.233612
 C    8.017296   -2.017153   20.415991
 N    5.616874    1.826599   18.812390
 O    8.554968   -0.439723   22.693784
 C    7.996443   -3.481602   20.018253
 N   10.998530    0.972363   22.755403
 O   10.344978    1.694693   20.728332
 C    7.450807   -1.198019   19.242172
 N   11.242945    4.184931   21.341145
 O   12.400236    5.574040   22.741943
 C    7.160183    0.260728   19.584101
 N    6.896294   -4.108892   20.097244
 C    6.081654    0.478860   20.654965
 C    5.381917    1.787224   20.243750
 C    6.632952    1.029698   18.373367
 C   10.933440   -0.407255   22.280913
 C   11.283351    1.083855   24.185638
 C   11.674992   -0.321470   24.610367
 C   11.464628   -1.242941   23.440822
 C   10.619717    1.959034   21.895131
 C   10.576481    3.415393   22.372083
 C    9.118194    3.913507   22.619966
 C    9.174548    5.377927   23.070436
 C    8.469616    3.074465   23.727136
 C   12.859701   -0.970487   23.943779
 C   13.848797   -0.155604   23.133725
 C   13.521646   -2.094121   24.718037
 C   12.127618    5.157780   21.631485
 C   12.811561    5.791355   20.406837
 C    8.269289    3.818429   21.346088
 F   12.501295    5.150463   19.258368
 F   14.136137    5.759878   20.553543
 F   12.431163    7.067017   20.277571
 H   10.112803   -1.731117   20.274067
 H    8.145620   -1.237653   18.395740
 H    6.522787   -1.686248   18.917575
 H    8.095700    0.761583   19.871933
 H    6.507295    0.506477   21.662377
 H    5.358376   -0.346437   20.616983
 H    4.310548    1.782921   20.464205
 H    5.833273    2.656245   20.743220
 H    5.218929    2.521249   18.199482
 H   11.554211   -0.520676   21.384901
 H   10.392363    1.406207   24.737826
 H   12.091382    1.799806   24.380155
 H   11.430209   -0.624620   25.625020
 H   11.082272   -2.253815   23.565327
 H   11.148848    3.552877   23.294536
 H   11.197033    3.806936   20.402277
 H    9.503371    6.034174   22.258571
 H    8.180711    5.712260   23.387180
 H    9.865042    5.512628   23.909712
 H    8.393514    2.014058   23.458765
 H    7.455072    3.441582   23.919939
 H    9.027925    3.163774   24.668199
 H   14.417833   -0.813629   22.465274
 H   14.566475    0.336712   23.801996
 H   13.374990    0.615878   22.522141
 H   14.038560   -2.783385   24.039397
 H   12.790717   -2.673267   25.293862
 H   14.262950   -1.695991   25.421321
 H    8.147706    2.775869   21.030252
 H    8.729688    4.372021   20.521364
 H    7.276054    4.245950   21.529797
 H    7.342754   -1.928498   21.273778
 H    7.022901   -5.109779   19.949415
