# Supplementary material for: Accelerating reliable multiscale quantum refinement of protein–drug systems enabled by machine learning
Source: Nat Commun. 2024 May 16;15:4181. doi: 10.1038/s41467-024-48453-4 (PMC11099068; doi:10.1038/s41467-024-48453-4)
Supplement: Supplementary file 4 — Supplementary Dataset 1 [file 41467_2024_48453_MOESM4_ESM.zip › Coordinates/Gas_10/7rfw_bonded_opt_dft_sp.xyz]

87
7rfw_bonded_opt_dft_sp.gjf
 C    8.013763   -2.464903   16.176466
 O    8.810153   -2.348217   15.255286
 H    7.271138   -1.689085   16.421764
 N    7.974341   -3.541336   17.001317
 C    8.980231   -4.591438   16.927493
 C    8.596878   -5.648788   15.865257
 O    8.211238   -6.765909   16.181224
 C    9.206412   -5.292113   18.267432
 S    9.603318   -4.164718   19.637323
 H    7.237074   -3.606447   17.690000
 H    9.905768   -4.098222   16.612047
 H   10.065917   -5.959045   18.171977
 H    8.363657   -5.943839   18.508069
 N    8.736902   -5.207498   14.596424
 C    8.328327   -5.999194   13.456344
 H    8.959612   -4.223703   14.471062
 H    9.066315   -5.908330   12.654750
 H    8.261776   -7.041412   13.770799
 H    7.350096   -5.682693   13.076038
 C    9.359335   -1.056720   22.275598
 N    9.163974   -1.714144   21.099194
 O    6.601363    0.721688   17.720029
 C    7.871415   -2.244212   20.719721
 N    5.425581    1.707058   19.436656
 O    8.511677   -0.928824   23.144779
 C    7.960557   -3.670220   20.182829
 N   10.742673    0.917148   22.735718
 O   10.122703    1.310899   20.606749
 C    7.186797   -1.382701   19.647739
 N   11.251764    3.879608   21.031369
 O   13.098362    3.774507   22.377468
 C    6.934441    0.054696   20.064945
 N    6.881778   -4.330585   20.093239
 C    5.930035    0.268009   21.204000
 C    5.281543    1.626768   20.879297
 C    6.331983    0.843532   18.902082
 C   10.783275   -0.517822   22.465092
 C   11.103954    1.272459   24.114792
 C   11.623600   -0.017580   24.710747
 C   11.422164   -1.120122   23.700547
 C   10.393419    1.743006   21.729046
 C   10.372321    3.249814   22.001071
 C    8.941930    3.853611   21.994623
 C    9.039529    5.310623   22.468564
 C    8.089929    3.051979   22.989630
 C   12.821461   -0.688692   24.078816
 C   13.722558    0.048866   23.106676
 C   13.574034   -1.657959   24.971387
 C   12.565933    4.016282   21.310856
 C   13.408207    4.593394   20.152893
 C    8.295153    3.817966   20.602401
 F   12.736500    4.577106   18.985195
 F   14.523206    3.885420   19.998146
 F   13.739309    5.859296   20.417377
 H    9.806448   -1.487447   20.350953
 H    7.809788   -1.371369   18.746251
 H    6.237953   -1.866182   19.388086
 H    7.894095    0.533449   20.305886
 H    6.394914    0.240523   22.191496
 H    5.166104   -0.518290   21.169927
 H    4.228217    1.666636   21.172150
 H    5.806745    2.451552   21.376397
 H    4.960924    2.389993   18.858436
 H   11.378459   -0.687012   21.560546
 H   10.220812    1.610057   24.667074
 H   11.856954    2.067667   24.110352
 H   11.422404   -0.187968   25.763493
 H   11.073649   -2.100916   24.007590
 H   10.811354    3.464117   22.975752
 H   10.967664    3.872899   20.061643
 H    9.681883    5.900778   21.807096
 H    8.046321    5.772743   22.476890
 H    9.448846    5.372785   23.483563
 H    7.988101    2.000404   22.698188
 H    7.085934    3.484378   23.058169
 H    8.525222    3.080659   23.995415
 H   14.206066   -0.661579   22.426330
 H   14.511101    0.576485   23.654073
 H   13.199182    0.793266   22.502162
 H   14.092061   -2.414250   24.370630
 H   12.901340   -2.179498   25.660876
 H   14.325002   -1.128607   25.568815
 H    8.264740    2.808193   20.188643
 H    8.829188    4.460560   19.892561
 H    7.270922    4.202132   20.664220
 H    7.264386   -2.267437   21.627744
 H    7.008843   -5.270982   19.718253
