# Supplementary material for: Accelerating reliable multiscale quantum refinement of protein–drug systems enabled by machine learning
Source: Nat Commun. 2024 May 16;15:4181. doi: 10.1038/s41467-024-48453-4 (PMC11099068; doi:10.1038/s41467-024-48453-4)
Supplement: Supplementary file 4 — Supplementary Dataset 1 [file 41467_2024_48453_MOESM4_ESM.zip › Coordinates/Gas_10/7rfw_bonded_opt_QDpi-new.xyz]

87
7rfw_bonded_opt_QDpi-new.gjf
 C      7.59394700   -1.46147500   16.55967900
 O      8.34934400   -0.90389500   15.77670900
 H      6.65373900   -0.98971500   16.91631400
 N      7.81270100   -2.69092800   17.07565400
 C      9.00733600   -3.44468000   16.71578500
 C      8.80677600   -4.15012600   15.35479300
 O      8.60565200   -5.35377700   15.28880400
 C      9.37140600   -4.48943100   17.76596800
 S      9.72750100   -3.81912600   19.40745800
 H      7.10795900   -3.12415600   17.66005200
 H      9.80728000   -2.70084700   16.62074100
 H     10.29424800   -4.98275900   17.45621600
 H      8.60900000   -5.26804700   17.81006200
 N      8.87540400   -3.33537100   14.27467300
 C      8.63981900   -3.83005400   12.93581300
 H      8.93125500   -2.33645700   14.43773800
 H      9.44591700   -3.51745300   12.26446500
 H      8.60919800   -4.92061900   12.97649600
 H      7.68400500   -3.46621200   12.53983400
 C      9.47131000   -1.57877600   22.76717100
 N      9.18774900   -1.89226000   21.48186900
 O      5.97982200    1.17650400   19.79615100
 C      7.94933100   -2.53712900   21.13040800
 N      4.88458500    1.14718100   21.81656000
 O      8.78638800   -1.92332800   23.72351800
 C      8.08872200   -3.67010100   20.11966200
 N     10.55438600    0.64839600   22.50609700
 O     10.77334800    0.11614900   20.32459600
 C      6.90510600   -1.54402000   20.58772800
 N     11.88318100    2.66497500   20.08794500
 O     13.06093900    3.39196800   21.91684000
 C      6.59071900   -0.41859100   21.56223300
 N      7.05601700   -4.35673300   19.85423700
 C      5.75351800   -0.78274700   22.80287300
 C      4.96759700    0.50353100   23.11929500
 C      5.80150800    0.71257200   20.90970200
 C     10.76105200   -0.75434200   22.94539700
 C     10.55874600    1.59918600   23.63254000
 C     10.96154900    0.77256500   24.83867800
 C     11.11843700   -0.66217900   24.41543900
 C     10.63344700    0.97955200   21.20182800
 C     10.64276800    2.46090700   20.81714400
 C      9.38416100    2.93959900   20.04548800
 C      9.68146400    4.32887600   19.46486200
 C      8.23197900    3.06002000   21.05230000
 C     12.33042600    0.13527800   24.84558200
 C     13.39003900    0.57881000   23.84756900
 C     12.90524300   -0.20263000   26.20901700
 C     12.99701700    3.02431200   20.75708500
 C     14.28873500    2.97946300   19.93173700
 C      8.98442900    1.98717400   18.91271000
 F     14.12097700    2.32001800   18.76565500
 F     15.25107900    2.36337800   20.62313700
 F     14.69793500    4.21856600   19.64878900
 H      9.74354700   -1.43031400   20.75988300
 H      7.27900900   -1.09610200   19.65913600
 H      5.99906500   -2.11059500   20.34227500
 H      7.53307200    0.03270100   21.90386800
 H      6.38019800   -1.11611400   23.63091300
 H      5.05340400   -1.58985200   22.55703100
 H      3.97065500    0.29583800   23.51845200
 H      5.50307400    1.13823600   23.83832000
 H      4.36174300    1.99180600   21.64149500
 H     11.54701500   -1.20278800   22.32260600
 H      9.56413600    2.03916500   23.77452200
 H     11.27468200    2.40472200   23.44313900
 H     10.49656700    1.01406200   25.78996900
 H     10.74196800   -1.46151000   25.04454500
 H     10.71410500    3.08950800   21.70553300
 H     11.98987800    2.12047100   19.24500300
 H     10.43966800    4.27703700   18.67544500
 H      8.77124500    4.76475200   19.03689100
 H     10.05628600    5.00637600   20.24099900
 H      8.07576100    2.12463400   21.60319700
 H      7.29358400    3.28604400   20.53646200
 H      8.42063700    3.85322000   21.78736100
 H     14.19451200   -0.16209700   23.79786000
 H     13.82579500    1.53653300   24.15354400
 H     12.98512600    0.71002600   22.84106600
 H     13.65737600   -0.99621300   26.12499300
 H     12.13101300   -0.53749700   26.90800200
 H     13.40224900    0.67407300   26.64183400
 H      8.63930600    1.02496300   19.30073900
 H      9.81699600    1.80123500   18.22350500
 H      8.15803500    2.42103200   18.33781200
 H      7.57405000   -2.98899200   22.05562500
 H      7.24523000   -5.12927900   19.21804700
