# Supplementary material for: Accelerating reliable multiscale quantum refinement of protein–drug systems enabled by machine learning
Source: Nat Commun. 2024 May 16;15:4181. doi: 10.1038/s41467-024-48453-4 (PMC11099068; doi:10.1038/s41467-024-48453-4)
Supplement: Supplementary file 4 — Supplementary Dataset 1 [file 41467_2024_48453_MOESM4_ESM.zip › Coordinates/Gas_10/7rfw_bonded_opt_xtb_sp.xyz]

87
7rfw_bonded_opt_xtb_sp.gjf
 C    8.986772   -4.087853   15.674722
 O    9.874282   -4.718609   15.143997
 H    8.543360   -3.185610   15.225191
 N    8.444598   -4.393235   16.862986
 C    8.930489   -5.520479   17.643205
 C    8.266789   -6.823767   17.125510
 O    7.363584   -7.367503   17.727920
 C    8.635008   -5.367706   19.128999
 S    9.024037   -3.710695   19.767818
 H    7.639281   -3.886154   17.198766
 H   10.011490   -5.576485   17.468191
 H    9.253643   -6.061636   19.696407
 H    7.589518   -5.604851   19.337474
 N    8.788798   -7.241814   15.967644
 C    8.281700   -8.391851   15.258266
 H    9.472685   -6.655183   15.499755
 H    9.090307   -9.096353   15.060921
 H    7.528238   -8.867531   15.883876
 H    7.830420   -8.092461   14.310797
 C    9.327049   -0.483501   21.354296
 N    8.988310   -1.024953   20.168170
 O    7.186305    1.663255   16.703898
 C    7.625460   -1.364260   19.844554
 N    5.901147    2.791484   18.209751
 O    8.544808   -0.315555   22.264287
 C    7.486003   -2.827913   19.512209
 N   10.942339    1.009180   22.378842
 O    9.794862    2.247803   20.918442
 C    7.098312   -0.496129   18.695995
 N   10.870129    4.449393   22.207326
 O   12.708770    4.882224   23.474831
 C    7.080438    0.984952   19.055747
 N    6.392544   -3.271119   19.104137
 C    6.011848    1.394442   20.072524
 C    5.587291    2.797319   19.618657
 C    6.759286    1.829881   17.822506
 C   10.812872   -0.125874   21.474860
 C   11.560449    0.671445   23.650426
 C   12.052033   -0.747954   23.473754
 C   11.585844   -1.244943   22.131451
 C   10.322075    2.139633   22.018280
 C   10.371204    3.328409   22.980565
 C    8.982126    3.648838   23.598960
 C    9.157084    4.768682   24.627610
 C    8.450398    2.394243   24.294813
 C   13.056587   -1.033106   22.387330
 C   13.822278    0.082317   21.714063
 C   13.886781   -2.288327   22.556490
 C   11.997538    5.088453   22.522240
 C   12.318849    6.206374   21.488855
 C    7.998831    4.095133   22.514934
 F   12.601249    5.683218   20.282452
 F   13.345568    6.964980   21.849413
 F   11.257974    7.016793   21.308001
 H    9.656403   -1.034672   19.412965
 H    7.732492   -0.628757   17.815546
 H    6.093321   -0.836099   18.444105
 H    8.071787    1.295730   19.405500
 H    6.389065    1.391203   21.092644
 H    5.164125    0.710565   20.011032
 H    4.522672    2.984901   19.777498
 H    6.159238    3.575857   20.138506
 H    5.607376    3.529016   17.590740
 H   11.204218    0.149610   20.487926
 H   10.824975    0.710817   24.459177
 H   12.379031    1.363724   23.874294
 H   12.026983   -1.378617   24.349628
 H   11.201529   -2.244202   21.987866
 H   11.089146    3.160062   23.785163
 H   10.389742    4.617599   21.333116
 H    9.550270    5.669259   24.161439
 H    8.197489    5.009417   25.078206
 H    9.841937    4.467318   25.416862
 H    8.358780    1.561799   23.600741
 H    7.467725    2.595741   24.714448
 H    9.106855    2.101718   25.111500
 H   14.177847   -0.250613   20.740256
 H   14.689634    0.347372   22.316373
 H   13.223413    0.975534   21.570895
 H   14.217828   -2.655674   21.586933
 H   13.313934   -3.072893   23.043923
 H   14.767640   -2.078540   23.160272
 H    8.006004    3.391487   21.687312
 H    8.251879    5.085144   22.140958
 H    6.993125    4.138087   22.926222
 H    7.038974   -1.168316   20.751065
 H    6.285918   -4.263619   18.923777
