# Supplementary material for: Accelerating reliable multiscale quantum refinement of protein–drug systems enabled by machine learning
Source: Nat Commun. 2024 May 16;15:4181. doi: 10.1038/s41467-024-48453-4 (PMC11099068; doi:10.1038/s41467-024-48453-4)
Supplement: Supplementary file 4 — Supplementary Dataset 1 [file 41467_2024_48453_MOESM4_ESM.zip › Coordinates/Gas_10/7rfw_unbond_opt_aiqm1_sp.xyz]

67
7rfw_unbond_opt_aiqm1_sp.gjf
 C    7.188479    1.421968   17.753764
 C    7.397025   -2.956218   20.110595
 C    9.200417   -0.491165   21.825913
 C   10.432364    2.191162   22.145486
 C   11.886103    5.397231   22.159968
 C    6.251333    1.389113   19.958806
 C    6.118687    2.788472   19.348724
 C   11.565550    0.959657   24.043046
 C    7.336703    0.730920   19.104796
 C   10.690474   -0.198709   22.042605
 C   11.897868   -0.509146   24.148613
 C   11.353910   -1.228064   22.935560
 C   12.845946   -1.113956   23.140541
 C   13.686469   -0.239671   22.239105
 C   13.539225   -2.383253   23.575828
 C    9.394758    5.239694   24.323355
 C    8.798491    2.842433   24.632465
 C    8.031777    4.064599   22.598970
 C    7.250481   -0.780031   18.969438
 C    7.586007   -1.497918   20.274402
 C   10.513270    3.518682   22.894079
 C   12.248783    6.299452   20.972692
 C    9.177048    3.907534   23.600414
 N    7.242170   -4.096330   19.984476
 N    6.414389    2.525061   17.947636
 N   10.879118    1.068013   22.746060
 N    8.942770   -1.233838   20.721454
 N   10.913778    4.507292   21.908888
 O    7.675675    1.060017   16.701782
 O    8.330671   -0.099790   22.583096
 O    9.976017    2.144392   21.003166
 O   12.460101    5.559890   23.219992
 F   11.644528    5.907916   19.828732
 F   13.566150    6.285861   20.770234
 F   11.872916    7.559108   21.220907
 H    6.498923    1.412238   21.018839
 H    5.308177    0.851469   19.834743
 H    5.123016    3.211558   19.467543
 H    6.849106    3.476659   19.785650
 H   10.904143    1.267522   24.851919
 H   12.452881    1.595645   24.056066
 H    8.323337    1.016876   19.480335
 H   11.175720   -0.145031   21.065126
 H   11.837518   -0.968911   25.125346
 H   10.898845   -2.204777   23.030626
 H   13.949613   -0.791780   21.333637
 H   14.614651    0.027260   22.748765
 H   13.195252    0.684725   21.934578
 H   13.800388   -2.993310   22.708806
 H   12.901120   -2.978893   24.230967
 H   14.458155   -2.149829   24.116894
 H    9.545397    6.057774   23.616352
 H   10.265809    5.195235   24.977385
 H    8.518491    5.476230   24.930710
 H    8.632638    1.864539   24.181973
 H    7.873605    3.143610   25.127134
 H    9.566724    2.760193   25.404988
 H    7.809715    3.124169   22.091061
 H    8.264498    4.825170   21.848310
 H    7.132834    4.381375   23.133520
 H    7.933688   -1.105755   18.181907
 H    6.242608   -1.069890   18.664842
 H    6.930800   -1.174328   21.083086
 H   11.285756    3.468593   23.659866
 H    6.360256    3.226738   17.229853
 H    9.702610   -1.431591   20.091092
 H   10.634273    4.323139   20.956494
