# Supplementary material for: Accelerating reliable multiscale quantum refinement of protein–drug systems enabled by machine learning
Source: Nat Commun. 2024 May 16;15:4181. doi: 10.1038/s41467-024-48453-4 (PMC11099068; doi:10.1038/s41467-024-48453-4)
Supplement: Supplementary file 4 — Supplementary Dataset 1 [file 41467_2024_48453_MOESM4_ESM.zip › Coordinates/Gas_10/7rfw_unbond_opt_ani-1ccx_sp.xyz]

67
7rfw_unbond_opt_ani-1ccx_sp.gjf
 C                    6.49468400    1.78638500   18.54195400
 C                    7.94367200   -2.89189400   19.55982100
 C                    9.43525000   -0.58149200   21.73230300
 C                   10.23848100    2.17381200   22.04092600
 C                   12.41289600    4.55083500   22.54769200
 C                    5.98372800    0.92126000   20.70761500
 C                    5.46752700    2.35139600   20.58267700
 C                   11.51687200    1.12911900   23.95169100
 C                    7.02924700    0.81703900   19.59928700
 C                   10.87908600   -0.15510200   21.94992100
 C                   11.99566500   -0.30278400   24.12114500
 C                   11.59919800   -1.09489700   22.89585700
 C                   13.05795200   -0.83822500   23.19539500
 C                   13.87023000    0.09388800   22.33575400
 C                   13.85143800   -2.02417300   23.70169000
 C                    8.89552900    5.30367300   23.83193200
 C                    7.83828000    3.08358800   23.34407900
 C                    8.36409100    4.67601800   21.47874500
 C                    7.25454200   -0.58546300   19.04272500
 C                    7.89083900   -1.51479600   20.07834100
 C                   10.24071100    3.50849900   22.76127600
 C                   13.45541800    5.10708200   21.57056700
 C                    8.83090200    4.13732300   22.83318600
 N                    7.96449100   -3.96381500   19.12196700
 N                    5.56565000    2.57404700   19.15185600
 N                   10.89782000    1.14458100   22.63454300
 N                    9.20547100   -1.07587700   20.49003400
 N                   11.18984100    4.33533500   22.03701500
 O                    6.83853300    1.84671700   17.38111800
 O                    8.57585100   -0.49003900   22.60101300
 O                    9.71013800    2.06715400   20.95211900
 O                   12.76860400    4.37744800   23.70003000
 F                   12.93328200    5.35473000   20.34966200
 F                   14.45185700    4.22579600   21.41783300
 F                   13.96693000    6.24241500   22.04402500
 H                    6.39467100    0.69075100   21.69007900
 H                    5.16929200    0.21942100   20.50932300
 H                    4.44214700    2.47513400   20.92690300
 H                    6.11431300    3.04243200   21.14109700
 H                   10.77289800    1.36277700   24.71919000
 H                   12.31575200    1.86653700   24.02499000
 H                    7.98181300    1.21822300   19.94119900
 H                   11.37514100   -0.07948900   20.97890800
 H                   11.93921000   -0.74201800   25.10871100
 H                   11.22714500   -2.10520700   22.97334500
 H                   14.29768400   -0.46672200   21.49818900
 H                   14.68984600    0.51677500   22.92626000
 H                   13.27770900    0.91602300   21.93096400
 H                   14.20418600   -2.62891500   22.86050000
 H                   13.25385900   -2.66664000   24.35184700
 H                   14.72412200   -1.68559500   24.26837100
 H                    9.67661200    6.01386800   23.55093300
 H                    9.10880200    4.93330000   24.83734700
 H                    7.93942600    5.83019300   23.85839900
 H                    7.72377400    2.26267900   22.63383800
 H                    6.85354900    3.54205000   23.48898800
 H                    8.17645500    2.67336300   24.30083200
 H                    8.36843700    3.90827700   20.70328100
 H                    8.99572800    5.50695900   21.15879300
 H                    7.34148600    5.05827000   21.58517500
 H                    7.88571900   -0.52180700   18.15804200
 H                    6.30678800   -1.02555500   18.72942400
 H                    7.28246700   -1.52032300   20.98567300
 H                   10.61338200    3.38715000   23.76668400
 H                    5.18465300    3.37159600   18.66912400
 H                    9.94116400   -1.05246300   19.81000700
 H                   11.10706800    4.32637000   21.03179000
