# Supplementary material for: Accelerating reliable multiscale quantum refinement of protein–drug systems enabled by machine learning
Source: Nat Commun. 2024 May 16;15:4181. doi: 10.1038/s41467-024-48453-4 (PMC11099068; doi:10.1038/s41467-024-48453-4)
Supplement: Supplementary file 4 — Supplementary Dataset 1 [file 41467_2024_48453_MOESM4_ESM.zip › Coordinates/Gas_10/7rfw_unbond_opt_ani-1x_sp.xyz]

67
7rfw_unbond_opt_ani-1x_sp.gjf
 C                    6.47753300    1.88534600   18.59793700
 C                    8.01424000   -2.83541500   19.34487500
 C                    9.44698600   -0.60713900   21.66872500
 C                   10.39194500    2.19958400   22.00017300
 C                   12.53804500    4.42233900   22.33682400
 C                    6.00399300    0.90069000   20.73697600
 C                    5.41993800    2.31348100   20.66276400
 C                   11.35783300    1.04407800   24.03925100
 C                    7.03070200    0.87097300   19.60341500
 C                   10.88622200   -0.17185700   21.94976100
 C                   11.85194800   -0.38482200   24.18922600
 C                   11.56603000   -1.12710800   22.91233400
 C                   12.99383800   -0.86682500   23.33287400
 C                   13.87494900    0.11678300   22.59126000
 C                   13.76939800   -2.06747100   23.84976200
 C                    8.88032500    5.27646600   23.82640900
 C                    7.93037300    3.01289300   23.32891900
 C                    8.36477800    4.63185300   21.47397400
 C                    7.28992900   -0.49547700   18.96764300
 C                    7.93134900   -1.49048600   19.95036400
 C                   10.31328200    3.54468900   22.73015000
 C                   13.42530900    5.23750700   21.37263400
 C                    8.87314400    4.11418200   22.82076100
 N                    8.07178500   -3.87648400   18.84638300
 N                    5.51659500    2.61172300   19.24455200
 N                   10.87611300    1.11302900   22.66008100
 N                    9.23907200   -1.06469500   20.40641100
 N                   11.22011500    4.44724300   22.02831000
 O                    6.83663500    2.02918300   17.44854100
 O                    8.57037700   -0.56513600   22.51712000
 O                   10.04366800    2.12483800   20.82820500
 O                   13.06483600    3.89937600   23.30401200
 F                   12.87014600    5.32806800   20.14256200
 F                   14.61932500    4.66290500   21.25077700
 F                   13.59366300    6.48081100   21.83447500
 H                    6.44897400    0.65974800   21.70682700
 H                    5.21429700    0.16671300   20.53942900
 H                    4.38306100    2.37489800   21.00785100
 H                    6.02782100    3.01592300   21.25752100
 H                   10.53640700    1.23172400   24.74080800
 H                   12.14259100    1.79313300   24.21355800
 H                    7.98913500    1.29069100   19.95225900
 H                   11.43004200   -0.07545400   21.00326100
 H                   11.71729600   -0.86939900   25.15352200
 H                   11.20896900   -2.15154100   22.92703000
 H                   14.36037000   -0.38983400   21.74942000
 H                   14.65888700    0.48100000   23.26572100
 H                   13.33966700    0.98536300   22.19931800
 H                   14.21528400   -2.62507200   23.01753900
 H                   13.12555800   -2.75470400   24.40924400
 H                   14.58073500   -1.74892000   24.51487600
 H                    9.57962300    6.06219400   23.52342500
 H                    9.16339200    4.92776400   24.82589600
 H                    7.88132400    5.71986100   23.89811000
 H                    7.87026300    2.17530100   22.62387400
 H                    6.91470100    3.41249300   23.46443800
 H                    8.26971200    2.62524900   24.29758400
 H                    8.39524000    3.85290100   20.70446000
 H                    8.94277400    5.49249500   21.12878600
 H                    7.32277600    4.96448700   21.58373300
 H                    7.93639100   -0.35596800   18.09753700
 H                    6.34970200   -0.92840900   18.60567300
 H                    7.31796900   -1.56065300   20.85802900
 H                   10.70166500    3.43874700   23.74467600
 H                    5.12374000    3.42987500   18.81092300
 H                    9.98481600   -1.00937700   19.73442000
 H                   11.01239900    4.57064400   21.04581400
