# Supplementary material for: Accelerating reliable multiscale quantum refinement of protein–drug systems enabled by machine learning
Source: Nat Commun. 2024 May 16;15:4181. doi: 10.1038/s41467-024-48453-4 (PMC11099068; doi:10.1038/s41467-024-48453-4)
Supplement: Supplementary file 4 — Supplementary Dataset 1 [file 41467_2024_48453_MOESM4_ESM.zip › Coordinates/Gas_10/7rfw_unbond_opt_ani_sp.xyz]

67
7rfw_unbond_opt_ani_sp.gjf
 C    6.559488    1.897541   18.401901
 C    8.034572   -2.801101   19.228399
 C    9.456337   -0.526126   21.572532
 C   10.653847    2.158190   21.962817
 C   12.181000    5.345721   22.238848
 C    6.030267    0.953426   20.556543
 C    5.352914    2.326777   20.400278
 C   11.359014    0.884461   24.044207
 C    7.090091    0.915344   19.447039
 C   10.926226   -0.244208   21.919122
 C   11.708122   -0.584939   24.211758
 C   11.447403   -1.283379   22.905869
 C   12.858875   -1.144797   23.416941
 C   13.860344   -0.231003   22.738328
 C   13.496176   -2.404769   23.970287
 C    9.255241    5.324215   23.744072
 C    8.555918    2.944028   24.023131
 C    8.300955    4.074421   21.806452
 C    7.358374   -0.460004   18.844640
 C    7.945670   -1.466036   19.856650
 C   10.632193    3.505859   22.692969
 C   12.843512    6.184106   21.131130
 C    9.182078    3.955840   23.056476
 N    8.122549   -3.838704   18.723948
 N    5.567210    2.620007   18.995509
 N   11.037097    1.029972   22.624708
 N    9.262194   -1.100196   20.351771
 N   11.281271    4.444740   21.800435
 O    6.956590    2.021717   17.259452
 O    8.546491   -0.274882   22.345233
 O   10.353734    2.109925   20.773607
 O   12.481691    5.555871   23.399053
 F   12.501858    5.760111   19.894419
 F   14.170652    6.119902   21.238784
 F   12.472385    7.464364   21.240362
 H    6.470059    0.793247   21.545156
 H    5.291670    0.160157   20.381290
 H    4.285228    2.303240   20.636637
 H    5.830951    3.082695   21.039693
 H   10.494647    1.137025   24.670054
 H   12.197649    1.529773   24.333665
 H    8.036732    1.343747   19.805850
 H   11.526638   -0.218901   21.002914
 H   11.469781   -1.051136   25.164245
 H   11.031442   -2.287836   22.861877
 H   14.395703   -0.778779   21.952840
 H   14.605467    0.115677   23.465417
 H   13.401911    0.649149   22.281312
 H   13.978399   -2.980945   23.171338
 H   12.756239   -3.053013   24.453513
 H   14.262044   -2.156905   24.715049
 H    9.565797    6.107278   23.045344
 H    9.966993    5.316775   24.576375
 H    8.270893    5.600021   24.137491
 H    8.468074    1.943790   23.582701
 H    7.547773    3.274727   24.298433
 H    9.136131    2.875058   24.952682
 H    8.158162    3.097216   21.330323
 H    8.746853    4.750142   21.069262
 H    7.317774    4.474550   22.082999
 H    8.033910   -0.350337   17.990575
 H    6.423611   -0.873127   18.449482
 H    7.293469   -1.541366   20.731747
 H   11.225206    3.475436   23.612309
 H    5.174087    3.420318   18.524946
 H   10.064833   -1.310367   19.778599
 H   11.212492    4.238980   20.810737
