# Supplementary material for: Accelerating reliable multiscale quantum refinement of protein–drug systems enabled by machine learning
Source: Nat Commun. 2024 May 16;15:4181. doi: 10.1038/s41467-024-48453-4 (PMC11099068; doi:10.1038/s41467-024-48453-4)
Supplement: Supplementary file 4 — Supplementary Dataset 1 [file 41467_2024_48453_MOESM4_ESM.zip › Coordinates/Gas_10/7rfw_unbond_opt_dft_sp.xyz]

67
7rfw_unbond_opt_dft_sp.gjf
 C    6.566297    2.094583   18.899811
 C    8.070320   -2.676511   18.918700
 C    9.452909   -0.726991   21.536490
 C   10.569073    2.070074   21.839599
 C   12.346511    5.049349   22.236437
 C    6.007100    0.800485   20.858709
 C    5.405247    2.213424   20.965822
 C   11.116612    0.889790   24.019688
 C    7.065628    0.928010   19.755477
 C   10.883561   -0.317411   21.901833
 C   11.607956   -0.525717   24.229809
 C   11.457871   -1.274534   22.928356
 C   12.836011   -1.002548   23.488483
 C   13.795074   -0.032406   22.825340
 C   13.533611   -2.207286   24.092835
 C    9.177728    5.255715   23.576876
 C    8.262474    2.926557   23.487632
 C    8.413952    4.310508   21.392662
 C    7.311275   -0.315142   18.912404
 C    7.965867   -1.446028   19.725585
 C   10.533873    3.434599   22.524571
 C   13.127479    5.892982   21.205628
 C    9.086115    3.977798   22.730891
 N    8.149553   -3.628731   18.266369
 N    5.620587    2.747548   19.634388
 N   10.864216    0.977426   22.576318
 N    9.275663   -1.089213   20.237760
 N   11.346600    4.316137   21.707684
 O    6.946130    2.391695   17.784353
 O    8.568517   -0.758274   22.378264
 O   10.355640    1.982888   20.628674
 O   12.641330    5.116470   23.413518
 F   12.795929    5.583225   19.937106
 F   14.436430    5.698332   21.348286
 F   12.866542    7.188928   21.391113
 H    6.421718    0.445954   21.804241
 H    5.227920    0.096540   20.541087
 H    4.340649    2.194443   21.216597
 H    5.925914    2.811308   21.724742
 H   10.191746    1.049384   24.581736
 H   11.853700    1.640338   24.324500
 H    8.022807    1.259603   20.181952
 H   11.503992   -0.236710   21.002366
 H   11.351054   -0.996941   25.172969
 H   11.091231   -2.295935   22.909660
 H   14.346329   -0.536237   22.023408
 H   14.527685    0.328714   23.555608
 H   13.300939    0.840995   22.392583
 H   14.077049   -2.766288   23.322719
 H   12.821875   -2.892192   24.565982
 H   14.255470   -1.892512   24.854902
 H    9.757761    6.031065   23.066662
 H    9.652500    5.064012   24.545139
 H    8.174255    5.655261   23.760853
 H    8.184449    1.978396   22.941969
 H    7.247359    3.301303   23.658619
 H    8.696995    2.717524   24.472070
 H    8.350119    3.441996   20.734022
 H    8.959697    5.096613   20.860423
 H    7.399994    4.684465   21.573591
 H    7.947053   -0.050552   18.060391
 H    6.365012   -0.685876   18.500800
 H    7.354423   -1.670756   20.605993
 H   11.017671    3.396500   23.502375
 H    5.250698    3.630403   19.316902
 H    9.977098   -0.807308   19.566975
 H   11.245155    4.237758   20.704693
