# Supplementary material for: Accelerating reliable multiscale quantum refinement of protein–drug systems enabled by machine learning
Source: Nat Commun. 2024 May 16;15:4181. doi: 10.1038/s41467-024-48453-4 (PMC11099068; doi:10.1038/s41467-024-48453-4)
Supplement: Supplementary file 4 — Supplementary Dataset 1 [file 41467_2024_48453_MOESM4_ESM.zip › Coordinates/Gas_10/7rfw_unbond_opt_QDpi-new.xyz]

67
7rfw_unbond_opt_QDpi-new.gjf
 C      6.24256400    2.12835600   18.94909900
 C      8.38583000   -2.37859400   18.70992400
 C      9.55030400   -0.87132900   21.53007300
 C     10.42997700    2.07426300   21.84215200
 C     12.50166600    4.56441500   22.20695000
 C      6.12015000    0.78863600   20.96330400
 C      5.28666500    2.07442900   21.13084000
 C     11.21563600    1.05823600   24.00233000
 C      6.99549700    1.04330200   19.71952400
 C     10.91066900   -0.31699500   21.98030800
 C     11.69374200   -0.34968600   24.29645200
 C     11.49295900   -1.19778200   23.06987700
 C     12.89210500   -0.90419500   23.56443600
 C     13.82257500    0.00911300   22.78370600
 C     13.62129800   -2.05046600   24.23991400
 C      9.02841500    5.31431900   23.47329900
 C      8.07824400    3.00579400   23.41405500
 C      8.31923900    4.36107700   21.28183600
 C      7.29729400   -0.16562400   18.84796400
 C      8.08038000   -1.24257800   19.60816500
 C     10.37285000    3.44921500   22.50823500
 C     13.44637700    5.22016000   21.19452400
 C      8.93803600    4.02305600   22.64685100
 N      8.62630500   -3.25629300   17.99667100
 N      5.33067400    2.66934400   19.80591400
 N     10.77149200    1.01486400   22.59838500
 N      9.29985900   -0.73838900   20.20357900
 N     11.25971600    4.30485700   21.74585400
 O      6.42922500    2.46119400   17.79643900
 O      8.79114300   -1.42973200   22.30712500
 O     10.20658000    1.95031300   20.63218900
 O     12.91884800    4.33423600   23.32526100
 F     12.85237000    5.42939200   20.00011600
 F     14.50869200    4.43350900   20.99350700
 F     13.87285800    6.39455000   21.66027100
 H      6.71169800    0.55483200   21.85200900
 H      5.45088200   -0.06062400   20.78260600
 H      4.25606300    1.85979700   21.43222000
 H      5.71522200    2.74975800   21.88366600
 H     10.38793000    1.31975900   24.67068800
 H     12.01148400    1.80168000   24.12451200
 H      7.94971300    1.48378900   20.02701900
 H     11.56373200   -0.23766400   21.09952300
 H     11.46381600   -0.75678800   25.27621800
 H     11.08275400   -2.19882200   23.16097700
 H     14.30849000   -0.54988100   21.97617300
 H     14.60562500    0.39446600   23.44527400
 H     13.30254900    0.86360200   22.34020100
 H     14.18911800   -2.63242400   23.50428400
 H     12.92934300   -2.72775800   24.75192500
 H     14.33664700   -1.66823800   24.97811400
 H      9.67032200    6.04763600   22.97297500
 H      9.44643000    5.12172400   24.46798800
 H      8.03355500    5.75672300   23.60322000
 H      8.00093100    2.04122900   22.90031400
 H      7.06325800    3.39321600   23.56238400
 H      8.49437600    2.81013200   24.40959900
 H      8.35545500    3.52297700   20.58278900
 H      8.84510400    5.20654300   20.82099600
 H      7.26992100    4.66124500   21.40512900
 H      7.86617500    0.16162200   17.97117800
 H      6.37135400   -0.61593600   18.47300600
 H      7.48736400   -1.63847100   20.43932800
 H     10.78456100    3.39569100   23.51727300
 H      4.76818300    3.45552700   19.51904400
 H      9.87585100   -0.09370600   19.67842100
 H     11.11186000    4.29039700   20.74582000
