# Supplementary material for: Accelerating reliable multiscale quantum refinement of protein–drug systems enabled by machine learning
Source: Nat Commun. 2024 May 16;15:4181. doi: 10.1038/s41467-024-48453-4 (PMC11099068; doi:10.1038/s41467-024-48453-4)
Supplement: Supplementary file 4 — Supplementary Dataset 1 [file 41467_2024_48453_MOESM4_ESM.zip › Coordinates/Gas_10/7rfw_unbond_opt_xtb_sp.xyz]

67
7rfw_unbond_opt_xtb_sp.gjf
 C    6.623106    1.696299   18.455600
 C    7.926652   -2.965159   19.594360
 C    9.406389   -0.543990   21.669733
 C   10.312390    2.176455   22.046393
 C   12.555234    4.436329   22.457313
 C    6.006211    0.874028   20.633199
 C    5.429197    2.275091   20.401319
 C   11.380381    0.997015   24.002174
 C    7.086114    0.740967   19.555953
 C   10.865330   -0.135322   21.904674
 C   11.890740   -0.423211   24.094264
 C   11.571292   -1.125076   22.801424
 C   13.006022   -0.844214   23.173570
 C   13.830892    0.177660   22.426183
 C   13.822533   -2.041479   23.613085
 C    9.067797    5.359944   23.899018
 C    8.016208    3.110342   23.582004
 C    8.389807    4.618795   21.610641
 C    7.283250   -0.670947   19.017177
 C    7.871600   -1.605101   20.089723
 C   10.340761    3.508033   22.810755
 C   13.365627    5.361240   21.507727
 C    8.945421    4.156552   22.959757
 N    7.989627   -4.030954   19.187087
 N    5.691429    2.503236   19.000323
 N   10.883200    1.122273   22.640226
 N    9.198533   -1.192370   20.506331
 N   11.270091    4.371821   22.104927
 O    7.011914    1.729613   17.312650
 O    8.533702   -0.331505   22.483811
 O    9.872479    2.096155   20.907391
 O   13.075420    3.878341   23.394367
 F   13.498593    4.800737   20.292761
 F   14.581583    5.629625   21.964005
 F   12.733458    6.534253   21.314412
 H    6.405205    0.754526   21.638245
 H    5.229555    0.123809   20.471521
 H    4.357799    2.327580   20.609682
 H    5.943120    3.020883   21.019129
 H   10.566706    1.146697   24.719868
 H   12.174014    1.727983   24.188589
 H    8.043029    1.130984   19.922906
 H   11.366547    0.005517   20.938644
 H   11.775689   -0.916833   25.047480
 H   11.212902   -2.144027   22.776597
 H   14.291725   -0.284639   21.554562
 H   14.624671    0.549582   23.071355
 H   13.246368    1.028756   22.093622
 H   14.256903   -2.541194   22.749161
 H   13.208230   -2.758284   24.151980
 H   14.633237   -1.723075   24.265470
 H    9.771286    6.089750   23.504349
 H    9.411227    5.051115   24.883739
 H    8.100604    5.843406   24.010861
 H    7.951603    2.223180   22.956990
 H    7.017075    3.520965   23.705655
 H    8.380532    2.808477   24.561597
 H    8.455744    3.821632   20.875247
 H    8.926883    5.489746   21.239654
 H    7.347262    4.906907   21.725929
 H    7.950933   -0.628800   18.153460
 H    6.327059   -1.078827   18.681009
 H    7.244172   -1.578940   20.990883
 H   10.762073    3.357153   23.806002
 H    5.291202    3.276358   18.495134
 H    9.930838   -1.240730   19.815169
 H   10.945783    4.767551   21.233699
