# Supplementary material for: Accelerating reliable multiscale quantum refinement of protein–drug systems enabled by machine learning
Source: Nat Commun. 2024 May 16;15:4181. doi: 10.1038/s41467-024-48453-4 (PMC11099068; doi:10.1038/s41467-024-48453-4)
Supplement: Supplementary file 4 — Supplementary Dataset 1 [file 41467_2024_48453_MOESM4_ESM.zip › Coordinates/Gas_50/1ajx_aiqm1_sp.xyz]

74 
1ajx_PDB_aiqm1.log 0 0 0 0 NIF DONE
 N   11.574539   23.304350    5.980080
 C   11.999545   21.986334    6.136566
 N   13.309958   21.714164    5.752931
 C   14.412976   22.646339    6.005678
 C   14.501955   23.759875    4.965243
 C   13.362075   24.753816    5.055509
 C   11.985358   24.121878    4.838899
 C   10.220338   23.584367    6.485701
 C   10.102189   25.019853    6.935352
 C    9.278519   25.926040    6.262863
 C    9.221950   27.261479    6.659768
 C    9.991553   27.707053    7.730342
 C   10.812161   26.810285    8.409568
 C   10.866963   25.475574    8.015516
 O   11.261745   21.125416    6.581421
 C   13.685863   20.290336    5.823516
 C   14.696765   19.934352    4.761905
 C   16.002412   19.569251    5.100093
 C   16.931999   19.263918    4.107047
 C   16.567069   19.322063    2.765280
 C   15.267356   19.683284    2.419299
 C   14.338198   19.988224    3.410438
 C   14.453975   23.185977    7.446000
 O   14.720439   22.159358    8.391189
 C   15.954109   21.567612    8.355347
 C   16.078254   20.388225    9.094464
 C   17.278956   19.690743    9.092120
 C   18.367370   20.160161    8.358691
 C   18.240435   21.342977    7.640305
 C   17.041946   22.058106    7.629917
 O   15.737187   24.418619    5.205221
 O   13.612655   25.736246    4.050057
 C   11.865369   23.412930    3.479686
 O   10.517807   23.086944    3.166112
 C    9.646852   24.117225    2.946959
 C   10.035191   25.433871    2.695953
 C    9.056201   26.411409    2.515882
 C    7.704521   26.094399    2.581430
 C    7.327402   24.772289    2.814965
 C    8.289304   23.787180    2.996384
 H   12.312478   24.043631    2.708407
 H   12.384874   22.460234    3.481880
 H   15.197863   23.982968    7.508564
 H   13.490130   23.593204    7.743896
 H   14.078691   20.054680    6.816688
 H   12.770732   19.719758    5.687126
 H    9.475144   23.362328    5.716082
 H   10.051312   22.903115    7.315318
 H   13.165397   26.545139    4.300599
 H   15.796870   25.142580    4.577165
 H    8.009183   22.759315    3.184607
 H    6.280202   24.506970    2.866432
 H    6.956723   26.862738    2.449988
 H    9.362079   27.432024    2.328247
 H   11.081738   25.704742    2.650258
 H   16.960687   22.960388    7.040131
 H   19.076915   21.718068    7.066116
 H   19.297795   19.611216    8.347421
 H   17.359194   18.771897    9.657234
 H   15.224188   20.028892    9.653110
 H   13.324379   20.272811    3.143682
 H   14.976728   19.725058    1.377591
 H   17.289070   19.087150    1.994359
 H   17.940911   18.986912    4.382019
 H   16.299276   19.536740    6.147503
 H   11.506579   24.772961    8.541499
 H   11.405276   27.148786    9.248826
 H    9.948402   28.743563    8.036953
 H    8.579109   27.952897    6.131917
 H    8.684993   25.588842    5.414435
 H   11.304317   24.964399    4.792512
 H   13.369556   25.224688    6.038918
 H   14.507345   23.313127    3.968089
 H   15.327402   22.085655    5.869731
