# Supplementary material for: Accelerating reliable multiscale quantum refinement of protein–drug systems enabled by machine learning
Source: Nat Commun. 2024 May 16;15:4181. doi: 10.1038/s41467-024-48453-4 (PMC11099068; doi:10.1038/s41467-024-48453-4)
Supplement: Supplementary file 4 — Supplementary Dataset 1 [file 41467_2024_48453_MOESM4_ESM.zip › Coordinates/Gas_50/1ajx_ani_sp.xyz]

74 
1ajx_PDB_ani.log 0 0 0 0 NIF DONE
 N   11.716886   23.551068    5.927187
 C   12.115283   22.221491    6.006906
 N   13.406283   21.880973    5.596114
 C   14.567829   22.733440    5.893195
 C   14.679109   23.928524    4.957882
 C   13.561928   24.960952    5.084835
 C   12.149674   24.433138    4.839846
 C   10.375117   23.777635    6.485835
 C   10.066337   25.223092    6.794322
 C    8.942219   25.848413    6.247307
 C    8.690652   27.194188    6.501831
 C    9.543910   27.926131    7.322383
 C   10.647027   27.302246    7.894857
 C   10.901691   25.958551    7.637093
 O   11.351329   21.365860    6.435966
 C   13.657105   20.433640    5.658374
 C   14.792491   19.978007    4.770259
 C   15.809299   19.158334    5.265405
 C   16.865019   18.765776    4.445972
 C   16.906087   19.169979    3.115105
 C   15.883198   19.964045    2.607278
 C   14.833697   20.363085    3.429089
 C   14.692862   23.109002    7.382180
 O   14.815743   21.959125    8.209948
 C   15.982967   21.257429    8.204567
 C   15.941887   20.026693    8.869229
 C   17.068482   19.223263    8.920606
 C   18.252903   19.631383    8.307874
 C   18.294290   20.860288    7.659619
 C   17.170009   21.682601    7.602260
 O   15.923183   24.552446    5.218731
 O   13.891221   25.987531    4.146248
 C   11.950810   23.831515    3.436924
 O   10.637877   23.318416    3.252593
 C    9.584504   24.171064    3.129754
 C    9.683184   25.538989    2.866588
 C    8.520418   26.301184    2.764965
 C    7.264815   25.720463    2.915653
 C    7.174806   24.352456    3.167704
 C    8.321822   23.583470    3.277928
 H   12.199633   24.571008    2.667614
 H   12.602280   22.966238    3.295579
 H   15.537550   23.789029    7.536587
 H   13.784860   23.610383    7.731039
 H   13.850635   20.122961    6.694832
 H   12.725971   19.951046    5.351956
 H    9.607293   23.375201    5.810721
 H   10.325027   23.183855    7.403096
 H   13.461367   26.802843    4.431108
 H   15.885191   25.393846    4.738733
 H    8.270923   22.517864    3.488035
 H    6.201273   23.883767    3.286180
 H    6.365771   26.325516    2.841054
 H    8.601331   27.369515    2.576439
 H   10.647239   26.023282    2.754815
 H   17.227403   22.628695    7.070744
 H   19.217246   21.189819    7.187318
 H   19.134567   18.997744    8.342282
 H   17.024921   18.267698    9.438040
 H   15.007143   19.718670    9.331818
 H   14.031500   20.975199    3.016407
 H   15.902422   20.277664    1.566696
 H   17.729262   18.861536    2.475959
 H   17.659185   18.140256    4.849839
 H   15.778660   18.822085    6.298798
 H   11.756542   25.476618    8.110894
 H   11.313352   27.862550    8.545894
 H    9.344122   28.975962    7.519646
 H    7.819784   27.672052    6.058467
 H    8.261406   25.289613    5.607501
 H   11.505903   25.314888    4.895594
 H   13.582802   25.374931    6.104289
 H   14.677980   23.535288    3.928386
 H   15.440504   22.126491    5.644231
