# Supplementary material for: Accelerating reliable multiscale quantum refinement of protein–drug systems enabled by machine learning
Source: Nat Commun. 2024 May 16;15:4181. doi: 10.1038/s41467-024-48453-4 (PMC11099068; doi:10.1038/s41467-024-48453-4)
Supplement: Supplementary file 4 — Supplementary Dataset 1 [file 41467_2024_48453_MOESM4_ESM.zip › Coordinates/Gas_50/1ajx_sp.xyz]

74 
1ajx_PDB_opt.log -1763.063263 0 0 0 NIF DONE
 N   11.578173   23.295277    5.990570
 C   12.009625   21.980132    6.140693
 N   13.307608   21.702148    5.723946
 C   14.416098   22.634302    5.948485
 C   14.486761   23.753291    4.909261
 C   13.342154   24.744110    5.007381
 C   11.959572   24.111484    4.837898
 C   10.246207   23.575334    6.544465
 C   10.105768   25.036354    6.904787
 C    9.162447   25.843294    6.269015
 C    9.065681   27.198952    6.577192
 C    9.913052   27.761556    7.525558
 C   10.857152   26.961820    8.169418
 C   10.950759   25.610044    7.859829
 O   11.281525   21.117965    6.608801
 C   13.669356   20.276876    5.781396
 C   14.773385   19.947146    4.804668
 C   16.001631   19.462626    5.253065
 C   17.024411   19.180280    4.350140
 C   16.828042   19.380113    2.988265
 C   15.601981   19.861069    2.530113
 C   14.583783   20.141296    3.433359
 C   14.503080   23.145552    7.392274
 O   14.765588   22.094623    8.305466
 C   15.979253   21.477813    8.272797
 C   16.056826   20.278896    8.988651
 C   17.241028   19.555736    9.007828
 C   18.360609   20.013373    8.312115
 C   18.278537   21.209520    7.609744
 C   17.098820   21.952116    7.585487
 O   15.717449   24.419982    5.098775
 O   13.583569   25.718662    3.994995
 C   11.765103   23.409349    3.488946
 O   10.394982   23.145021    3.235690
 C    9.546676   24.188864    3.034325
 C    9.944297   25.495029    2.738851
 C    8.977124   26.486000    2.577493
 C    7.624219   26.192627    2.696569
 C    7.235039   24.881687    2.974470
 C    8.185958   23.885684    3.145421
 H   12.213971   24.005048    2.686083
 H   12.240348   22.427960    3.489627
 H   15.258822   23.935167    7.462368
 H   13.545549   23.557010    7.716472
 H   13.965069   19.997921    6.799783
 H   12.765063   19.712637    5.547911
 H    9.463683   23.280822    5.834296
 H   10.130274   22.942819    7.425985
 H   13.097443   26.518507    4.228100
 H   15.675196   25.209016    4.540341
 H    7.902555   22.863243    3.373221
 H    6.181696   24.633711    3.066068
 H    6.879582   26.971902    2.570509
 H    9.295420   27.500751    2.356789
 H   10.994020   25.752331    2.647604
 H   17.062375   22.871316    7.010994
 H   19.140033   21.578377    7.060942
 H   19.283941   19.442999    8.320844
 H   17.287612   18.624389    9.564647
 H   15.172406   19.933458    9.514242
 H   13.626060   20.511937    3.075388
 H   15.440287   20.014663    1.467049
 H   17.625555   19.164064    2.283365
 H   17.977311   18.812998    4.719420
 H   16.166930   19.319599    6.317762
 H   11.685177   24.985823    8.363459
 H   11.517045   27.392923    8.916823
 H    9.839888   28.818168    7.766079
 H    8.329901   27.812459    6.065645
 H    8.508922   25.413323    5.514289
 H   11.268712   24.958025    4.854440
 H   13.369273   25.221306    5.996927
 H   14.461974   23.277653    3.916295
 H   15.319581   22.051669    5.759029
