# Supplementary material for: Accelerating reliable multiscale quantum refinement of protein–drug systems enabled by machine learning
Source: Nat Commun. 2024 May 16;15:4181. doi: 10.1038/s41467-024-48453-4 (PMC11099068; doi:10.1038/s41467-024-48453-4)
Supplement: Supplementary file 4 — Supplementary Dataset 1 [file 41467_2024_48453_MOESM4_ESM.zip › Coordinates/Gas_50/1ajx_xtb_sp.xyz]

74 
1ajx_PDB_xtb.log 0 0 0 0 NIF DONE
 N   11.547660   23.262069    6.013248
 C   11.959983   21.945304    6.135790
 N   13.248850   21.653875    5.737860
 C   14.368264   22.550088    5.954254
 C   14.458192   23.691382    4.934567
 C   13.332426   24.716422    5.077685
 C   11.935732   24.102445    4.897814
 C   10.198458   23.520951    6.522049
 C   10.062723   24.957851    6.936725
 C    9.146105   25.797292    6.315828
 C    9.057112   27.130742    6.678293
 C    9.886582   27.640134    7.662236
 C   10.801460   26.809134    8.288938
 C   10.887812   25.477048    7.928467
 O   11.215262   21.089645    6.570808
 C   13.598309   20.232593    5.823722
 C   14.666341   19.889992    4.825140
 C   15.911372   19.434765    5.240037
 C   16.900302   19.152944    4.313241
 C   16.655993   19.326244    2.962227
 C   15.415674   19.775971    2.539509
 C   14.427760   20.054809    3.465546
 C   14.447946   23.064077    7.405514
 O   14.809359   22.044296    8.304710
 C   16.071811   21.521673    8.254230
 C   16.270801   20.376998    9.027701
 C   17.503415   19.757851    9.055254
 C   18.556500   20.267159    8.311395
 C   18.362488   21.405399    7.551184
 C   17.130968   22.039259    7.515566
 O   15.706076   24.316026    5.121247
 O   13.576393   25.712021    4.100722
 C   11.771085   23.405395    3.532449
 O   10.414498   23.204645    3.213459
 C    9.613626   24.282840    2.967911
 C   10.059597   25.570876    2.689881
 C    9.142082   26.583632    2.462822
 C    7.783627   26.332349    2.506271
 C    7.337402   25.045683    2.766587
 C    8.241217   24.029329    2.997665
 H   12.286855   23.985596    2.757588
 H   12.197876   22.401640    3.569114
 H   15.150333   23.903964    7.453884
 H   13.462828   23.392997    7.743968
 H   13.924928   19.980007    6.838858
 H   12.681908   19.674366    5.617030
 H    9.445053   23.264403    5.768069
 H   10.056244   22.855684    7.377039
 H   12.958131   26.439606    4.232125
 H   15.716478   25.100348    4.557470
 H    7.912557   23.022940    3.205321
 H    6.278785   24.835036    2.796680
 H    7.076961   27.129575    2.334193
 H    9.501099   27.579912    2.249263
 H   11.113688   25.794713    2.630820
 H   17.014406   22.923284    6.908753
 H   19.176706   21.812765    6.970195
 H   19.519377   19.779523    8.326961
 H   17.641697   18.870699    9.655457
 H   15.438383   19.993408    9.597152
 H   13.457497   20.398895    3.136990
 H   15.218596   19.907097    1.485487
 H   17.428251   19.109733    2.239048
 H   17.864263   18.802424    4.650870
 H   16.110167   19.302045    6.294028
 H   11.596205   24.825856    8.419748
 H   11.446118   27.200705    9.062134
 H    9.819003   28.680519    7.943633
 H    8.340146   27.771262    6.186419
 H    8.499059   25.406528    5.543216
 H   11.233834   24.947362    4.908322
 H   13.385930   25.163147    6.081530
 H   14.411310   23.260467    3.922939
 H   15.269065   21.952287    5.778143
