# Supplementary material for: Accelerating reliable multiscale quantum refinement of protein–drug systems enabled by machine learning
Source: Nat Commun. 2024 May 16;15:4181. doi: 10.1038/s41467-024-48453-4 (PMC11099068; doi:10.1038/s41467-024-48453-4)
Supplement: Supplementary file 4 — Supplementary Dataset 1 [file 41467_2024_48453_MOESM4_ESM.zip › Coordinates/Gas_50/1br5_aiqm1_sp.xyz]

29 
1br5_PDB_aiqm1.log 0 0 0 0 NIF DONE
 C    0.360685    0.507847    7.766980
 N    1.368463    0.153329    8.659100
 C    2.583266    0.558148    8.465367
 N    2.994338    1.369716    7.445524
 C    2.095768    1.788517    6.487934
 N    2.548146    2.546337    5.496564
 C    1.621618    2.928803    4.612902
 C    0.273290    2.559243    4.720317
 N   -0.134837    1.783007    5.722856
 C    0.762466    1.386772    6.619028
 O   -0.784472    0.135594    7.905246
 N    3.572052    0.127806    9.302710
 C   -0.783455    2.993344    3.727463
 O   -2.059284    2.523751    4.113297
 O   -1.464248    5.080164    4.754026
 O   -0.923326    4.464969    1.231952
 C   -0.880310    4.518833    3.598362
 C   -1.679656    4.894909    2.361896
 H    3.966980    1.588075    7.299213
 H    1.966835    3.545800    3.792252
 H   -0.515558    2.573145    2.750579
 H   -1.929258    1.912961    4.849761
 H   -2.173572    4.477533    5.006096
 H   -1.477877    4.514143    0.454200
 H    0.119276    4.949338    3.497264
 H    3.226359   -0.342076   10.122809
 H    4.361419    0.729584    9.451903
 H   -1.817041    5.978535    2.350133
 H   -2.658630    4.410161    2.400544
