# Supplementary material for: Accelerating reliable multiscale quantum refinement of protein–drug systems enabled by machine learning
Source: Nat Commun. 2024 May 16;15:4181. doi: 10.1038/s41467-024-48453-4 (PMC11099068; doi:10.1038/s41467-024-48453-4)
Supplement: Supplementary file 4 — Supplementary Dataset 1 [file 41467_2024_48453_MOESM4_ESM.zip › Coordinates/Gas_50/1br5_ani_sp.xyz]

29 
1br5_PDB_ani.log 0 0 0 0 NIF DONE
 C    0.597699    1.747729    8.053385
 N    1.733314    1.284422    8.730044
 C    2.792515    0.953844    8.068270
 N    2.927596    1.008577    6.699232
 C    1.858398    1.402346    5.910630
 N    2.004889    1.383398    4.591818
 C    0.940931    1.793948    3.899502
 C   -0.234430    2.217108    4.516452
 N   -0.370978    2.195922    5.838372
 C    0.683558    1.798866    6.556580
 O   -0.403515    2.083654    8.645970
 N    3.888842    0.457494    8.736285
 C   -1.443568    2.713444    3.767235
 O   -2.620574    2.119892    4.282825
 O   -2.841242    4.587505    3.272467
 O    0.658462    4.906281    3.938242
 C   -1.615873    4.241389    3.878821
 C   -0.530430    5.041875    3.189886
 H    3.724990    0.607623    6.225083
 H    1.022657    1.798184    2.815206
 H   -1.367666    2.442189    2.705969
 H   -2.471868    2.043328    5.241091
 H   -3.467612    3.914875    3.581199
 H    1.374319    5.340245    3.461949
 H   -1.612149    4.500653    4.951414
 H    3.799644    0.587224    9.735265
 H    4.794073    0.727106    8.378447
 H   -0.865726    6.086628    3.137432
 H   -0.416821    4.672540    2.157207
