# Supplementary material for: Accelerating reliable multiscale quantum refinement of protein–drug systems enabled by machine learning
Source: Nat Commun. 2024 May 16;15:4181. doi: 10.1038/s41467-024-48453-4 (PMC11099068; doi:10.1038/s41467-024-48453-4)
Supplement: Supplementary file 4 — Supplementary Dataset 1 [file 41467_2024_48453_MOESM4_ESM.zip › Coordinates/Gas_50/1br5_sp.xyz]

29 
1br5_PDB_opt.log -923.932583 0 0 0 NIF DONE
 C    0.390387    0.728402    7.971851
 N    1.508278    0.355155    8.712142
 C    2.704653    0.595575    8.273652
 N    3.000465    1.242950    7.098746
 C    1.977871    1.681841    6.281954
 N    2.304678    2.297809    5.145249
 C    1.285490    2.703868    4.399157
 C   -0.049132    2.491612    4.784611
 N   -0.342193    1.870515    5.916124
 C    0.662882    1.453339    6.686975
 O   -0.741142    0.496716    8.336665
 N    3.783780    0.155883    8.988135
 C   -1.230387    2.959421    3.957238
 O   -2.432359    2.509396    4.531503
 O   -2.491309    5.043107    4.242407
 O    0.237550    4.473270    1.969007
 C   -1.261763    4.529546    3.817712
 C   -1.039095    4.946408    2.369757
 H    3.943650    1.313329    6.742613
 H    1.509533    3.221580    3.470225
 H   -1.143499    2.526111    2.952958
 H   -2.197940    2.107767    5.391122
 H   -2.991469    4.271042    4.562976
 H    0.363154    4.680270    1.037270
 H   -0.451801    4.962248    4.424583
 H    3.538322   -0.189063    9.905276
 H    4.647123    0.676179    8.940604
 H   -1.104056    6.040240    2.301069
 H   -1.842236    4.513773    1.754700
