# Supplementary material for: Accelerating reliable multiscale quantum refinement of protein–drug systems enabled by machine learning
Source: Nat Commun. 2024 May 16;15:4181. doi: 10.1038/s41467-024-48453-4 (PMC11099068; doi:10.1038/s41467-024-48453-4)
Supplement: Supplementary file 4 — Supplementary Dataset 1 [file 41467_2024_48453_MOESM4_ESM.zip › Coordinates/Gas_50/1br5_xtb_sp.xyz]

29 
1br5_PDB_xtb.log 0 0 0 0 NIF DONE
 C    0.164062    0.825055    7.650670
 N    1.089876    0.443967    8.595979
 C    2.353010    0.652834    8.462899
 N    2.924945    1.281062    7.382183
 C    2.122571    1.702973    6.356163
 N    2.690629    2.294328    5.307153
 C    1.883459    2.697175    4.344330
 C    0.502046    2.502135    4.415578
 N   -0.050070    1.901918    5.459402
 C    0.736880    1.494835    6.443856
 O   -1.020377    0.637608    7.793581
 N    3.195290    0.203377    9.417296
 C   -0.467528    3.002345    3.383229
 O   -1.701951    2.338807    3.478213
 O   -0.711435    4.883366    4.951477
 O   -1.993802    4.515305    1.537495
 C   -0.638280    4.542574    3.591572
 C   -1.887930    5.038098    2.830894
 H    3.921708    1.426592    7.294490
 H    2.350968    3.178523    3.497319
 H   -0.070072    2.840762    2.373055
 H   -1.743395    1.942280    4.364829
 H   -1.483587    4.448674    5.337221
 H   -2.192158    3.573386    1.618777
 H    0.259209    5.040081    3.212648
 H    2.766841   -0.170357   10.246096
 H    4.150216    0.511353    9.460192
 H   -1.836521    6.124353    2.730410
 H   -2.775169    4.784878    3.429273
