# Supplementary material for: Accelerating reliable multiscale quantum refinement of protein–drug systems enabled by machine learning
Source: Nat Commun. 2024 May 16;15:4181. doi: 10.1038/s41467-024-48453-4 (PMC11099068; doi:10.1038/s41467-024-48453-4)
Supplement: Supplementary file 4 — Supplementary Dataset 1 [file 41467_2024_48453_MOESM4_ESM.zip › Coordinates/Gas_50/1d4i_aiqm1_sp.xyz]

87 
1d4i_PDB_aiqm1.log 0 0 0 0 NIF DONE
 C   10.279981   25.552569    1.625768
 C    9.986975   26.911279    1.770484
 C    8.666027   27.356739    1.846359
 C    7.621860   26.435783    1.791619
 C    7.906816   25.075818    1.656536
 C    9.225570   24.636825    1.566608
 C   16.793096   22.799644    8.040965
 C   16.228766   21.844172    8.890185
 C   17.019817   20.840789    9.443902
 C   18.387558   20.787499    9.170634
 C   18.957182   21.734384    8.321577
 C   18.158323   22.727532    7.755281
 C   15.955079   23.929490    7.487174
 O   14.705111   23.533935    6.948767
 C   11.712527   25.086227    1.529404
 O   12.133780   24.226710    2.584263
 C   14.805265   22.817899    5.724086
 C   13.520520   23.034343    4.950959
 C   13.311365   24.507651    4.635675
 O   14.387081   25.048687    3.880917
 C   12.003649   24.780108    3.879285
 C   10.795118   24.218917    4.625737
 O   10.164722   23.244923    4.263139
 N   10.542213   24.878433    5.787420
 C   15.004873   21.326886    6.006141
 O   14.188239   20.674715    6.635443
 N   16.141886   20.797741    5.503558
 C   16.500830   19.428080    5.780833
 C   15.967707   18.411191    4.794407
 C   16.942499   17.449423    4.520822
 C   14.716475   18.353418    4.191293
 C   14.455974   17.309714    3.298293
 C   15.430024   16.353185    3.020389
 C   18.025499   19.211343    5.710708
 O   18.513743   20.100807    4.697789
 C   16.683730   16.413039    3.633479
 C   18.197536   17.736032    5.310105
 C    9.279989   24.646274    6.460183
 C    9.255097   25.182438    7.866492
 C    8.019148   25.772962    8.142634
 C   10.270594   25.161947    8.815452
 C   10.027527   25.737550   10.064026
 C    8.794827   26.324341   10.344550
 C    8.065066   25.355175    5.784462
 O    8.495729   26.589831    5.210276
 C    7.779501   26.346461    9.385483
 C    7.104417   25.667388    6.946576
 H    6.391826   24.845252    7.070765
 H    6.543550   26.581468    6.750213
 H    6.825792   26.811527    9.608185
 H    8.456224   26.540072    4.250715
 H    7.610684   24.716239    5.031990
 H    8.623198   26.770532   11.315996
 H   10.802730   25.731645   10.819645
 H   11.227056   24.706432    8.588649
 H    9.107328   23.569114    6.441266
 H   18.251332   17.110514    6.206754
 H   19.115545   17.578708    4.738016
 H   17.438786   15.666445    3.412636
 H   19.417465   19.853990    4.489667
 H   18.503730   19.449546    6.663827
 H   15.213372   15.554313    2.322604
 H   13.488573   17.243981    2.816859
 H   13.962318   19.094866    4.421303
 H   16.145390   19.195124    6.787416
 H   16.785360   21.352765    4.965492
 H   14.310935   24.668302    2.998084
 H   11.854769   24.502144    0.622790
 H   12.375435   25.962279    1.490806
 H   10.926018   25.805832    5.875127
 H   11.887064   25.868381    3.820152
 H   13.294572   25.070497    5.571155
 H   13.544750   22.456364    4.022517
 H   12.688819   22.660893    5.548332
 H   15.660908   23.203415    5.153045
 H   15.705143   24.622700    8.290551
 H   16.533686   24.476999    6.732271
 H   18.598619   23.456650    7.083699
 H   20.015278   21.696041    8.087113
 H   18.999843   20.009631    9.611558
 H   16.565906   20.098878   10.089698
 H   15.166268   21.876674    9.085040
 H    9.448115   23.581205    1.488150
 H    7.100067   24.353865    1.621841
 H    6.594488   26.773699    1.856570
 H    8.459039   28.414200    1.960214
 H   10.799861   27.630077    1.824053
