# Supplementary material for: Accelerating reliable multiscale quantum refinement of protein–drug systems enabled by machine learning
Source: Nat Commun. 2024 May 16;15:4181. doi: 10.1038/s41467-024-48453-4 (PMC11099068; doi:10.1038/s41467-024-48453-4)
Supplement: Supplementary file 4 — Supplementary Dataset 1 [file 41467_2024_48453_MOESM4_ESM.zip › Coordinates/Gas_50/1d4i_ani_sp.xyz]

87 
1d4i_PDB_ani.log 0 0 0 0 NIF DONE
 C   10.745410   25.690073    1.936945
 C   10.333454   27.022782    1.905384
 C    8.980083   27.347037    1.838313
 C    8.027022   26.333186    1.808209
 C    8.433759   24.999591    1.838493
 C    9.784969   24.676582    1.895654
 C   17.311484   23.004482    7.828491
 C   17.173406   21.992478    8.784545
 C   18.203110   21.085530    9.006016
 C   19.380908   21.173447    8.266237
 C   19.524410   22.171830    7.306476
 C   18.492807   23.082035    7.088810
 C   16.164595   23.961396    7.608116
 O   14.944983   23.288737    7.330820
 C   12.213291   25.343586    2.023480
 O   12.528384   24.432553    3.069912
 C   14.918900   22.631746    6.070914
 C   13.615677   22.977380    5.366137
 C   13.463969   24.495483    5.260124
 O   14.632392   25.110006    4.737854
 C   12.273258   24.907322    4.378054
 C   10.970544   24.327224    4.928936
 O   10.656370   23.159630    4.767956
 N   10.233839   25.195838    5.686050
 C   15.015990   21.117654    6.310718
 O   14.143170   20.510342    6.913977
 N   16.116996   20.509029    5.797052
 C   16.329520   19.087640    5.924041
 C   15.673700   18.221454    4.853439
 C   16.538316   17.198762    4.462360
 C   14.405352   18.338381    4.300758
 C   14.017980   17.419487    3.325795
 C   14.884065   16.404116    2.925335
 C   17.826851   18.713603    5.801139
 O   18.404324   19.633193    4.881583
 C   16.152222   16.282846    3.493851
 C   17.833957   17.278931    5.238099
 C    8.924462   24.853221    6.190193
 C    8.683741   25.298337    7.619990
 C    7.375188   25.751585    7.783071
 C    9.578800   25.284977    8.680604
 C    9.138604   25.726710    9.927051
 C    7.828779   26.172498   10.096899
 C    7.728323   25.508585    5.420268
 O    8.074514   26.800049    4.962722
 C    6.935343   26.187203    9.025646
 C    6.618732   25.667177    6.476611
 H    5.949518   24.797160    6.470771
 H    6.021668   26.557901    6.265120
 H    5.913255   26.532718    9.167219
 H    8.551596   26.700931    4.124996
 H    7.413708   24.869157    4.578848
 H    7.498633   26.512599   11.075650
 H    9.821403   25.722709   10.773177
 H   10.598291   24.933737    8.539055
 H    8.844904   23.764869    6.107449
 H   17.844088   16.554146    6.061716
 H   18.716036   17.088202    4.615727
 H   16.819642   15.481660    3.182898
 H   19.328038   19.381439    4.758650
 H   18.326426   18.786276    6.778174
 H   14.567456   15.694493    2.164202
 H   13.030628   17.494878    2.877368
 H   13.726303   19.120318    4.633774
 H   15.945282   18.787608    6.906902
 H   16.807279   21.022138    5.266467
 H   14.659319   24.870465    3.798885
 H   12.557305   24.839280    1.112268
 H   12.808639   26.263048    2.139908
 H   10.467202   26.177843    5.671424
 H   12.240100   26.007344    4.371033
 H   13.326784   24.911683    6.263237
 H   13.597003   22.531546    4.364282
 H   12.776567   22.552539    5.925772
 H   15.768652   22.967725    5.458634
 H   15.954212   24.541636    8.514793
 H   16.391900   24.672853    6.800061
 H   18.611078   23.858987    6.335231
 H   20.439955   22.237057    6.722043
 H   20.178627   20.449864    8.424470
 H   18.089476   20.307865    9.758672
 H   16.245880   21.920643    9.348962
 H   10.094844   23.636528    1.930751
 H    7.687648   24.208518    1.835965
 H    6.969357   26.581282    1.796172
 H    8.670164   28.389313    1.827019
 H   11.074333   27.816863    1.944028
