# Supplementary material for: Accelerating reliable multiscale quantum refinement of protein–drug systems enabled by machine learning
Source: Nat Commun. 2024 May 16;15:4181. doi: 10.1038/s41467-024-48453-4 (PMC11099068; doi:10.1038/s41467-024-48453-4)
Supplement: Supplementary file 4 — Supplementary Dataset 1 [file 41467_2024_48453_MOESM4_ESM.zip › Coordinates/Gas_50/1d4i_sp.xyz]

87 
1d4i_PDB_opt.log -2107.573956 0 0 0 NIF DONE
 C    9.390140   25.475906    1.630240
 C    9.269683   26.846217    1.862576
 C    8.144378   27.365390    2.501646
 C    7.133703   26.506436    2.928211
 C    7.246215   25.135532    2.697762
 C    8.362824   24.625501    2.046727
 C   15.579078   22.693624    7.945993
 C   14.623424   21.805636    8.440042
 C   14.962726   20.898520    9.440006
 C   16.254073   20.871846    9.961079
 C   17.210901   21.762331    9.478122
 C   16.871984   22.669472    8.475337
 C   15.213873   23.724702    6.897320
 O   14.110132   23.375145    6.099025
 C   10.651098   24.909743    1.012822
 O   11.410832   24.093416    1.897459
 C   14.366785   22.585062    4.947839
 C   13.174389   22.789277    4.023341
 C   13.062877   24.260822    3.618803
 O   14.013704   24.607787    2.631132
 C   11.667880   24.693912    3.143887
 C   10.597630   24.314970    4.176072
 O   10.017468   23.242842    4.155148
 N   10.411974   25.255552    5.135918
 C   14.492260   21.102421    5.330030
 O   13.530585   20.469909    5.737245
 N   15.732858   20.574114    5.177389
 C   16.064769   19.220759    5.549106
 C   16.721237   18.425447    4.443377
 C   17.751729   17.640316    4.955209
 C   16.408623   18.406835    3.091585
 C   17.146804   17.581498    2.244755
 C   18.177407   16.791079    2.753437
 C   17.111902   19.155124    6.702460
 O   18.025469   20.233699    6.601044
 C   18.485940   16.814864    4.113283
 C   17.878570   17.846728    6.445778
 C    9.595463   25.042875    6.306492
 C   10.372435   25.140627    7.598209
 C    9.677653   25.897547    8.535991
 C   11.606545   24.574072    7.892687
 C   12.144182   24.776605    9.162285
 C   11.453793   25.536770   10.108255
 C    8.483766   26.129325    6.452609
 O    8.877400   27.343794    5.842170
 C   10.216608   26.101998    9.801516
 C    8.360991   26.373457    7.967856
 H    7.529134   25.790770    8.382721
 H    8.155118   27.429945    8.163703
 H    9.686667   26.696720   10.541039
 H    8.804757   27.209359    4.885760
 H    7.541415   25.779156    6.012171
 H   11.885289   25.690905   11.093227
 H   13.102657   24.332177    9.419080
 H   12.146323   23.992916    7.148920
 H    9.150621   24.050172    6.187219
 H   17.409610   17.017709    6.991500
 H   18.911880   17.935117    6.792734
 H   19.295876   16.204081    4.503394
 H   17.673408   20.950910    7.145568
 H   16.622007   19.169771    7.681973
 H   18.748980   16.155654    2.083045
 H   16.920662   17.555038    1.182800
 H   15.607432   19.030348    2.703696
 H   15.125593   18.753185    5.862628
 H   16.508523   21.167607    4.921576
 H   13.670483   24.229037    1.808434
 H   10.415523   24.260517    0.165334
 H   11.280304   25.736057    0.648227
 H   10.931536   26.120652    5.101131
 H   11.707718   25.787510    3.027632
 H   13.299375   24.870669    4.496136
 H   13.280573   22.164809    3.129390
 H   12.282293   22.439186    4.548473
 H   15.285982   22.946859    4.460525
 H   14.921720   24.656407    7.396626
 H   16.088138   23.951945    6.267596
 H   17.621446   23.365030    8.101762
 H   18.221738   21.747403    9.874345
 H   16.516023   20.160743   10.738615
 H   14.213145   20.204353    9.807499
 H   13.625414   21.805797    8.014948
 H    8.469519   23.554874    1.905872
 H    6.463678   24.461820    3.032621
 H    6.260118   26.904954    3.435914
 H    8.058597   28.435569    2.667815
 H   10.065124   27.516316    1.543979
