# Supplementary material for: Accelerating reliable multiscale quantum refinement of protein–drug systems enabled by machine learning
Source: Nat Commun. 2024 May 16;15:4181. doi: 10.1038/s41467-024-48453-4 (PMC11099068; doi:10.1038/s41467-024-48453-4)
Supplement: Supplementary file 4 — Supplementary Dataset 1 [file 41467_2024_48453_MOESM4_ESM.zip › Coordinates/Gas_50/1d4i_xtb_sp.xyz]

87 
1d4i_PDB_xtb.log 0 0 0 0 NIF DONE
 C    9.276511   24.907232    1.659765
 C    8.805836   26.153170    2.051497
 C    7.545960   26.283916    2.614389
 C    6.755121   25.163828    2.804700
 C    7.220268   23.917740    2.417660
 C    8.470775   23.790277    1.842872
 C   15.651817   22.715429    8.047721
 C   14.656151   21.884167    8.542826
 C   14.971858   20.868814    9.427429
 C   16.280826   20.688886    9.841782
 C   17.275891   21.524071    9.360334
 C   16.964170   22.527781    8.460708
 C   15.304020   23.849554    7.113733
 O   14.188178   23.616690    6.287922
 C   10.667136   24.751331    1.099388
 O   11.577599   24.149453    2.003599
 C   14.438941   22.847312    5.125894
 C   13.234504   23.032812    4.201207
 C   13.103111   24.506159    3.804030
 O   14.087839   24.882528    2.874998
 C   11.704249   24.833233    3.230177
 C   10.627886   24.434717    4.245805
 O   10.013713   23.392863    4.198288
 N   10.450187   25.352226    5.220158
 C   14.598657   21.356570    5.465890
 O   13.673840   20.670047    5.843499
 N   15.844596   20.877680    5.275564
 C   16.205716   19.518805    5.579934
 C   16.674704   18.732830    4.383816
 C   17.767051   17.939581    4.717759
 C   16.160887   18.734184    3.103496
 C   16.759749   17.923535    2.149624
 C   17.847122   17.131435    2.479276
 C   17.409287   19.430098    6.553231
 O   18.222556   20.563439    6.323891
 C   18.360881   17.132124    3.768792
 C   18.128801   18.123202    6.162887
 C    9.610816   25.101667    6.370166
 C   10.364370   25.263369    7.660191
 C    9.708118   26.132034    8.522989
 C   11.565320   24.675536    8.010106
 C   12.097901   24.958144    9.259241
 C   11.441817   25.815455   10.128379
 C    8.429822   26.122984    6.471573
 O    8.597684   27.212270    5.595659
 C   10.243491   26.412970    9.765849
 C    8.443076   26.656742    7.916829
 H    7.569569   26.314659    8.473054
 H    8.428421   27.747379    7.893792
 H    9.739161   27.087262   10.442307
 H    8.578705   26.880096    4.688656
 H    7.481064   25.616628    6.244811
 H   11.869743   26.024277   11.098121
 H   13.030718   24.502011    9.557106
 H   12.081315   24.020823    7.324545
 H    9.232798   24.081001    6.247513
 H   17.750374   17.289964    6.759201
 H   19.206821   18.195299    6.317470
 H   19.211107   16.515502    4.021240
 H   18.960063   20.542227    6.941497
 H   17.075013   19.422890    7.598640
 H   18.302713   16.507622    1.724417
 H   16.375295   17.910731    1.140575
 H   15.311762   19.353138    2.855855
 H   15.317038   19.052563    6.022528
 H   16.617139   21.486082    5.054021
 H   13.864062   24.443004    2.042975
 H   10.660939   24.084639    0.233263
 H   11.056103   25.736467    0.792959
 H   11.008372   26.190956    5.249462
 H   11.659087   25.920853    3.050923
 H   13.271970   25.125803    4.690896
 H   13.355019   22.420373    3.307128
 H   12.344454   22.693543    4.728179
 H   15.349760   23.222099    4.630277
 H   15.025703   24.726888    7.712361
 H   16.180852   24.117617    6.504306
 H   17.742706   23.173557    8.079499
 H   18.298422   21.390460    9.685747
 H   16.526496   19.900801   10.539392
 H   14.192317   20.219815    9.797150
 H   13.636973   22.027287    8.219060
 H    8.841920   22.819226    1.555411
 H    6.607118   23.042161    2.567538
 H    5.777040   25.264187    3.252038
 H    7.180138   27.261359    2.896643
 H    9.422079   27.031410    1.908823
