# Supplementary material for: Accelerating reliable multiscale quantum refinement of protein–drug systems enabled by machine learning
Source: Nat Commun. 2024 May 16;15:4181. doi: 10.1038/s41467-024-48453-4 (PMC11099068; doi:10.1038/s41467-024-48453-4)
Supplement: Supplementary file 4 — Supplementary Dataset 1 [file 41467_2024_48453_MOESM4_ESM.zip › Coordinates/Gas_50/1f9g_aiqm1_sp.xyz]

19 
1f9g_PDB_aiqm1.log 0 0 0 0 NIF DONE
 C    9.267041  -10.685348   32.255582
 C   10.241897   -9.783962   32.745186
 C    9.676107   -8.574105   33.048594
 C    8.198740   -8.701331   32.733927
 C    7.772464   -7.641351   31.722476
 C    6.291875   -7.751632   31.425615
 O    9.319603  -11.834828   31.885114
 O   11.577415  -10.116455   32.886059
 O   10.204613   -7.505062   33.466784
 O    8.026856  -10.018213   32.227422
 O    8.056311   -6.361910   32.251525
 O    5.956951   -6.881767   30.341481
 H    5.018096   -6.975354   30.168469
 H    8.895118   -6.472051   32.735095
 H   11.969022   -9.296534   33.203328
 H    6.060773   -8.791161   31.170108
 H    5.722204   -7.478428   32.324731
 H    8.331173   -7.817791   30.787280
 H    7.590741   -8.579720   33.645226
