# Supplementary material for: Accelerating reliable multiscale quantum refinement of protein–drug systems enabled by machine learning
Source: Nat Commun. 2024 May 16;15:4181. doi: 10.1038/s41467-024-48453-4 (PMC11099068; doi:10.1038/s41467-024-48453-4)
Supplement: Supplementary file 4 — Supplementary Dataset 1 [file 41467_2024_48453_MOESM4_ESM.zip › Coordinates/Gas_50/1f9g_ani_sp.xyz]

19 
1f9g_PDB_ani.log 0 0 0 0 NIF DONE
 C    9.240117  -10.704216   32.262702
 C   10.273829   -9.824676   32.760244
 C    9.739233   -8.560504   33.014071
 C    8.226947   -8.672739   32.722989
 C    7.741057   -7.607167   31.744377
 C    6.274149   -7.797538   31.389517
 O    9.307606  -11.854778   31.925506
 O   11.550388  -10.191904   32.919550
 O   10.327847   -7.544535   33.378451
 O    8.057267   -9.995537   32.208927
 O    7.876346   -6.344075   32.346070
 O    5.979486   -6.927472   30.316720
 H    5.021743   -6.877264   30.227962
 H    8.786253   -6.286055   32.682206
 H   12.020782   -9.410883   33.249520
 H    6.089373   -8.848463   31.121030
 H    5.683952   -7.554908   32.286870
 H    8.313983   -7.680747   30.804333
 H    7.666643   -8.583542   33.662956
