# Supplementary material for: Accelerating reliable multiscale quantum refinement of protein–drug systems enabled by machine learning
Source: Nat Commun. 2024 May 16;15:4181. doi: 10.1038/s41467-024-48453-4 (PMC11099068; doi:10.1038/s41467-024-48453-4)
Supplement: Supplementary file 4 — Supplementary Dataset 1 [file 41467_2024_48453_MOESM4_ESM.zip › Coordinates/Gas_50/1f9g_sp.xyz]

19 
1f9g_PDB_opt.log -684.010608 0 0 0 NIF DONE
 C    9.239158  -10.695695   32.254915
 C   10.227026   -9.803515   32.769825
 C    9.681977   -8.575986   33.060605
 C    8.196175   -8.703203   32.754412
 C    7.768063   -7.624970   31.749374
 C    6.295829   -7.746682   31.412471
 O    9.289690  -11.843011   31.855790
 O   11.570091  -10.110222   32.873074
 O   10.232324   -7.498181   33.441009
 O    8.009308  -10.019022   32.252881
 O    8.026692   -6.360182   32.310674
 O    5.981461   -6.903671   30.312745
 H    5.046910   -7.032643   30.119863
 H    8.902293   -6.456569   32.754408
 H   11.964263   -9.263341   33.129850
 H    6.088205   -8.800102   31.175701
 H    5.716460   -7.463536   32.306245
 H    8.342758   -7.784823   30.820607
 H    7.598318   -8.581647   33.669550
