# Supplementary material for: Accelerating reliable multiscale quantum refinement of protein–drug systems enabled by machine learning
Source: Nat Commun. 2024 May 16;15:4181. doi: 10.1038/s41467-024-48453-4 (PMC11099068; doi:10.1038/s41467-024-48453-4)
Supplement: Supplementary file 4 — Supplementary Dataset 1 [file 41467_2024_48453_MOESM4_ESM.zip › Coordinates/Gas_50/1f9g_xtb_sp.xyz]

19 
1f9g_PDB_xtb.log 0 0 0 0 NIF DONE
 C    9.246933  -10.683852   32.211421
 C   10.229960   -9.794729   32.712376
 C    9.666322   -8.586250   33.061121
 C    8.178278   -8.722025   32.763499
 C    7.774561   -7.609648   31.775813
 C    6.286104   -7.711972   31.440632
 O    9.298834  -11.824599   31.793200
 O   11.591579  -10.084038   32.818442
 O   10.186815   -7.515749   33.481155
 O    8.007181  -10.020864   32.249617
 O    8.064493   -6.365511   32.353011
 O    6.018562   -7.078487   30.204611
 H    5.073342   -7.142794   30.033971
 H    8.922092   -6.494995   32.834446
 H   11.977470   -9.259064   33.140598
 H    6.027774   -8.777956   31.387390
 H    5.715627   -7.235559   32.249547
 H    8.339864   -7.747886   30.838843
 H    7.571208   -8.611024   33.674308
