# Supplementary material for: Accelerating reliable multiscale quantum refinement of protein–drug systems enabled by machine learning
Source: Nat Commun. 2024 May 16;15:4181. doi: 10.1038/s41467-024-48453-4 (PMC11099068; doi:10.1038/s41467-024-48453-4)
Supplement: Supplementary file 4 — Supplementary Dataset 1 [file 41467_2024_48453_MOESM4_ESM.zip › Coordinates/Gas_50/1lf3_aiqm1_sp.xyz]

104 
1lf3_PDB_aiqm1.log 0 0 0 0 NIF DONE
 C   17.382651    4.034816   27.240240
 C   18.017966    2.787295   26.610624
 C   16.467327    6.347919   26.811784
 C   18.205437    1.649569   27.586835
 C   18.851816    1.834100   28.815173
 C   17.661572    0.391850   27.306665
 C   18.932899    0.794578   29.736322
 C   17.758835   -0.656454   28.221451
 C   18.386671   -0.452899   29.448142
 C   16.918239    5.030518   26.178872
 N   16.051618    7.322418   25.805081
 O   15.853435    4.427143   25.440019
 C   17.042958    8.031915   25.191070
 N   16.303810    3.659584   28.136679
 O   18.219658    7.813241   25.440173
 C   14.628833    7.615899   25.709489
 N   17.407539   10.815047   22.645505
 O   16.939179    5.039262   29.812785
 C   14.092240    8.504135   26.844262
 O   17.871811    9.493706   20.807600
 C   16.253136    4.104834   29.412131
 O   16.204124   13.711445   26.649583
 C   16.628153    9.064939   24.159979
 O   13.505775    4.027544   33.471623
 C   17.821997    9.871868   23.674159
 O   16.543711   12.439221   24.036519
 C   15.141796   14.328083   25.931676
 O   14.162132   13.337346   25.621355
 C   16.776206   12.015433   22.923952
 O   13.768933    0.109373   30.966041
 C   16.075123   13.193661   18.924783
 O   12.855210    1.451910   33.049331
 C   15.899747   10.140166   27.486018
 C   13.660698    2.101707   32.159581
 C   16.733740   -1.701363   33.683196
 C   16.856875   11.711690   20.607560
 C   15.827908   12.410635   26.819519
 C   14.941480    2.063983   30.102211
 C   14.411864   -1.247962   34.163260
 C   16.449590   12.609050   21.592819
 C   14.607631   12.184909   26.208460
 C   15.296435    3.396437   30.316376
 C   14.647373    0.128246   34.097183
 C   16.681065   11.979453   19.262092
 C   16.510798   11.404765   27.466637
 C   14.139093    1.410678   31.039299
 C   15.447329   -2.158392   33.961448
 C   15.663401   14.092566   19.910780
 C   14.675701    9.894137   26.862617
 C   14.006297    3.446485   32.349569
 C   16.979814   -0.332440   33.615243
 C   17.450030   10.519775   21.284874
 C   13.861728    5.378016   33.718242
 C   15.845303   13.809794   21.267891
 C   14.004404   10.945295   26.202927
 C   14.835160    4.089322   31.431663
 C   15.944022    0.574959   33.821852
 C   13.520187    1.114241   34.280641
 C   14.216810   -0.627231   29.837782
 H   16.406390    9.330603   27.992781
 H   17.472829   11.574702   27.925974
 H   13.055085   10.785091   25.702892
 H   15.664779    2.945421   27.835542
 H   18.123050    4.549507   27.850665
 H   18.975684    3.082334   26.175757
 H   17.291894    6.749465   27.394703
 H   15.625376    6.155909   27.477422
 H   17.386802    2.441650   25.787675
 H   19.279033    2.799216   29.060412
 H   17.156233    0.236196   26.359916
 H   19.414133    0.963994   30.690919
 H   17.335506   -1.623646   27.976647
 H   18.449021   -1.253248   30.173009
 H   15.691893    4.983712   24.674693
 H   17.760109    5.236037   25.513640
 H   14.100687    6.659180   25.739239
 H   14.423815    8.066857   24.738758
 H   14.286788    8.007251   27.797201
 H   13.008763    8.561569   26.731714
 H   15.887038    9.738376   24.585071
 H   16.171986    8.547173   23.309505
 H   18.580457    9.223556   23.246945
 H   18.264584   10.425622   24.499024
 H   15.532231   14.746195   25.002481
 H   14.685005   15.099963   26.555381
 H   15.920542   13.440173   17.882646
 H   17.538389   -2.407270   33.521661
 H   15.342682    1.519058   29.261303
 H   13.409305   -1.606752   34.366039
 H   17.000938   11.273905   18.508106
 H   15.246414   -3.222023   34.014579
 H   15.194081   15.022899   19.619412
 H   17.976583    0.030925   33.393151
 H   13.362542    5.649280   34.642699
 H   13.519985    6.031780   32.913533
 H   14.941413    5.486401   33.838450
 H   15.525455   14.497182   22.038675
 H   15.160803    5.106308   31.573932
 H   16.139504    1.640553   33.767020
 H   12.732120    0.682183   34.897236
 H   13.891966    2.030896   34.753904
 H   13.875675   -1.644396   29.998395
 H   15.304383   -0.614687   29.754762
 H   13.780382   -0.236874   28.915374
