# Supplementary material for: Accelerating reliable multiscale quantum refinement of protein–drug systems enabled by machine learning
Source: Nat Commun. 2024 May 16;15:4181. doi: 10.1038/s41467-024-48453-4 (PMC11099068; doi:10.1038/s41467-024-48453-4)
Supplement: Supplementary file 4 — Supplementary Dataset 1 [file 41467_2024_48453_MOESM4_ESM.zip › Coordinates/Gas_50/1lf3_ani_sp.xyz]

104 
1lf3_PDB_ani.log 0 0 0 0 NIF DONE
 C   17.993622    4.357158   27.751696
 C   18.705924    3.147991   27.108097
 C   17.084969    6.676315   27.221165
 C   19.165218    2.115129   28.113863
 C   20.137722    2.431746   29.065555
 C   18.602902    0.838244   28.131239
 C   20.550054    1.487102   29.999965
 C   19.008859   -0.109313   29.067651
 C   19.987157    0.213723   30.002105
 C   17.447395    5.289299   26.667902
 N   16.421258    7.526025   26.233908
 O   16.295702    4.650873   26.123249
 C   17.222415    8.156311   25.317256
 N   16.921068    3.931888   28.619025
 O   18.439607    8.023478   25.333596
 C   14.968949    7.632323   26.312998
 N   16.967001   10.486950   22.313888
 O   17.981227    4.433218   30.564581
 C   14.463320    8.581469   27.411656
 O   15.706728    8.900754   21.177353
 C   17.026416    3.937042   29.977035
 O   15.210124   14.039764   26.224087
 C   16.554148    9.021614   24.257041
 O   14.448960    3.503707   34.113756
 C   17.583351    9.623223   23.304476
 O   18.025377   12.468343   22.903979
 C   14.055949   14.202210   25.405634
 O   13.217502   13.068090   25.599449
 C   17.273684   11.847225   22.185758
 O   12.974476    1.089376   30.403544
 C   14.914956   12.629182   18.772901
 O   12.681534    1.833793   32.918534
 C   15.915125   10.652831   27.509331
 C   13.763618    2.310073   32.225602
 C   15.058515   -2.504549   32.295215
 C   15.806877   11.238701   20.475627
 C   15.215966   12.715274   26.577078
 C   14.994920    2.422925   30.140402
 C   13.069968   -1.153926   32.492425
 C   16.503826   12.317839   20.998342
 C   14.014236   12.128694   26.202755
 C   15.881922    3.327337   30.726882
 C   13.721363   -0.313166   33.395032
 C   15.001125   11.367200   19.355872
 C   16.190237   12.000136   27.234997
 C   13.924282    1.927738   30.885212
 C   13.732942   -2.251097   31.952953
 C   15.619843   13.721217   19.301937
 C   14.713803   10.048618   27.134882
 C   14.685031    3.189254   32.814543
 C   15.720853   -1.654804   33.175762
 C   16.102833   10.038157   21.310645
 C   15.336880    4.401490   34.745749
 C   16.428112   13.577545   20.426827
 C   13.729436   10.810440   26.472241
 C   15.746034    3.691501   32.063955
 C   15.053681   -0.559653   33.717623
 C   12.997010    0.887528   33.944972
 C   13.132900    0.608227   29.087558
 H   16.665869   10.065877   28.034312
 H   17.123240   12.464791   27.536857
 H   12.776268   10.376224   26.182037
 H   16.063124    3.660068   28.162266
 H   18.704417    4.892817   28.387964
 H   19.567430    3.522640   26.536599
 H   17.999120    7.181117   27.551821
 H   16.414073    6.562042   28.079620
 H   18.023291    2.683105   26.387310
 H   20.566530    3.432607   29.087797
 H   17.835937    0.586447   27.400445
 H   21.310452    1.747573   30.732709
 H   18.562440   -1.101177   29.062588
 H   20.310442   -0.523327   30.733012
 H   16.069814    5.122015   25.309914
 H   18.212106    5.422714   25.888280
 H   14.579436    6.625248   26.515176
 H   14.569956    7.938801   25.340367
 H   14.924836    8.291386   28.363538
 H   13.385181    8.417540   27.525017
 H   15.973644    9.809010   24.751984
 H   15.852136    8.414637   23.674163
 H   18.134249    8.821937   22.803458
 H   18.303637   10.241923   23.840282
 H   14.362442   14.254405   24.349929
 H   13.521028   15.106550   25.706035
 H   14.293091   12.773813   17.893444
 H   15.574441   -3.363057   31.872338
 H   15.157071    2.075981   29.124128
 H   12.045372   -0.934925   32.201503
 H   14.463888   10.510758   18.958591
 H   13.214245   -2.907790   31.256922
 H   15.532193   14.692924   18.823308
 H   16.758228   -1.844663   33.442136
 H   14.975790    4.517812   35.768008
 H   15.337788    5.378066   34.245818
 H   16.357877    4.000266   34.762029
 H   16.984772   14.409526   20.848598
 H   16.484714    4.363695   32.485931
 H   15.570913    0.115604   34.398107
 H   12.019363    0.612667   34.359822
 H   13.586314    1.376552   34.727449
 H   12.273600   -0.035733   28.893423
 H   14.056174    0.022952   28.987781
 H   13.141765    1.429248   28.358310
