# Supplementary material for: Accelerating reliable multiscale quantum refinement of protein–drug systems enabled by machine learning
Source: Nat Commun. 2024 May 16;15:4181. doi: 10.1038/s41467-024-48453-4 (PMC11099068; doi:10.1038/s41467-024-48453-4)
Supplement: Supplementary file 4 — Supplementary Dataset 1 [file 41467_2024_48453_MOESM4_ESM.zip › Coordinates/Gas_50/1lf3_sp.xyz]

104 
1lf3_PDB_opt.log -2695.686790 0 0 0 NIF DONE
 C   16.913170    4.046890   27.290785
 C   17.545294    2.798622   26.657548
 C   16.174168    6.425768   26.828332
 C   17.763044    1.658258   27.630399
 C   18.274855    1.880884   28.913845
 C   17.421782    0.352601   27.271307
 C   18.435756    0.830703   29.810076
 C   17.602146   -0.706565   28.158993
 C   18.106964   -0.469204   29.433354
 C   16.456910    5.050607   26.220375
 N   15.845779    7.415441   25.814772
 O   15.331270    4.546979   25.520438
 C   16.891229    8.017646   25.175901
 N   15.782152    3.654264   28.131590
 O   18.052306    7.707641   25.423880
 C   14.442499    7.718546   25.592747
 N   17.560460   10.752415   22.637316
 O   16.247637    5.116594   29.799014
 C   13.831541    8.617458   26.686445
 O   17.322611    9.330595   20.822992
 C   15.702606    4.084151   29.432562
 O   16.409107   13.606889   26.765330
 C   16.576854    9.074416   24.128596
 O   13.259006    3.606882   33.641219
 C   17.856627    9.752511   23.649939
 O   17.550961   12.638507   23.982719
 C   15.626845   14.250697   25.768132
 O   14.524113   13.399544   25.454973
 C   17.408516   12.111242   22.901679
 O   13.773326   -0.205744   31.019383
 C   16.407971   13.352628   18.990994
 O   12.936188    0.966555   33.230266
 C   15.672344   10.089779   27.560772
 C   13.543996    1.734418   32.282024
 C   17.627269   -0.744156   33.157055
 C   16.982363   11.741538   20.636206
 C   15.927563   12.335780   26.856104
 C   14.719527    1.864820   30.167796
 C   15.275935   -1.127748   33.532718
 C   17.047586   12.742767   21.597392
 C   14.782983   12.213037   26.075667
 C   14.908929    3.231810   30.374271
 C   15.124210    0.178923   34.001806
 C   16.663228   12.018739   19.320203
 C   16.401387   11.288585   27.609969
 C   14.020714    1.118839   31.117607
 C   16.518704   -1.589022   33.113924
 C   16.474459   14.359337   19.956590
 C   14.521236    9.954732   26.788304
 C   13.740209    3.108685   32.475348
 C   17.485588    0.560648   33.618456
 C   17.297534   10.441131   21.300242
 C   13.453182    4.981425   33.896952
 C   16.798420   14.065675   21.283747
 C   14.057461   11.045426   26.023983
 C   14.420008    3.857330   31.518319
 C   16.238087    1.017058   34.036495
 C   13.759273    0.704034   34.377265
 C   14.505010   -0.940888   30.064031
 H   16.023824    9.239819   28.138840
 H   17.294434   11.387898   28.215793
 H   13.162480   10.969471   25.414079
 H   15.391925    2.743730   27.937082
 H   17.633735    4.546660   27.944993
 H   18.497853    3.098818   26.204065
 H   17.048806    6.765011   27.387838
 H   15.343355    6.353269   27.538039
 H   16.902417    2.464867   25.833933
 H   18.528761    2.889604   29.229055
 H   17.015646    0.161403   26.280683
 H   18.806080    1.027994   30.811205
 H   17.336725   -1.715444   27.855637
 H   18.227944   -1.287127   30.137629
 H   14.663550    4.368470   26.199221
 H   17.248437    5.165322   25.474498
 H   13.900985    6.768683   25.542138
 H   14.323628    8.195019   24.617831
 H   13.884614    8.096641   27.649714
 H   12.766997    8.748589   26.458399
 H   15.897881    9.830488   24.533694
 H   16.077493    8.602396   23.273134
 H   18.546818    9.023272   23.224354
 H   18.355325   10.260645   24.476368
 H   16.236770   14.395974   24.871636
 H   15.246739   15.196610   26.164027
 H   16.153532   13.612886   17.968250
 H   18.600742   -1.105730   32.836635
 H   15.179361    1.358436   29.326336
 H   14.405936   -1.776067   33.478769
 H   16.614859   11.227490   18.579395
 H   16.625611   -2.609248   32.756163
 H   16.270948   15.386228   19.669234
 H   18.344288    1.224865   33.652507
 H   12.995733    5.171363   34.868393
 H   12.963339    5.602844   33.137375
 H   14.519450    5.236836   33.938997
 H   16.855092   14.840925   22.040891
 H   14.617351    4.914316   31.645014
 H   16.123637    2.041262   34.382759
 H   13.194283   -0.035114   34.950029
 H   13.850704    1.617487   34.975233
 H   14.236639   -1.986270   30.223871
 H   15.583036   -0.810605   30.208331
 H   14.238953   -0.656662   29.037274
