# Supplementary material for: Accelerating reliable multiscale quantum refinement of protein–drug systems enabled by machine learning
Source: Nat Commun. 2024 May 16;15:4181. doi: 10.1038/s41467-024-48453-4 (PMC11099068; doi:10.1038/s41467-024-48453-4)
Supplement: Supplementary file 4 — Supplementary Dataset 1 [file 41467_2024_48453_MOESM4_ESM.zip › Coordinates/Gas_50/1lf3_xtb_sp.xyz]

104 
1lf3_PDB_xtb.log 0 0 0 0 NIF DONE
 C   17.115582    4.086148   27.220448
 C   17.786795    2.862650   26.580571
 C   16.204960    6.397719   26.751897
 C   18.056526    1.785872   27.596667
 C   18.812344    2.055085   28.732642
 C   17.521646    0.513477   27.438542
 C   19.016977    1.078745   29.690135
 C   17.739905   -0.470782   28.388028
 C   18.481189   -0.187330   29.522027
 C   16.522474    5.021235   26.143602
 N   15.853245    7.364761   25.730469
 O   15.389410    4.437415   25.541792
 C   16.878144    7.990343   25.103303
 N   16.074611    3.645614   28.132358
 O   18.036392    7.740279   25.382021
 C   14.448482    7.577380   25.476535
 N   17.403591   10.795738   22.626606
 O   16.549201    5.142794   29.747003
 C   13.784233    8.459399   26.556003
 O   16.696530    9.456365   20.891942
 C   15.988815    4.119511   29.401564
 O   16.530640   13.327337   26.972278
 C   16.513684    9.002536   24.029535
 O   13.191768    3.914691   33.403304
 C   17.760649    9.749292   23.559338
 O   17.906678   12.608356   23.954301
 C   15.905558   13.992851   25.898461
 O   14.890294   13.165624   25.361321
 C   17.494392   12.146899   22.919769
 O   14.012710   -0.081484   31.132458
 C   16.002283   13.603234   19.262936
 O   12.888842    1.245385   33.130096
 C   15.538417    9.855437   27.667696
 C   13.614796    1.950378   32.201374
 C   17.026001   -1.402192   33.233807
 C   16.633011   11.885921   20.770102
 C   15.984261   12.077320   27.008742
 C   14.982321    1.950855   30.207376
 C   14.756453   -1.263759   33.998337
 C   16.995592   12.851076   21.713211
 C   14.975739   11.983105   26.046582
 C   15.128735    3.328500   30.326031
 C   14.834670    0.122472   34.018925
 C   16.133668   12.244854   19.536034
 C   16.284576   11.020286   27.831063
 C   14.222889    1.258068   31.142679
 C   15.847395   -2.022149   33.613940
 C   16.360133   14.560626   20.199145
 C   14.524426    9.756153   26.728590
 C   13.779598    3.337856   32.323011
 C   17.112803   -0.021052   33.250556
 C   16.887048   10.549264   21.362592
 C   13.303045    5.309593   33.560227
 C   16.864989   14.196988   21.444099
 C   14.229828   10.841414   25.892906
 C   14.532964    4.016919   31.374820
 C   16.023967    0.736884   33.644778
 C   13.617860    0.955472   34.324827
 C   14.705475   -0.867208   30.196129
 H   15.758483    9.009091   28.299638
 H   17.065897   11.091217   28.568033
 H   13.443309   10.786587   25.156682
 H   15.631661    2.767187   27.913099
 H   17.832912    4.658887   27.815314
 H   18.720789    3.186253   26.117409
 H   17.094180    6.760147   27.271380
 H   15.386955    6.307887   27.467704
 H   17.134709    2.477639   25.792895
 H   19.239966    3.036718   28.869857
 H   16.934759    0.286384   26.558676
 H   19.601182    1.306082   30.569333
 H   17.325752   -1.458277   28.242496
 H   18.643096   -0.950392   30.268825
 H   14.751412    4.255074   26.244194
 H   17.249136    5.157498   25.338383
 H   13.953993    6.601855   25.447940
 H   14.319104    8.040744   24.500137
 H   13.771292    7.923005   27.505760
 H   12.752570    8.645363   26.254163
 H   15.796019    9.723042   24.423340
 H   16.072018    8.479178   23.177630
 H   18.451348    9.054010   23.076529
 H   18.261864   10.220274   24.407320
 H   16.653386   14.205842   25.118889
 H   15.458980   14.932831   26.257332
 H   15.614835   13.916576   18.305040
 H   17.875274   -1.995983   32.927288
 H   15.505327    1.409504   29.435060
 H   13.831325   -1.746727   34.275928
 H   15.857469   11.494022   18.812270
 H   15.777071   -3.100263   33.603436
 H   16.246170   15.606995   19.958440
 H   18.027440    0.470415   32.952488
 H   12.753196    5.545658   34.469835
 H   12.856090    5.844611   32.717057
 H   14.346370    5.619638   33.675015
 H   17.146983   14.938493   22.175313
 H   14.699709    5.079999   31.434686
 H   16.097917    1.815414   33.654750
 H   12.909693    0.410966   34.952117
 H   13.901465    1.892860   34.821243
 H   14.437805   -1.896862   30.426789
 H   15.788135   -0.742644   30.293922
 H   14.401355   -0.636570   29.169327
