# Supplementary material for: Accelerating reliable multiscale quantum refinement of protein–drug systems enabled by machine learning
Source: Nat Commun. 2024 May 16;15:4181. doi: 10.1038/s41467-024-48453-4 (PMC11099068; doi:10.1038/s41467-024-48453-4)
Supplement: Supplementary file 4 — Supplementary Dataset 1 [file 41467_2024_48453_MOESM4_ESM.zip › Coordinates/Gas_50/1m7q_aiqm1_sp.xyz]

54 
1m7q_model_aiqm1.log 0 0 0 0 NIF DONE
Cl   46.892119   34.100551   28.669734
Cl   47.674424   33.964193   33.990232
 C   43.850778   33.136380   31.399258
 C   43.060486   31.987224   31.338084
 C   43.655816   30.722722   31.255394
 C   45.043880   30.604555   31.219960
 C   45.841726   31.745201   31.303294
 C   45.243313   32.999676   31.403247
 N   45.615483   29.294703   31.111165
 C   41.582484   32.065900   31.356985
 N   46.036899   34.147662   31.502940
 C   45.546066   35.334801   32.076472
 N   44.197762   35.328890   32.306074
 C   43.295792   34.528005   31.493985
 O   46.286403   36.249742   32.367071
 C   47.449309   34.061204   31.305839
 C   40.846478   31.414427   32.342658
 C   39.465811   31.472968   32.364421
 C   38.810341   32.186458   31.374941
 C   39.499203   32.837441   30.366558
 C   40.878604   32.764112   30.379290
 C   48.324196   33.994327   32.399016
 C   49.704720   33.961763   32.194609
 C   50.214193   33.974701   30.899204
 C   49.356818   34.013011   29.802539
 C   47.977396   34.057870   30.008529
 C   45.285905   28.621442   29.863419
 C   45.554049   27.132653   30.013293
 N   47.009303   26.920467   30.395650
 C   47.383889   27.728476   31.627337
 C   47.029328   29.191771   31.410444
 F   41.560266   33.371356   29.388397
 F   37.472561   32.244583   31.385568
 H   47.610595   27.201195   29.609742
 H   47.186537   25.926389   30.562287
 H   43.031766   29.838162   31.215609
 H   46.917945   31.672463   31.294331
 H   43.866299   36.237103   32.591468
 H   41.373784   30.869969   33.110616
 H   38.894845   30.977953   33.132930
 H   38.979695   33.381437   29.594919
 H   50.368742   33.945785   33.046867
 H   51.282353   33.970956   30.743548
 H   49.746991   34.036057   28.795566
 H   42.316834   34.517700   31.968211
 H   43.184711   34.962724   30.494484
 H   45.858213   29.023669   29.013942
 H   44.234629   28.766437   29.647495
 H   45.353469   26.598058   29.091201
 H   44.943093   26.729805   30.816174
 H   48.444386   27.604161   31.817721
 H   46.810920   27.336486   32.463591
 H   47.239231   29.724012   32.329630
 H   47.659161   29.616243   30.616060
