# Supplementary material for: Accelerating reliable multiscale quantum refinement of protein–drug systems enabled by machine learning
Source: Nat Commun. 2024 May 16;15:4181. doi: 10.1038/s41467-024-48453-4 (PMC11099068; doi:10.1038/s41467-024-48453-4)
Supplement: Supplementary file 4 — Supplementary Dataset 1 [file 41467_2024_48453_MOESM4_ESM.zip › Coordinates/Gas_50/1m7q_ani_sp.xyz]

54 
1m7q_model_ani.log 0 0 0 0 NIF DONE
Cl   46.770259   34.764116   28.750325
Cl   47.889387   33.436825   33.896254
 C   43.873924   33.147545   31.432443
 C   43.079621   32.006852   31.268140
 C   43.677405   30.753962   31.183268
 C   45.069615   30.605215   31.195112
 C   45.863192   31.749741   31.297747
 C   45.261125   32.997093   31.440352
 N   45.623799   29.312169   31.141883
 C   41.590571   32.066694   31.214955
 N   46.060098   34.153605   31.602460
 C   45.592009   35.314831   32.227146
 N   44.238822   35.320077   32.444944
 C   43.340294   34.555883   31.594086
 O   46.336216   36.215916   32.555725
 C   47.447413   34.133701   31.304177
 C   40.824386   31.249771   32.051893
 C   39.436362   31.279521   32.046686
 C   38.799378   32.124243   31.152047
 C   39.503016   32.930671   30.273426
 C   40.885396   32.877383   30.326941
 C   48.402004   33.851388   32.289078
 C   49.762988   33.858913   32.005350
 C   50.188605   34.149707   30.716297
 C   49.268796   34.428284   29.714340
 C   47.910982   34.418146   30.014334
 C   45.206086   28.467507   30.023819
 C   45.530264   27.004752   30.314430
 N   46.999041   26.825973   30.592611
 C   47.401307   27.730434   31.725148
 C   47.045499   29.186008   31.426674
 F   41.571502   33.653903   29.462319
 F   37.458268   32.160060   31.129803
 H   47.532045   27.122474   29.734692
 H   47.194658   25.840683   30.841162
 H   43.054258   29.866248   31.121515
 H   46.944425   31.680527   31.247301
 H   43.908768   36.213095   32.780688
 H   41.336713   30.585663   32.743928
 H   38.849025   30.654136   32.710105
 H   38.998177   33.585213   29.573204
 H   50.474667   33.635793   32.793674
 H   51.250421   34.156753   30.490615
 H   49.591437   34.653771   28.702349
 H   42.351225   34.538752   32.058474
 H   43.231289   35.024659   30.604838
 H   45.694457   28.779118   29.080307
 H   44.130963   28.572258   29.871416
 H   45.244616   26.369673   29.478503
 H   44.974815   26.693742   31.199383
 H   48.468658   27.626368   31.906810
 H   46.860683   27.420507   32.619583
 H   47.281965   29.786960   32.309276
 H   47.669107   29.558720   30.589963
