# Supplementary material for: Accelerating reliable multiscale quantum refinement of protein–drug systems enabled by machine learning
Source: Nat Commun. 2024 May 16;15:4181. doi: 10.1038/s41467-024-48453-4 (PMC11099068; doi:10.1038/s41467-024-48453-4)
Supplement: Supplementary file 4 — Supplementary Dataset 1 [file 41467_2024_48453_MOESM4_ESM.zip › Coordinates/Gas_50/1m7q_sp.xyz]

54 
1m7q_model.log -2340.831684 0 0 0 NIF DONE
Cl   46.842504   34.665921   28.684611
Cl   47.768481   33.445452   33.885305
 C   43.863394   33.127056   31.407824
 C   43.063354   31.983140   31.327739
 C   43.657328   30.722964   31.248879
 C   45.042291   30.600892   31.214961
 C   45.846248   31.732121   31.281154
 C   45.255709   32.991366   31.400194
 N   45.603978   29.285670   31.110682
 C   41.578410   32.064280   31.360704
 N   46.047764   34.142952   31.509460
 C   45.557801   35.352671   32.049433
 N   44.208557   35.358939   32.256044
 C   43.305927   34.523216   31.482839
 O   46.305167   36.264074   32.330624
 C   47.443823   34.091252   31.267865
 C   40.841343   31.432700   32.367981
 C   39.453274   31.477939   32.397186
 C   38.793190   32.168368   31.390048
 C   39.474253   32.807928   30.365181
 C   40.856841   32.736478   30.374938
 C   48.356893   33.804590   32.288635
 C   49.725343   33.786023   32.049968
 C   50.195468   34.048865   30.768340
 C   49.312864   34.316755   29.729129
 C   47.946999   34.333929   29.985851
 C   45.424637   28.657143   29.813596
 C   45.637780   27.156859   29.935695
 N   47.011695   26.904886   30.510467
 C   47.231568   27.637028   31.813375
 C   46.955914   29.117291   31.598370
 F   41.528254   33.341293   29.382258
 F   37.460710   32.222199   31.402493
 H   47.715453   27.218539   29.832906
 H   47.162141   25.900470   30.639681
 H   43.031238   29.836148   31.217616
 H   46.926633   31.658710   31.247385
 H   43.869581   36.263135   32.552365
 H   41.376617   30.909020   33.154298
 H   38.883473   30.998093   33.184055
 H   38.946826   33.337434   29.581330
 H   50.409971   33.581166   32.864997
 H   51.263706   34.049519   30.578501
 H   49.674145   34.525582   28.728814
 H   42.332565   34.518995   31.979516
 H   43.158032   34.918557   30.467454
 H   46.107128   29.075022   29.048394
 H   44.406282   28.826315   29.458807
 H   45.585161   26.646099   28.972225
 H   44.924177   26.716118   30.634312
 H   48.259281   27.445335   32.128059
 H   46.532039   27.208849   32.533456
 H   47.065260   29.625923   32.559482
 H   47.722522   29.534736   30.916517
