# Supplementary material for: Accelerating reliable multiscale quantum refinement of protein–drug systems enabled by machine learning
Source: Nat Commun. 2024 May 16;15:4181. doi: 10.1038/s41467-024-48453-4 (PMC11099068; doi:10.1038/s41467-024-48453-4)
Supplement: Supplementary file 4 — Supplementary Dataset 1 [file 41467_2024_48453_MOESM4_ESM.zip › Coordinates/Gas_50/1m7q_xtb_sp.xyz]

54 
1m7q_model_xtb.log 0 0 0 0 NIF DONE
Cl   47.079235   35.452837   28.958882
Cl   47.546867   32.766040   33.588022
 C   43.883345   33.122820   31.316422
 C   43.107337   31.970223   31.264013
 C   43.709368   30.721442   31.161570
 C   45.089233   30.619046   31.048505
 C   45.867656   31.765120   31.073000
 C   45.275608   33.012451   31.257749
 N   45.668404   29.330920   30.965470
 C   41.631391   32.034046   31.330018
 N   46.054156   34.149170   31.373533
 C   45.550877   35.369708   31.850796
 N   44.211093   35.413195   32.012827
 C   43.274987   34.492758   31.410665
 O   46.294065   36.273351   32.151072
 C   47.465814   34.106784   31.248427
 C   40.936855   31.444550   32.382046
 C   39.556505   31.485828   32.444246
 C   38.859661   32.118341   31.428622
 C   39.506516   32.705591   30.355346
 C   40.886494   32.651307   30.329183
 C   48.279247   33.531882   32.222539
 C   49.659560   33.569119   32.114782
 C   50.239846   34.205537   31.030861
 C   49.455382   34.788732   30.052135
 C   48.074482   34.737081   30.162671
 C   45.300286   28.495768   29.848226
 C   45.452324   27.032861   30.260637
 N   46.866537   26.805310   30.665230
 C   47.252269   27.717150   31.777308
 C   47.054368   29.163509   31.323352
 F   41.529079   33.198150   29.278561
 F   37.521864   32.158884   31.478098
 H   47.470053   27.008857   29.857003
 H   47.010739   25.826863   30.936666
 H   43.089312   29.838479   31.159272
 H   46.936066   31.710364   30.950048
 H   43.855366   36.309950   32.308202
 H   41.496355   30.961364   33.168122
 H   39.017619   31.038551   33.263519
 H   38.954851   33.186921   29.564663
 H   50.267530   33.124859   32.886443
 H   51.314473   34.254435   30.954668
 H   49.904015   35.291840   29.211054
 H   42.367418   34.468774   32.022529
 H   42.993272   34.835349   30.401309
 H   45.928997   28.693111   28.961012
 H   44.265151   28.692140   29.572307
 H   45.193266   26.363363   29.439772
 H   44.812764   26.822898   31.118982
 H   48.290404   27.534659   32.056348
 H   46.604468   27.510446   32.630148
 H   47.291214   29.829000   32.154211
 H   47.745954   29.384265   30.490910
