# Supplementary material for: Accelerating reliable multiscale quantum refinement of protein–drug systems enabled by machine learning
Source: Nat Commun. 2024 May 16;15:4181. doi: 10.1038/s41467-024-48453-4 (PMC11099068; doi:10.1038/s41467-024-48453-4)
Supplement: Supplementary file 4 — Supplementary Dataset 1 [file 41467_2024_48453_MOESM4_ESM.zip › Coordinates/Gas_50/1nj1_aiqm1_sp.xyz]

47 
1nj1_model_aiqm1.log 0 0 0 0 NIF DONE
 N  -35.810269  -79.752337  -40.519162
 C  -34.447288  -80.082056  -40.909675
 C  -33.828567  -81.006371  -39.825985
 O  -34.558946  -81.434657  -38.939522
 C  -33.606524  -78.817950  -41.079949
 S  -33.768922  -77.736910  -39.627702
 C  -31.807449  -80.308019  -37.279497
 O  -32.150982  -81.654327  -37.461025
 C  -30.580056  -80.134512  -36.377375
 O  -30.968564  -80.063417  -34.993279
 C  -29.582792  -81.295376  -36.455326
 O  -28.611148  -81.120030  -37.460045
 C  -28.943135  -81.265737  -35.074980
 O  -27.968423  -80.246238  -35.007249
 C  -30.108630  -80.831277  -34.191823
 N  -30.811257  -84.069496  -30.254860
 O  -32.254805  -83.558830  -39.001121
 C  -29.943636  -83.055623  -30.446517
 O  -30.395926  -82.011984  -39.167955
 N  -29.803960  -82.258434  -31.501208
 N  -32.539686  -81.210937  -40.006354
 C  -30.694081  -82.565937  -32.459998
 C  -31.642154  -83.579436  -32.411740
 C  -31.665264  -84.353209  -31.245642
 N  -32.508210  -85.415072  -31.104817
 N  -32.401414  -83.607931  -33.564704
 C  -31.905999  -82.637295  -34.293493
 N  -30.865659  -81.972467  -33.680147
 H  -35.045935  -78.073601  -39.451743
 H  -36.482081  -80.033673  -41.222764
 H  -35.990464  -80.308234  -39.675293
 S  -31.823923  -82.196959  -38.977827
 H  -34.397338  -80.635698  -41.857602
 H  -33.932209  -78.244623  -41.951672
 H  -32.557416  -79.090246  -41.173526
 H  -27.548827  -80.231031  -35.874136
 H  -29.270533  -82.871739  -29.619280
 H  -32.252926  -82.343090  -35.275027
 H  -29.771216  -80.249042  -33.337610
 H  -28.528119  -82.234386  -34.783283
 H  -30.130078  -82.228443  -36.609573
 H  -30.069766  -79.202557  -36.638266
 H  -33.282273  -85.462002  -31.744678
 H  -32.650962  -85.753249  -30.169312
 H  -29.068738  -81.417579  -38.272229
 H  -32.659047  -79.791596  -36.824675
 H  -31.602188  -79.866995  -38.260737
