# Supplementary material for: Accelerating reliable multiscale quantum refinement of protein–drug systems enabled by machine learning
Source: Nat Commun. 2024 May 16;15:4181. doi: 10.1038/s41467-024-48453-4 (PMC11099068; doi:10.1038/s41467-024-48453-4)
Supplement: Supplementary file 4 — Supplementary Dataset 1 [file 41467_2024_48453_MOESM4_ESM.zip › Coordinates/Gas_50/1nj1_ani_sp.xyz]

47 
1nj1_model_ani.log 0 0 0 0 NIF DONE
 N  -35.566815  -79.288074  -40.414485
 C  -34.528215  -80.173854  -40.899928
 C  -33.958991  -80.967082  -39.682505
 O  -34.704168  -81.119897  -38.714864
 C  -33.443104  -79.395619  -41.648285
 S  -32.722101  -78.060932  -40.647868
 C  -31.893437  -80.104409  -37.238198
 O  -32.342851  -81.473833  -37.301240
 C  -30.756468  -79.983293  -36.250016
 O  -31.265841  -80.024384  -34.912716
 C  -29.732522  -81.122794  -36.291957
 O  -28.762387  -80.967455  -37.287856
 C  -29.122450  -81.005498  -34.899225
 O  -28.290119  -79.877779  -34.841724
 C  -30.363763  -80.697020  -34.052212
 N  -30.463906  -84.407497  -30.459072
 O  -32.616822  -83.569595  -38.479570
 C  -29.686820  -83.324823  -30.607843
 O  -30.583262  -82.166599  -38.924420
 N  -29.716325  -82.395852  -31.556904
 N  -32.725273  -81.398777  -39.874492
 C  -30.679283  -82.640066  -32.448976
 C  -31.558766  -83.711245  -32.441874
 C  -31.414790  -84.621800  -31.377007
 N  -32.205968  -85.711309  -31.278220
 N  -32.421786  -83.665716  -33.520398
 C  -32.062926  -82.586414  -34.158185
 N  -31.015268  -81.906274  -33.563804
 H  -33.909991  -77.677743  -40.147005
 H  -36.319085  -79.202172  -41.087313
 H  -35.931703  -79.682104  -39.550884
 S  -32.006305  -82.285278  -38.664171
 H  -34.929194  -80.935482  -41.590785
 H  -33.873031  -78.969009  -42.559211
 H  -32.625509  -80.061345  -41.932212
 H  -27.762899  -79.894772  -35.654250
 H  -28.927410  -83.190707  -29.841640
 H  -32.490101  -82.215801  -35.088466
 H  -30.118603  -80.061107  -33.199057
 H  -28.605419  -81.918538  -34.575961
 H  -30.259504  -82.088574  -36.368255
 H  -30.245396  -79.024931  -36.412354
 H  -32.981860  -85.811898  -31.913513
 H  -32.149287  -86.286338  -30.453544
 H  -29.161168  -81.318226  -38.102679
 H  -32.756975  -79.522944  -36.912435
 H  -31.579917  -79.765747  -38.232805
