# Supplementary material for: Accelerating reliable multiscale quantum refinement of protein–drug systems enabled by machine learning
Source: Nat Commun. 2024 May 16;15:4181. doi: 10.1038/s41467-024-48453-4 (PMC11099068; doi:10.1038/s41467-024-48453-4)
Supplement: Supplementary file 4 — Supplementary Dataset 1 [file 41467_2024_48453_MOESM4_ESM.zip › Coordinates/Gas_50/1nj1_sp.xyz]

47 
1nj1_model.log -2211.992250 0 0 0 NIF DONE
 N  -35.672039  -79.394949  -40.932087
 C  -34.353424  -79.994707  -41.107383
 C  -33.994350  -80.848510  -39.865525
 O  -34.836229  -80.996448  -38.981524
 C  -33.285658  -78.930288  -41.404211
 S  -33.222029  -77.622223  -40.131677
 C  -32.036905  -80.259093  -37.212922
 O  -32.468050  -81.611751  -37.351076
 C  -30.865661  -80.133180  -36.259471
 O  -31.308346  -80.207523  -34.898327
 C  -29.802597  -81.231567  -36.373957
 O  -28.884442  -81.023226  -37.409290
 C  -29.130308  -81.133164  -35.010754
 O  -28.254379  -80.029710  -34.979342
 C  -30.337621  -80.841404  -34.108338
 N  -30.402094  -84.161417  -30.172417
 O  -32.854121  -83.599777  -38.690928
 C  -29.701279  -83.036312  -30.387894
 O  -30.720583  -82.355249  -38.972863
 N  -29.725924  -82.222472  -31.436993
 N  -32.731019  -81.329577  -39.943593
 C  -30.598696  -82.645843  -32.361705
 C  -31.393586  -83.786437  -32.289087
 C  -31.255756  -84.558058  -31.125194
 N  -31.949034  -85.715312  -30.948980
 N  -32.193486  -83.914222  -33.405099
 C  -31.880641  -82.872736  -34.134459
 N  -30.920819  -82.064917  -33.560569
 H  -34.563750  -77.513180  -40.061231
 H  -36.296378  -79.683726  -41.676658
 H  -36.035003  -79.784351  -40.060043
 S  -32.183542  -82.320910  -38.820596
 H  -34.333682  -80.688326  -41.961214
 H  -33.488011  -78.467529  -42.375292
 H  -32.301914  -79.402595  -41.426968
 H  -27.886748  -79.976272  -35.875158
 H  -29.020736  -82.757027  -29.586029
 H  -32.316565  -82.625610  -35.095317
 H  -30.047586  -80.218174  -33.257612
 H  -28.619464  -82.055768  -34.706559
 H  -30.295367  -82.203856  -36.474540
 H  -30.387755  -79.157880  -36.422890
 H  -32.735180  -85.882097  -31.558025
 H  -31.984709  -86.087267  -30.013265
 H  -29.314669  -81.405042  -38.199806
 H  -32.892332  -79.685534  -36.847357
 H  -31.755314  -79.845388  -38.186158
