# Supplementary material for: Accelerating reliable multiscale quantum refinement of protein–drug systems enabled by machine learning
Source: Nat Commun. 2024 May 16;15:4181. doi: 10.1038/s41467-024-48453-4 (PMC11099068; doi:10.1038/s41467-024-48453-4)
Supplement: Supplementary file 4 — Supplementary Dataset 1 [file 41467_2024_48453_MOESM4_ESM.zip › Coordinates/Gas_50/1nj1_xtb_sp.xyz]

47 
1nj1_model_xtb.log 0 0 0 0 NIF DONE
 N  -35.892697  -79.873031  -40.412298
 C  -34.516116  -80.057648  -40.848072
 C  -33.798491  -81.001149  -39.845079
 O  -34.470803  -81.555349  -38.982987
 C  -33.787600  -78.718111  -40.940977
 S  -34.006058  -77.759039  -39.412472
 C  -31.725347  -80.326658  -37.274562
 O  -32.021629  -81.666127  -37.559608
 C  -30.460755  -80.173534  -36.410780
 O  -30.799530  -80.057849  -35.028702
 C  -29.481048  -81.360494  -36.523014
 O  -28.496134  -81.167626  -37.493275
 C  -28.857422  -81.408711  -35.121140
 O  -27.756938  -80.549126  -35.031073
 C  -30.018758  -80.907993  -34.241765
 N  -31.044209  -83.860811  -30.184961
 O  -31.997711  -83.460572  -39.228491
 C  -30.196035  -82.856814  -30.362175
 O  -30.279983  -81.751367  -39.316112
 N  -29.978881  -82.139965  -31.446138
 N  -32.500794  -81.080525  -40.059459
 C  -30.745452  -82.514392  -32.472575
 C  -31.686187  -83.559542  -32.430382
 C  -31.806903  -84.243573  -31.212385
 N  -32.638719  -85.297639  -31.051451
 N  -32.314214  -83.661390  -33.645410
 C  -31.778615  -82.736972  -34.382905
 N  -30.815375  -82.005024  -33.735210
 H  -35.245839  -78.214609  -39.238349
 H  -36.554371  -80.158787  -41.123686
 H  -36.007469  -80.501102  -39.608669
 S  -31.683180  -82.071368  -39.116121
 H  -34.441781  -80.536897  -41.834247
 H  -34.179569  -78.114778  -41.763807
 H  -32.721877  -78.893525  -41.071337
 H  -27.439028  -80.441089  -35.942168
 H  -29.605479  -82.591087  -29.494605
 H  -32.063757  -82.542249  -35.399615
 H  -29.639703  -80.365908  -33.365478
 H  -28.560577  -82.427222  -34.830802
 H  -30.045889  -82.280596  -36.715425
 H  -29.941144  -79.249734  -36.701725
 H  -33.313999  -85.468234  -31.775320
 H  -32.798936  -85.638811  -30.120551
 H  -28.957412  -81.346135  -38.347898
 H  -32.573620  -79.893020  -36.735166
 H  -31.591751  -79.794423  -38.221955
