# Supplementary material for: Accelerating reliable multiscale quantum refinement of protein–drug systems enabled by machine learning
Source: Nat Commun. 2024 May 16;15:4181. doi: 10.1038/s41467-024-48453-4 (PMC11099068; doi:10.1038/s41467-024-48453-4)
Supplement: Supplementary file 4 — Supplementary Dataset 1 [file 41467_2024_48453_MOESM4_ESM.zip › Coordinates/Gas_50/1nox_aiqm1_sp.xyz]

51 
1nox_model_aiqm1.log 0 0 0 0 NIF DONE
 P   13.296144   27.417953   36.291625
 O   14.415486   27.368566   35.120812
 O   12.151692   26.537430   36.005656
 O   13.095863   28.854361   36.687212
 C   14.126998   30.985443   40.685798
 N   15.962165   32.560625   41.951243
 C   16.974845   33.223231   42.598460
 O   18.072369   33.425506   42.126939
 C   13.898575   28.726137   39.626585
 N   16.725035   33.705028   43.907438
 O   12.585795   29.057022   39.215405
 C   15.544865   33.679842   44.603531
 C   14.452937   32.986706   43.857955
 O   15.423302   34.178034   45.703473
 C   13.518047   26.404994   38.644865
 C   12.296406   32.264826   43.690599
 N   13.279810   32.912843   44.397203
 O   14.255663   26.704867   37.500290
 C   11.001852   32.206203   44.236270
 C    9.971317   31.559961   43.585101
 C    8.593441   31.507363   44.185058
 C   10.233291   30.936404   42.336099
 C    9.136533   30.214914   41.605073
 C   11.504079   30.985732   41.786312
 C   12.552907   31.651226   42.450216
 C   14.808888   32.422344   42.548053
 N   13.826331   31.723560   41.916514
 C   14.162130   29.475567   40.927759
 O   15.409479   29.158638   41.522214
 C   14.071032   27.205501   39.828978
 O   15.447147   26.894214   39.976556
 H   14.961871   28.137120   35.268683
 H   13.633226   25.334421   38.867888
 H   12.455686   26.616786   38.491381
 H   13.569255   26.892308   40.751989
 H   15.785636   26.832214   39.069730
 H   14.624059   29.042458   38.868277
 H   12.607448   28.994510   38.225717
 H   13.361761   29.186505   41.620323
 H   15.696415   28.310975   41.152883
 H   13.378103   31.226062   39.934725
 H   15.098755   31.315035   40.339050
 H   10.846883   32.690724   45.194128
 H    8.275305   30.476396   44.352647
 H    8.564819   32.032302   45.139636
 H    7.855689   31.963452   43.521741
 H    8.310577   30.888359   41.371515
 H    9.508251   29.789422   40.674332
 H    8.728829   29.406170   42.212897
 H   11.687001   30.484475   40.849163
 H   17.501004   34.169262   44.351999
