# Supplementary material for: Accelerating reliable multiscale quantum refinement of protein–drug systems enabled by machine learning
Source: Nat Commun. 2024 May 16;15:4181. doi: 10.1038/s41467-024-48453-4 (PMC11099068; doi:10.1038/s41467-024-48453-4)
Supplement: Supplementary file 4 — Supplementary Dataset 1 [file 41467_2024_48453_MOESM4_ESM.zip › Coordinates/Gas_50/1nox_ani_sp.xyz]

51 
1nox_model_ani.log 0 0 0 0 NIF DONE
 P   12.973706   27.667514   36.469369
 O   13.813676   27.326758   35.126456
 O   11.603893   27.127926   36.427226
 O   13.229878   29.107898   36.819859
 C   14.394928   30.924433   40.808831
 N   16.064744   32.629547   42.117892
 C   16.989122   33.417603   42.742855
 O   18.095808   33.667899   42.312368
 C   13.949843   28.679744   39.702742
 N   16.617450   33.968742   43.993527
 O   12.664479   29.137440   39.343984
 C   15.420203   33.865821   44.665913
 C   14.424539   33.062854   43.906488
 O   15.250505   34.395951   45.746426
 C   13.259399   26.432940   38.727136
 C   12.311959   32.248755   43.648478
 N   13.210708   32.958020   44.380364
 O   13.905344   26.720572   37.526114
 C   10.981581   32.150158   44.116876
 C   10.018061   31.468009   43.417654
 C    8.605152   31.381368   43.946032
 C   10.367115   30.846409   42.188054
 C    9.355869   30.076703   41.382415
 C   11.664672   30.933197   41.716021
 C   12.660403   31.611362   42.438158
 C   14.879299   32.467484   42.666978
 N   13.981051   31.665923   42.004607
 C   14.401508   29.391248   40.986851
 O   15.710820   28.994912   41.357936
 C   13.967369   27.144327   39.885169
 O   15.305534   26.677227   39.957161
 H   14.552905   27.930537   35.137396
 H   13.319124   25.349103   38.903290
 H   12.205886   26.724679   38.676650
 H   13.485393   26.873154   40.831696
 H   15.604279   26.628645   39.036596
 H   14.671347   28.923551   38.904579
 H   12.699261   29.186135   38.347953
 H   13.694736   29.128868   41.790595
 H   15.816041   28.080043   41.042116
 H   13.722325   31.202362   39.991684
 H   15.400502   31.253084   40.553334
 H   10.763244   32.649670   45.058294
 H    8.311405   30.342090   44.130646
 H    8.505369   31.931114   44.886359
 H    7.886680   31.798909   43.232212
 H    8.538761   30.718198   41.030321
 H    9.844259   29.635411   40.507097
 H    8.904102   29.263938   41.963391
 H   11.906988   30.433989   40.777861
 H   17.333776   34.521776   44.445988
