# Supplementary material for: Accelerating reliable multiscale quantum refinement of protein–drug systems enabled by machine learning
Source: Nat Commun. 2024 May 16;15:4181. doi: 10.1038/s41467-024-48453-4 (PMC11099068; doi:10.1038/s41467-024-48453-4)
Supplement: Supplementary file 4 — Supplementary Dataset 1 [file 41467_2024_48453_MOESM4_ESM.zip › Coordinates/Gas_50/1nox_sp.xyz]

51 
1nox_PDB_opt.log -1896.954337 0 0 0 NIF DONE
 P   13.212873   27.434023   36.292418
 O   14.467569   27.637464   35.261717
 O   12.204840   26.489938   35.751861
 O   12.842112   28.814315   36.803503
 C   14.271410   30.934448   40.737993
 N   16.049146   32.554234   42.064752
 C   17.011218   33.290996   42.709644
 O   18.127588   33.484188   42.274302
 C   13.878653   28.686861   39.683649
 N   16.679291   33.861846   43.963614
 O   12.566395   29.084333   39.377312
 C   15.469252   33.827469   44.610851
 C   14.438320   33.054390   43.850742
 O   15.272634   34.372573   45.677892
 C   13.320866   26.403491   38.692194
 C   12.303682   32.284824   43.640231
 N   13.244545   32.987046   44.342098
 O   14.068087   26.681634   37.522185
 C   10.989955   32.231197   44.144228
 C    9.993346   31.540676   43.492506
 C    8.593865   31.491315   44.047683
 C   10.315625   30.869545   42.281647
 C    9.262811   30.091512   41.536588
 C   11.598936   30.915146   41.768260
 C   12.615223   31.618452   42.438249
 C   14.864072   32.432108   42.596319
 N   13.912060   31.681773   41.954958
 C   14.318760   29.415082   40.964867
 O   15.618177   29.069624   41.379906
 C   13.959473   27.154449   39.851774
 O   15.325343   26.745083   39.969764
 H   14.764661   28.547722   35.380537
 H   13.371663   25.326364   38.892654
 H   12.267495   26.682946   38.592888
 H   13.467356   26.864634   40.788813
 H   15.657650   26.762191   39.057057
 H   14.562235   28.966091   38.867453
 H   12.509093   29.039499   38.376836
 H   13.589673   29.146473   41.749247
 H   15.798472   28.175509   41.038033
 H   13.546086   31.182823   39.961594
 H   15.261640   31.274054   40.441947
 H   10.798967   32.761260   45.072810
 H    8.288027   30.462443   44.272930
 H    8.517527   32.074038   44.969924
 H    7.864397   31.891570   43.333437
 H    8.451133   30.746805   41.197267
 H    9.690975   29.594299   40.663026
 H    8.808717   29.326318   42.177529
 H   11.810682   30.377585   40.848000
 H   17.422421   34.381341   44.412307
