# Supplementary material for: Accelerating reliable multiscale quantum refinement of protein–drug systems enabled by machine learning
Source: Nat Commun. 2024 May 16;15:4181. doi: 10.1038/s41467-024-48453-4 (PMC11099068; doi:10.1038/s41467-024-48453-4)
Supplement: Supplementary file 4 — Supplementary Dataset 1 [file 41467_2024_48453_MOESM4_ESM.zip › Coordinates/Gas_50/1nox_xtb_sp.xyz]

51 
1nox_PDB_xtb.log 0 0 0 0 NIF DONE
 P   13.019303   27.475037   36.386769
 O   14.077546   27.372390   35.165952
 O   11.815284   26.662329   36.151914
 O   12.915184   28.921009   36.792679
 C   14.351983   30.986334   40.768525
 N   16.031230   32.634405   42.098299
 C   16.971805   33.358223   42.735506
 O   18.069613   33.602099   42.293306
 C   13.943132   28.749033   39.686155
 N   16.637782   33.866755   44.019057
 O   12.673113   29.204454   39.329443
 C   15.435719   33.787637   44.661733
 C   14.421262   33.035656   43.882667
 O   15.245059   34.293267   45.746992
 C   13.293621   26.470330   38.734326
 C   12.308149   32.243199   43.634687
 N   13.220639   32.921590   44.358303
 O   13.990760   26.711217   37.550185
 C   10.991666   32.158014   44.117918
 C   10.019152   31.477212   43.430251
 C    8.621092   31.398403   43.960600
 C   10.356310   30.849076   42.207891
 C    9.323967   30.098747   41.430215
 C   11.642535   30.920313   41.717251
 C   12.646403   31.608619   42.408772
 C   14.847806   32.460494   42.623533
 N   13.932624   31.707719   41.950361
 C   14.368193   29.457459   40.989597
 O   15.645737   29.077570   41.426690
 C   13.976580   27.212722   39.887221
 O   15.320736   26.768284   39.978653
 H   14.677990   28.103695   35.291932
 H   13.324668   25.392571   38.949748
 H   12.247100   26.775519   38.639764
 H   13.487522   26.951755   40.832961
 H   15.615407   26.676808   39.059582
 H   14.678520   28.995934   38.905330
 H   12.621048   29.121483   38.322089
 H   13.624739   29.196398   41.763735
 H   15.823558   28.182717   41.089850
 H   13.681715   31.219873   39.939579
 H   15.369274   31.313101   40.548007
 H   10.779526   32.654199   45.052204
 H    8.334806   30.361146   44.130595
 H    8.536670   31.940920   44.898403
 H    7.916703   31.822890   43.246262
 H    8.511584   30.761513   41.133569
 H    9.765716   29.663451   40.538575
 H    8.894679   29.300774   42.034878
 H   11.863260   30.421303   40.786538
 H   17.376532   34.378354   44.488947
