# Supplementary material for: Accelerating reliable multiscale quantum refinement of protein–drug systems enabled by machine learning
Source: Nat Commun. 2024 May 16;15:4181. doi: 10.1038/s41467-024-48453-4 (PMC11099068; doi:10.1038/s41467-024-48453-4)
Supplement: Supplementary file 4 — Supplementary Dataset 1 [file 41467_2024_48453_MOESM4_ESM.zip › Coordinates/Gas_50/1owk_aiqm1_sp.xyz]

57 
1owk_PDB_aiqm1.log 0 0 0 0 NIF DONE
 C   21.208855   16.646009   32.712950
 C   19.998873   16.786011   31.980555
 C   19.025317   17.657116   32.393365
 C   19.232729   18.451258   33.554361
 C   20.404375   18.348503   34.274673
 C   21.409167   17.433150   33.880469
 C   22.605155   17.272855   34.633180
 C   23.555441   16.375387   34.231232
 C   23.375798   15.604405   33.051648
 C   22.222891   15.736518   32.314077
 C   18.174575   19.381903   33.987778
 N   16.908354   19.024112   33.892336
 N   18.494517   20.568023   34.471939
 C   24.472436   14.633976   32.719772
 O   25.191649   14.178722   33.587638
 N   24.601366   14.328972   31.388154
 C   25.564687   13.497335   30.787406
 C   25.731627   13.564285   29.401614
 C   26.648251   12.737155   28.771543
 C   27.435870   11.835680   29.494793
 C   27.277182   11.786359   30.886395
 C   26.333969   12.598346   31.522924
 C   28.398341   10.923980   28.776925
 C   28.634844    9.668379   29.587997
 N   29.118566   10.091814   30.950815
 C   28.082354   10.861743   31.771866
 C   28.830732   11.575621   32.912566
 C   29.894300   12.542972   32.396851
 C   29.414158   10.568188   33.902082
 H   16.666197   18.084333   33.614728
 H   16.151081   19.655103   34.103330
 H   29.917437   10.724252   30.845152
 H   29.438976    9.283998   31.490029
 H   19.843419   16.194281   31.088328
 H   18.120622   17.771129   31.811751
 H   20.559909   18.925480   35.180597
 H   22.750753   17.854334   35.534347
 H   24.454679   16.219807   34.808337
 H   22.035904   15.124049   31.439644
 H   24.045089   14.876325   30.755427
 H   25.144398   14.255346   28.810724
 H   26.751693   12.792247   27.696731
 H   26.201655   12.547281   32.591945
 H   27.418239   10.113089   32.209814
 H   28.078693   12.154409   33.436326
 H   17.806395   21.201444   34.847650
 H   19.454042   20.879858   34.458161
 H   29.350910   11.426577   28.585508
 H   27.991320   10.647770   27.811714
 H   29.385100    9.030655   29.137840
 H   27.710434    9.107850   29.715351
 H   30.285598   13.113939   33.231271
 H   29.496445   13.254911   31.673577
 H   30.755220   12.036963   31.944768
 H   29.788967   11.095005   34.772799
 H   30.255571   10.008073   33.483854
 H   28.665407    9.857234   34.250063
