# Supplementary material for: Accelerating reliable multiscale quantum refinement of protein–drug systems enabled by machine learning
Source: Nat Commun. 2024 May 16;15:4181. doi: 10.1038/s41467-024-48453-4 (PMC11099068; doi:10.1038/s41467-024-48453-4)
Supplement: Supplementary file 4 — Supplementary Dataset 1 [file 41467_2024_48453_MOESM4_ESM.zip › Coordinates/Gas_50/1owk_ani_sp.xyz]

57 
1owk_PDB_ani.log 0 0 0 0 NIF DONE
 C   21.208472   16.635099   32.708949
 C   20.133418   16.988540   31.844666
 C   19.208550   17.917258   32.221405
 C   19.303071   18.570851   33.493431
 C   20.346574   18.236766   34.341238
 C   21.311557   17.269745   33.976490
 C   22.384812   16.908604   34.840750
 C   23.303549   15.975942   34.455282
 C   23.222459   15.359738   33.178129
 C   22.182363   15.677326   32.336808
 C   18.335158   19.546542   33.853865
 N   17.115124   19.577075   33.268528
 N   18.609666   20.526529   34.748233
 C   24.303451   14.365732   32.847622
 O   24.937783   13.814271   33.732026
 N   24.513560   14.174944   31.506271
 C   25.457820   13.336579   30.879570
 C   25.514103   13.338041   29.481492
 C   26.408577   12.507959   28.826687
 C   27.279142   11.669247   29.529377
 C   27.260931   11.717107   30.929845
 C   26.325408   12.517719   31.594557
 C   28.204357   10.754357   28.760023
 C   28.762223    9.661017   29.661388
 N   29.325702   10.304643   30.857236
 C   28.248302   10.886730   31.747883
 C   28.915741   11.679532   32.886333
 C   29.791260   12.816199   32.354982
 C   29.699017   10.752588   33.820722
 H   16.775183   18.736509   32.824157
 H   16.417628   20.246394   33.560047
 H   29.868824   11.130296   30.520024
 H   29.920847    9.655521   31.395319
 H   20.062079   16.496064   30.876810
 H   18.410941   18.200050   31.539092
 H   20.423378   18.686835   35.329451
 H   22.458475   17.385600   35.815877
 H   24.118858   15.679392   35.108585
 H   22.052244   15.176645   31.378635
 H   24.006870   14.786018   30.885364
 H   24.844200   13.975277   28.908486
 H   26.431122   12.499933   27.738309
 H   26.239172   12.513039   32.674180
 H   27.692282   10.051739   32.189260
 H   28.103240   12.123333   33.471804
 H   17.865072   20.988177   35.252544
 H   19.505454   20.502410   35.211638
 H   29.036139   11.340238   28.342038
 H   27.682337   10.315478   27.903364
 H   29.520792    9.067792   29.148980
 H   27.947647    8.992358   29.955981
 H   30.135173   13.451611   33.177726
 H   29.241806   13.446197   31.645559
 H   30.685567   12.434479   31.847664
 H   30.088088   11.306974   34.681326
 H   30.556136   10.301649   33.306723
 H   29.068827    9.937832   34.194936
