# Supplementary material for: Accelerating reliable multiscale quantum refinement of protein–drug systems enabled by machine learning
Source: Nat Commun. 2024 May 16;15:4181. doi: 10.1038/s41467-024-48453-4 (PMC11099068; doi:10.1038/s41467-024-48453-4)
Supplement: Supplementary file 4 — Supplementary Dataset 1 [file 41467_2024_48453_MOESM4_ESM.zip › Coordinates/Gas_50/1owk_sp.xyz]

57 
1owk_PDB_opt.log -1224.847001 0 0 0 NIF DONE
 C   21.219542   16.655488   32.706128
 C   20.009702   16.792120   31.975367
 C   19.037645   17.667053   32.376408
 C   19.244127   18.463637   33.535768
 C   20.411323   18.355153   34.265161
 C   21.419852   17.445272   33.872687
 C   22.615463   17.286811   34.623423
 C   23.568550   16.391680   34.226126
 C   23.388653   15.623697   33.045819
 C   22.234136   15.747065   32.309288
 C   18.192743   19.390911   33.980553
 N   16.923819   19.024513   33.901109
 N   18.523324   20.580931   34.456178
 C   24.477640   14.637231   32.714870
 O   25.139371   14.126092   33.600375
 N   24.655789   14.384386   31.376165
 C   25.588941   13.514795   30.784870
 C   25.719875   13.548163   29.391463
 C   26.603619   12.695057   28.758803
 C   27.392656   11.796806   29.481965
 C   27.278841   11.783006   30.874569
 C   26.368737   12.624131   31.520166
 C   28.329160   10.863984   28.747245
 C   28.671586    9.652073   29.591109
 N   29.150692   10.142088   30.925750
 C   28.092826   10.845242   31.753533
 C   28.787493   11.505569   32.965467
 C   29.690123   12.678936   32.571299
 C   29.535298   10.474121   33.820010
 H   16.688045   18.068103   33.674485
 H   16.156854   19.645429   34.126162
 H   29.932240   10.790535   30.779434
 H   29.526457    9.367090   31.478706
 H   19.862091   16.195787   31.080124
 H   18.135222   17.783846   31.783912
 H   20.554569   18.927904   35.178201
 H   22.761079   17.878319   35.522397
 H   24.473891   16.245308   34.804504
 H   22.053642   15.124438   31.436484
 H   24.155263   14.980928   30.733243
 H   25.121937   14.235804   28.799498
 H   26.682580   12.720928   27.675758
 H   26.257282   12.607428   32.594587
 H   27.450629   10.033310   32.115394
 H   27.971992   11.901836   33.578035
 H   17.846509   21.223168   34.848609
 H   19.473887   20.912019   34.367821
 H   29.251990   11.382628   28.452706
 H   27.867893   10.514900   27.818787
 H   29.465702    9.043729   29.154221
 H   27.798753    9.023235   29.782783
 H   30.065581   13.172012   33.471559
 H   29.154763   13.424517   31.977569
 H   30.580282   12.360493   32.009833
 H   29.832580   10.924027   34.770398
 H   30.464663   10.128085   33.347412
 H   28.912629    9.602701   34.053375
