# Supplementary material for: Accelerating reliable multiscale quantum refinement of protein–drug systems enabled by machine learning
Source: Nat Commun. 2024 May 16;15:4181. doi: 10.1038/s41467-024-48453-4 (PMC11099068; doi:10.1038/s41467-024-48453-4)
Supplement: Supplementary file 4 — Supplementary Dataset 1 [file 41467_2024_48453_MOESM4_ESM.zip › Coordinates/Gas_50/1owk_xtb_sp.xyz]

57 
1owk_PDB_xtb.log 0 0 0 0 NIF DONE
 C   21.226853   16.628552   32.703821
 C   20.025011   16.780317   31.977050
 C   19.057794   17.651472   32.384681
 C   19.248599   18.444434   33.544196
 C   20.423104   18.322397   34.263874
 C   21.422358   17.415064   33.873630
 C   22.611758   17.250669   34.619706
 C   23.558629   16.353697   34.220563
 C   23.381382   15.587503   33.047374
 C   22.229779   15.721575   32.308005
 C   18.202643   19.369611   33.977136
 N   16.936937   19.078521   33.750575
 N   18.527265   20.490165   34.592342
 C   24.455817   14.592195   32.732804
 O   25.084690   14.050470   33.614686
 N   24.654598   14.374171   31.397405
 C   25.584011   13.522596   30.801542
 C   25.751542   13.581871   29.417518
 C   26.640941   12.734184   28.794997
 C   27.405553   11.827761   29.522428
 C   27.266569   11.789522   30.907036
 C   26.339262   12.613663   31.533080
 C   28.341415   10.891340   28.805906
 C   28.588020    9.652142   29.649520
 N   29.088301   10.103826   30.966588
 C   28.074901   10.847383   31.776717
 C   28.816456   11.577018   32.919105
 C   29.792920   12.621724   32.378238
 C   29.523373   10.588618   33.846621
 H   16.677509   18.199429   33.329936
 H   16.190742   19.701474   34.025125
 H   29.870002   10.757320   30.814652
 H   29.435981    9.320046   31.527761
 H   19.877305   16.190257   31.085455
 H   18.163081   17.769625   31.793189
 H   20.577456   18.882933   35.174605
 H   22.755475   17.836556   35.514533
 H   24.460382   16.200828   34.793080
 H   22.047717   15.112487   31.433832
 H   24.136994   14.952835   30.750115
 H   25.175370   14.280919   28.830664
 H   26.749800   12.769904   27.722340
 H   26.193854   12.558143   32.597506
 H   27.394017   10.106036   32.212592
 H   28.056401   12.098152   33.504067
 H   17.825355   21.138113   34.920663
 H   19.493460   20.746926   34.721971
 H   29.289328   11.395091   28.590490
 H   27.909898   10.603619   27.847293
 H   29.324023    8.994932   29.183665
 H   27.660051    9.096847   29.799476
 H   30.130947   13.254372   33.193592
 H   29.312143   13.260422   31.640566
 H   30.686491   12.174220   31.941513
 H   29.874729   11.112733   34.730649
 H   30.395989   10.131992   33.381557
 H   28.845553    9.805849   34.179639
