# Supplementary material for: Accelerating reliable multiscale quantum refinement of protein–drug systems enabled by machine learning
Source: Nat Commun. 2024 May 16;15:4181. doi: 10.1038/s41467-024-48453-4 (PMC11099068; doi:10.1038/s41467-024-48453-4)
Supplement: Supplementary file 4 — Supplementary Dataset 1 [file 41467_2024_48453_MOESM4_ESM.zip › Coordinates/Gas_50/1p1o_aiqm1_sp.xyz]

20 
1p1o_PDB_aiqm1.log 0 0 0 0 NIF DONE
 C   14.616843    1.403545   18.597738
 C   14.701872    1.446860   17.063144
 C   16.118629    1.914035   16.709367
 C   16.724986    0.497344   14.759596
 C   15.704741    1.849640   13.215022
 N   16.491667    1.740565   15.320894
 N   16.308403    0.639546   13.442336
 O   13.861598    2.366422   19.124008
 O   15.212102    0.595649   19.257043
 O   17.212300   -0.459963   15.299566
 O   15.211602    2.291600   12.226384
 O   15.738329    2.526773   14.411061
 N   13.671232    2.344167   16.545105
 H   13.504574    2.863253   18.362667
 H   13.970058    2.809808   15.701958
 H   12.819477    1.838924   16.340730
 H   14.593119    0.415024   16.710989
 H   16.404351   -0.072548   12.740841
 H   16.834517    1.321398   17.273633
 H   16.246675    2.966700   16.966403
