# Supplementary material for: Accelerating reliable multiscale quantum refinement of protein–drug systems enabled by machine learning
Source: Nat Commun. 2024 May 16;15:4181. doi: 10.1038/s41467-024-48453-4 (PMC11099068; doi:10.1038/s41467-024-48453-4)
Supplement: Supplementary file 4 — Supplementary Dataset 1 [file 41467_2024_48453_MOESM4_ESM.zip › Coordinates/Gas_50/1p1o_ani_sp.xyz]

20 
1p1o_PDB_ani.log 0 0 0 0 NIF DONE
 C   14.583447    1.718283   18.730142
 C   14.919226    1.336939   17.236892
 C   16.310368    1.841387   16.819840
 C   16.466492    0.513371   14.745610
 C   15.614804    2.113621   13.356605
 N   16.529503    1.743583   15.382750
 N   16.039926    0.812403   13.461719
 O   13.509204    2.353408   18.839468
 O   15.378883    1.365452   19.602872
 O   16.729327   -0.563307   15.224058
 O   15.124799    2.690407   12.434421
 O   15.843847    2.692830   14.588666
 N   13.833371    1.942824   16.430604
 H   13.266855    2.387481   17.216433
 H   14.213745    2.634308   15.773604
 H   13.298146    1.241884   15.905103
 H   14.898261    0.248845   17.145625
 H   15.850467    0.108909   12.767084
 H   17.079419    1.230325   17.290312
 H   16.456986    2.885786   17.116677
