# Supplementary material for: Accelerating reliable multiscale quantum refinement of protein–drug systems enabled by machine learning
Source: Nat Commun. 2024 May 16;15:4181. doi: 10.1038/s41467-024-48453-4 (PMC11099068; doi:10.1038/s41467-024-48453-4)
Supplement: Supplementary file 4 — Supplementary Dataset 1 [file 41467_2024_48453_MOESM4_ESM.zip › Coordinates/Gas_50/1p1o_sp.xyz]

20 
1p1o_PDB_opt.log -734.891091 0 0 0 NIF DONE
 C   14.676852    1.710852   18.657120
 C   14.854790    1.445429   17.148881
 C   16.273478    1.863559   16.738502
 C   16.443838    0.396518   14.737719
 C   15.743503    2.023654   13.278230
 N   16.581545    1.639941   15.337646
 N   16.028116    0.685811   13.444785
 O   13.447512    2.089576   18.990265
 O   15.574111    1.567540   19.448580
 O   16.651582   -0.677744   15.244713
 O   15.325157    2.610395   12.324956
 O   16.023361    2.621003   14.476909
 N   13.755397    2.062623   16.409955
 H   12.960389    2.166658   18.137765
 H   13.988760    2.999182   16.093093
 H   13.483181    1.521885   15.597357
 H   14.773991    0.358708   17.026271
 H   15.905451   -0.005284   12.721034
 H   17.001253    1.295310   17.318799
 H   16.454807    2.923124   16.935904
