# Supplementary material for: Accelerating reliable multiscale quantum refinement of protein–drug systems enabled by machine learning
Source: Nat Commun. 2024 May 16;15:4181. doi: 10.1038/s41467-024-48453-4 (PMC11099068; doi:10.1038/s41467-024-48453-4)
Supplement: Supplementary file 4 — Supplementary Dataset 1 [file 41467_2024_48453_MOESM4_ESM.zip › Coordinates/Gas_50/1p1o_xtb_sp.xyz]

20 
1p1o_PDB_xtb.log 0 0 0 0 NIF DONE
 C   14.669513    1.640465   18.759700
 C   14.585725    1.546326   17.214986
 C   15.996671    1.667016   16.616973
 C   16.826266    0.396226   14.590346
 C   15.697277    1.678683   13.061552
 N   16.019165    1.283292   15.237392
 N   16.576548    0.639886   13.237125
 O   13.603016    2.209094   19.296925
 O   15.598907    1.226107   19.387236
 O   17.555705   -0.419266   15.072911
 O   15.276778    2.151960   12.055961
 O   15.351351    2.103241   14.312961
 N   13.616604    2.527876   16.756879
 H   13.007612    2.498730   18.570004
 H   14.030135    3.455942   16.740892
 H   13.294385    2.327556   15.817501
 H   14.194292    0.545891   16.991603
 H   17.011650    0.134347   12.483121
 H   16.675081    0.989387   17.140705
 H   16.360397    2.695979   16.723712
