# Supplementary material for: Accelerating reliable multiscale quantum refinement of protein–drug systems enabled by machine learning
Source: Nat Commun. 2024 May 16;15:4181. doi: 10.1038/s41467-024-48453-4 (PMC11099068; doi:10.1038/s41467-024-48453-4)
Supplement: Supplementary file 4 — Supplementary Dataset 1 [file 41467_2024_48453_MOESM4_ESM.zip › Coordinates/Gas_50/1pa9_aiqm1_sp.xyz]

18 
1pa9_model_aiqm1.log 0 0 0 0 NIF DONE
 S    5.912629   -8.919924   73.164692
 O    4.322776   -8.639302   73.531727
 O    6.392550   -9.898461   74.123054
 O    6.496241   -7.600237   73.350317
 O    5.952124   -9.360166   71.780183
 O    1.836310   -8.363014   74.666341
 O    2.429473  -14.242436   72.915724
 O    4.354805  -13.497838   72.221301
 C    3.851296  -10.959205   73.147750
 N    3.261991  -13.310257   72.781268
 C    1.323242  -10.620790   74.337596
 C    3.508744   -9.713884   73.616958
 C    1.679041  -11.856546   73.871367
 C    2.199651   -9.485466   74.237898
 C    2.937730  -12.043371   73.267465
 H    4.816552  -11.118072   72.684071
 H    1.013242  -12.713208   73.947057
 H    0.357602  -10.455821   74.804234
