# Supplementary material for: Accelerating reliable multiscale quantum refinement of protein–drug systems enabled by machine learning
Source: Nat Commun. 2024 May 16;15:4181. doi: 10.1038/s41467-024-48453-4 (PMC11099068; doi:10.1038/s41467-024-48453-4)
Supplement: Supplementary file 4 — Supplementary Dataset 1 [file 41467_2024_48453_MOESM4_ESM.zip › Coordinates/Gas_50/1pa9_ani_sp.xyz]

18 
1pa9_model_ani.log 0 0 0 0 NIF DONE
 S    5.821833   -8.674619   73.578522
 O    4.273988   -8.760825   72.906244
 O    5.639565   -7.959857   74.843883
 O    6.528896   -7.923692   72.543490
 O    6.226014  -10.073841   73.731114
 O    2.258359   -8.485004   74.786495
 O    2.335995  -14.302157   72.723148
 O    3.914266  -13.449779   71.520322
 C    3.699877  -11.038264   72.685407
 N    3.049554  -13.374572   72.377268
 C    1.633069  -10.752213   74.609507
 C    3.507592   -9.814762   73.273712
 C    1.843026  -11.943387   73.988308
 C    2.447877   -9.574492   74.285233
 C    2.857321  -12.087889   73.025838
 H    4.523101  -11.160539   71.996968
 H    1.229385  -12.806582   74.225198
 H    0.856281  -10.615525   75.348344
