# Supplementary material for: Accelerating reliable multiscale quantum refinement of protein–drug systems enabled by machine learning
Source: Nat Commun. 2024 May 16;15:4181. doi: 10.1038/s41467-024-48453-4 (PMC11099068; doi:10.1038/s41467-024-48453-4)
Supplement: Supplementary file 4 — Supplementary Dataset 1 [file 41467_2024_48453_MOESM4_ESM.zip › Coordinates/Gas_50/1pa9_sp.xyz]

18 
1pa9_model.log -1209.552904 0 0 0 NIF DONE
 S    5.988408   -8.778885   73.275689
 O    4.310716   -8.675474   73.442597
 O    6.439686   -9.606100   74.400094
 O    6.336975   -7.358257   73.364334
 O    6.209694   -9.377338   71.949838
 O    1.913160   -8.383703   74.672615
 O    2.372531  -14.307452   72.851135
 O    4.267694  -13.562591   72.103366
 C    3.811259  -11.021840   73.062535
 N    3.194926  -13.373265   72.703195
 C    1.352403  -10.656862   74.354592
 C    3.511734   -9.783666   73.561165
 C    1.667166  -11.897457   73.870535
 C    2.230375   -9.506011   74.238351
 C    2.896347  -12.103021   73.216830
 H    4.747940  -11.189319   72.545551
 H    0.988935  -12.738054   73.974260
 H    0.406049  -10.478705   74.862320
