# Supplementary material for: Accelerating reliable multiscale quantum refinement of protein–drug systems enabled by machine learning
Source: Nat Commun. 2024 May 16;15:4181. doi: 10.1038/s41467-024-48453-4 (PMC11099068; doi:10.1038/s41467-024-48453-4)
Supplement: Supplementary file 4 — Supplementary Dataset 1 [file 41467_2024_48453_MOESM4_ESM.zip › Coordinates/Gas_50/1pa9_xtb_sp.xyz]

18 
1pa9_model_xtb.log 0 0 0 0 NIF DONE
 S    5.910446   -8.929453   73.174872
 O    4.313539   -8.643489   73.502901
 O    6.365998   -9.901965   74.151487
 O    6.492886   -7.609480   73.363332
 O    5.981031   -9.380574   71.794958
 O    1.827985   -8.351442   74.645255
 O    2.432628  -14.236465   72.929843
 O    4.335731  -13.510342   72.203809
 C    3.838550  -10.955415   73.138657
 N    3.257879  -13.302407   72.782619
 C    1.343137  -10.621975   74.335802
 C    3.498379   -9.718995   73.600806
 C    1.696530  -11.851539   73.878883
 C    2.196702   -9.468120   74.229523
 C    2.944539  -12.051674   73.260840
 H    4.800308  -11.098189   72.674577
 H    1.029868  -12.699600   73.972068
 H    0.379864  -10.466876   74.808769
