# Supplementary material for: Accelerating reliable multiscale quantum refinement of protein–drug systems enabled by machine learning
Source: Nat Commun. 2024 May 16;15:4181. doi: 10.1038/s41467-024-48453-4 (PMC11099068; doi:10.1038/s41467-024-48453-4)
Supplement: Supplementary file 4 — Supplementary Dataset 1 [file 41467_2024_48453_MOESM4_ESM.zip › Coordinates/Gas_50/1pf7_aiqm1_sp.xyz]

34 
1pf7_PDB_aiqm1.log 0 0 0 0 NIF DONE
 C   52.262797   48.610820   31.703509
 O   51.917481   49.662023   30.833270
 C   51.137167   47.566804   31.684092
 N   50.684531   47.384776   30.242319
 C   51.584648   46.169307   32.090639
 O   50.445011   45.350446   32.301593
 C   52.281523   45.626090   30.839088
 O   52.390382   44.239070   30.824891
 C   51.397578   46.143994   29.673364
 N   54.778177   49.074948   26.854578
 C   54.241989   49.354017   28.076464
 N   53.374454   48.624192   28.708113
 C   53.018497   47.459904   28.030232
 C   53.503517   47.150345   26.769212
 C   54.458893   47.964036   26.065517
 O   54.938954   47.761656   24.972817
 N   52.938015   45.978915   26.362721
 C   52.104340   45.529829   27.326109
 C   52.116242   46.414260   28.399343
 H   50.935990   48.245239   29.739932
 H   55.450464   49.712639   26.452880
 H   49.670163   47.271404   30.182740
 H   53.142422   45.532124   25.484553
 H   51.604801   43.881740   31.256210
 H   50.320847   45.207313   33.237648
 H   52.480259   49.558501   30.045873
 H   54.584430   50.274677   28.523501
 H   51.568649   44.602323   27.221505
 H   50.627848   45.395376   29.494085
 H   53.286660   46.037393   30.765560
 H   52.244159   46.175564   32.947807
 H   50.287028   47.919337   32.261598
 H   52.368592   48.998649   32.713280
 H   53.197848   48.144664   31.401795
