# Supplementary material for: Accelerating reliable multiscale quantum refinement of protein–drug systems enabled by machine learning
Source: Nat Commun. 2024 May 16;15:4181. doi: 10.1038/s41467-024-48453-4 (PMC11099068; doi:10.1038/s41467-024-48453-4)
Supplement: Supplementary file 4 — Supplementary Dataset 1 [file 41467_2024_48453_MOESM4_ESM.zip › Coordinates/Gas_50/1pf7_ani_sp.xyz]

34 
1pf7_PDB_ani.log 0 0 0 0 NIF DONE
 C   50.798173   48.681699   31.220327
 O   50.474702   48.962949   29.861809
 C   50.956368   47.157767   31.431886
 N   50.337870   46.437872   30.244432
 C   52.410745   46.670727   31.522142
 O   52.812363   46.348354   32.849597
 C   52.407307   45.396088   30.697889
 O   51.735122   44.385137   31.423245
 C   51.482796   45.734895   29.529357
 N   55.652206   48.250498   27.362977
 C   55.572227   47.595666   28.564331
 N   54.519126   47.024938   29.055440
 C   53.399833   47.105961   28.245414
 C   53.414999   47.753140   27.013846
 C   54.580212   48.397231   26.465631
 O   54.692895   48.985835   25.408717
 N   52.176538   47.655839   26.456210
 C   51.372859   46.957887   27.308066
 C   52.077352   46.587725   28.435079
 H   49.902546   47.193637   29.672566
 H   56.529559   48.667534   27.071734
 H   49.600528   45.783190   30.556781
 H   51.927599   48.025978   25.551898
 H   52.037348   44.478644   32.339348
 H   52.622431   47.108530   33.413148
 H   51.282729   48.903121   29.327285
 H   56.499746   47.580911   29.125709
 H   50.333655   46.760830   27.073166
 H   51.093784   44.806317   29.108772
 H   53.416891   45.104026   30.384313
 H   53.117300   47.388133   31.081939
 H   50.439838   46.841731   32.339598
 H   49.963945   49.066734   31.814954
 H   51.702763   49.222850   31.529236
