# Supplementary material for: Accelerating reliable multiscale quantum refinement of protein–drug systems enabled by machine learning
Source: Nat Commun. 2024 May 16;15:4181. doi: 10.1038/s41467-024-48453-4 (PMC11099068; doi:10.1038/s41467-024-48453-4)
Supplement: Supplementary file 4 — Supplementary Dataset 1 [file 41467_2024_48453_MOESM4_ESM.zip › Coordinates/Gas_50/1pf7_sp.xyz]

34 
1pf7_PDB_opt.log -947.604125 0 0 0 NIF DONE
 C   51.922025   48.780931   31.698519
 O   51.804415   49.550330   30.529198
 C   50.948088   47.561857   31.653720
 N   50.604958   47.315646   30.203875
 C   51.584598   46.248208   32.094834
 O   50.607543   45.242391   32.278104
 C   52.389166   45.812463   30.858409
 O   52.765015   44.480194   30.876982
 C   51.430777   46.140629   29.678250
 N   55.014731   48.858178   26.958843
 C   54.567699   49.081543   28.221311
 N   53.632324   48.398257   28.810369
 C   53.091740   47.374573   28.050119
 C   53.487605   47.122624   26.745870
 C   54.516883   47.871007   26.074980
 O   54.941292   47.731086   24.949999
 N   52.769355   46.065647   26.269419
 C   51.925351   45.634120   27.238877
 C   52.083399   46.412796   28.371249
 H   50.836908   48.214886   29.734106
 H   55.754459   49.440348   26.582313
 H   49.608500   47.138610   30.079264
 H   52.879068   45.672636   25.345400
 H   52.037470   43.989270   31.290844
 H   50.355495   45.182917   33.207101
 H   52.575930   49.325703   29.956812
 H   55.040207   49.902684   28.751126
 H   51.278327   44.783613   27.077619
 H   50.734522   45.304651   29.581241
 H   53.300399   46.409708   30.762192
 H   52.220207   46.374678   32.977403
 H   50.020295   47.774696   32.186109
 H   51.664344   49.398367   32.561708
 H   52.951259   48.427128   31.830675
