# Supplementary material for: Accelerating reliable multiscale quantum refinement of protein–drug systems enabled by machine learning
Source: Nat Commun. 2024 May 16;15:4181. doi: 10.1038/s41467-024-48453-4 (PMC11099068; doi:10.1038/s41467-024-48453-4)
Supplement: Supplementary file 4 — Supplementary Dataset 1 [file 41467_2024_48453_MOESM4_ESM.zip › Coordinates/Gas_50/1pf7_xtb_sp.xyz]

34 
1pf7_PDB_xtb.log 0 0 0 0 NIF DONE
 C   51.860568   48.816744   31.703792
 O   51.919821   49.407085   30.445033
 C   51.005290   47.507203   31.669026
 N   50.621785   47.246111   30.247792
 C   51.757726   46.236646   32.086003
 O   50.833350   45.213162   32.376067
 C   52.495765   45.820492   30.795789
 O   52.887985   44.495519   30.813369
 C   51.433743   46.099531   29.694736
 N   54.941336   48.882079   26.989350
 C   54.580985   49.003348   28.285226
 N   53.656156   48.294507   28.861639
 C   53.031756   47.363844   28.060001
 C   53.349819   47.219467   26.713163
 C   54.362990   47.998395   26.056387
 O   54.725245   47.967813   24.909036
 N   52.562776   46.226529   26.205876
 C   51.766919   45.733013   27.179592
 C   52.016436   46.415660   28.358908
 H   50.844801   48.123156   29.742960
 H   55.676552   49.467580   26.613943
 H   49.628596   47.047683   30.169877
 H   52.604834   45.907002   25.248719
 H   52.214169   43.954617   31.258254
 H   50.756066   45.046824   33.325207
 H   52.697944   49.033703   29.906846
 H   55.114268   49.749311   28.865539
 H   51.076634   44.926779   26.988006
 H   50.762764   45.235820   29.633009
 H   53.384157   46.444511   30.631188
 H   52.439170   46.413404   32.927660
 H   50.083144   47.618483   32.246084
 H   51.384882   49.523027   32.393733
 H   52.865922   48.583328   32.085029
