# Supplementary material for: Accelerating reliable multiscale quantum refinement of protein–drug systems enabled by machine learning
Source: Nat Commun. 2024 May 16;15:4181. doi: 10.1038/s41467-024-48453-4 (PMC11099068; doi:10.1038/s41467-024-48453-4)
Supplement: Supplementary file 4 — Supplementary Dataset 1 [file 41467_2024_48453_MOESM4_ESM.zip › Coordinates/Gas_50/1uy9_aiqm1_sp.xyz]

43 
1uy9_PDB_aiqm1.log 0 0 0 0 NIF DONE
 C    4.822736    7.419464   23.671434
 C    3.378127    7.366486   24.164886
 C    3.220090    7.862337   25.602099
 C    3.263584    9.379128   25.757548
 N    2.114668   10.027290   25.128342
 C    0.843416    9.982921   25.634414
 N    0.431066    9.396347   26.769862
 C   -0.875594    9.570825   26.948025
 N   -1.759120   10.221013   26.167738
 C    0.056562   10.683083   24.732260
 C   -1.307944   10.780748   25.040105
 N   -2.189596   11.396936   24.211755
 N    0.817669   11.161945   23.681286
 C    2.034672   10.743395   23.948129
 C    3.215961   11.071150   23.091881
 C    4.112267   12.115910   23.727942
 C    3.539144   13.297348   24.244010
 C    4.391814   14.219723   24.801339
 C    5.489313   11.918419   23.803830
 O    4.085486   15.416283   25.401127
 C    6.348517   12.867962   24.387845
 C    5.763839   14.011358   24.874033
 O    6.352347   15.068589   25.522361
 C    5.343026   16.075794   25.525325
 H    3.793115   10.171391   22.872132
 H    2.814415   11.446454   22.150213
 H    5.489921   16.732299   24.660887
 H    5.375800   16.620114   26.463720
 H   -1.813882   11.986008   23.490178
 H   -3.094915   11.614257   24.588260
 H    5.242451    8.425603   23.746832
 H    5.452897    6.762200   24.273210
 H    4.904494    7.101600   22.632131
 H    2.728501    7.944939   23.498851
 H    3.029370    6.333989   24.109277
 H    2.273360    7.510336   26.014901
 H    4.013477    7.437073   26.219906
 H    3.236075    9.646819   26.813831
 H    4.168809    9.804399   25.328030
 H    2.470629   13.458731   24.202742
 H    7.412799   12.702183   24.454323
 H    5.924464   11.012532   23.398884
 H   -1.295685    9.133400   27.843894
