# Supplementary material for: Accelerating reliable multiscale quantum refinement of protein–drug systems enabled by machine learning
Source: Nat Commun. 2024 May 16;15:4181. doi: 10.1038/s41467-024-48453-4 (PMC11099068; doi:10.1038/s41467-024-48453-4)
Supplement: Supplementary file 4 — Supplementary Dataset 1 [file 41467_2024_48453_MOESM4_ESM.zip › Coordinates/Gas_50/1uy9_ani_sp.xyz]

43 
1uy9_PDB_ani.log 0 0 0 0 NIF DONE
 C    4.993439    7.785116   23.906774
 C    3.570092    7.572982   24.421648
 C    3.304523    8.222426   25.781839
 C    3.170574    9.744853   25.769700
 N    1.974700   10.204814   25.077370
 C    0.702862   10.078521   25.584979
 N    0.329844    9.581606   26.768594
 C   -0.990836    9.633480   26.926185
 N   -1.924480   10.090504   26.080507
 C   -0.136650   10.595259   24.607522
 C   -1.512940   10.577939   24.902724
 N   -2.417756   11.032706   24.012442
 N    0.585023   11.039193   23.517364
 C    1.829993   10.802311   23.841336
 C    3.004124   11.124336   22.963985
 C    4.024432   12.084653   23.563760
 C    3.597195   13.151653   24.371889
 C    4.559157   13.999647   24.870977
 C    5.380024   11.935584   23.274605
 O    4.391084   15.111150   25.652540
 C    6.352509   12.810671   23.781993
 C    5.907630   13.833493   24.587183
 O    6.629046   14.835482   25.181699
 C    5.705410   15.509801   26.030217
 H    3.509056   10.189369   22.683241
 H    2.587613   11.545304   22.042867
 H    5.809915   16.589211   25.895993
 H    5.890027   15.222884   27.075604
 H   -2.090128   11.483459   23.172743
 H   -3.386493   11.100320   24.279613
 H    5.238598    8.844897   23.778316
 H    5.727014    7.368047   24.606730
 H    5.138329    7.295211   22.937728
 H    2.842833    7.932479   23.681780
 H    3.391109    6.495339   24.515691
 H    2.387984    7.814429   26.221860
 H    4.123335    7.961445   26.466112
 H    3.094637   10.103915   26.799997
 H    4.037092   10.234020   25.320723
 H    2.544410   13.295700   24.592607
 H    7.406490   12.691595   23.552333
 H    5.707767   11.123641   22.627676
 H   -1.370439    9.249335   27.870331
