# Supplementary material for: Accelerating reliable multiscale quantum refinement of protein–drug systems enabled by machine learning
Source: Nat Commun. 2024 May 16;15:4181. doi: 10.1038/s41467-024-48453-4 (PMC11099068; doi:10.1038/s41467-024-48453-4)
Supplement: Supplementary file 4 — Supplementary Dataset 1 [file 41467_2024_48453_MOESM4_ESM.zip › Coordinates/Gas_50/1uy9_sp.xyz]

43 
1uy9_PDB_opt.log -1083.144274 0 0 0 NIF DONE
 C    4.949666    7.796330   23.797793
 C    3.532109    7.533520   24.308122
 C    3.282928    8.074953   25.718142
 C    3.188359    9.600306   25.798511
 N    2.010085   10.117411   25.114635
 C    0.733472   10.040601   25.614725
 N    0.340894    9.517233   26.782272
 C   -0.974447    9.632106   26.942377
 N   -1.879347   10.174227   26.114967
 C   -0.076241   10.632762   24.654026
 C   -1.449232   10.680923   24.951645
 N   -2.354759   11.202934   24.090706
 N    0.669079   11.073089   23.580251
 C    1.901729   10.743297   23.886834
 C    3.079581   11.052634   23.016714
 C    4.063597   12.027860   23.637810
 C    3.578984   13.130429   24.368121
 C    4.509592   13.995920   24.890323
 C    5.433872   11.846506   23.470787
 O    4.297080   15.109171   25.651875
 C    6.374434   12.738389   24.012130
 C    5.877148   13.806847   24.719014
 O    6.559380   14.794952   25.371511
 C    5.569391   15.733004   25.775414
 H    3.602364   10.128967   22.743768
 H    2.665372   11.468479   22.092753
 H    5.609752   16.613385   25.119469
 H    5.737087   16.011262   26.817780
 H   -2.025773   11.737423   23.302963
 H   -3.290558   11.358123   24.430002
 H    5.200541    8.863332   23.813064
 H    5.688668    7.282058   24.422655
 H    5.074434    7.440878   22.769764
 H    2.793997    7.962839   23.617535
 H    3.348523    6.453019   24.306914
 H    2.355570    7.660366   26.127915
 H    4.094242    7.753808   26.384341
 H    3.110837    9.911372   26.843870
 H    4.066786   10.090054   25.372166
 H    2.515215   13.287737   24.513143
 H    7.440511   12.590388   23.884583
 H    5.790670   10.995315   22.897369
 H   -1.377443    9.234575   27.871018
