# Supplementary material for: Accelerating reliable multiscale quantum refinement of protein–drug systems enabled by machine learning
Source: Nat Commun. 2024 May 16;15:4181. doi: 10.1038/s41467-024-48453-4 (PMC11099068; doi:10.1038/s41467-024-48453-4)
Supplement: Supplementary file 4 — Supplementary Dataset 1 [file 41467_2024_48453_MOESM4_ESM.zip › Coordinates/Gas_50/1uy9_xtb_sp.xyz]

43 
1uy9_PDB_xtb.log 0 0 0 0 NIF DONE
 C    4.861005    7.664303   23.852992
 C    3.447673    7.551305   24.414029
 C    3.302421    8.211275   25.785424
 C    3.268202    9.741111   25.720564
 N    2.078312   10.204708   25.054662
 C    0.819229   10.090299   25.568015
 N    0.436510    9.582365   26.741296
 C   -0.868787    9.642577   26.916732
 N   -1.790690   10.124677   26.097429
 C   -0.045622   10.632604   24.603588
 C   -1.413522   10.628939   24.920055
 N   -2.361775   11.085341   24.078355
 N    0.688012   11.065797   23.528527
 C    1.929614   10.795243   23.824144
 C    3.071178   11.116362   22.922769
 C    4.053882   12.066967   23.559697
 C    3.565885   13.156388   24.289741
 C    4.484947   14.002933   24.854898
 C    5.419375   11.874079   23.419315
 O    4.270607   15.124384   25.609394
 C    6.351242   12.737774   23.992441
 C    5.859037   13.797805   24.711321
 O    6.537798   14.785905   25.374113
 C    5.549930   15.623617   25.934663
 H    3.581472   10.198925   22.620756
 H    2.641672   11.574289   22.028299
 H    5.660542   16.643912   25.533228
 H    5.667632   15.651053   27.029809
 H   -2.077579   11.564819   23.243894
 H   -3.308684   11.143730   24.406935
 H    5.171153    8.702873   23.765727
 H    5.567362    7.155472   24.505379
 H    4.916132    7.206875   22.867629
 H    2.732830    7.998714   23.719103
 H    3.191397    6.493874   24.505235
 H    2.374829    7.881455   26.256509
 H    4.132879    7.909974   26.425936
 H    3.252077   10.137756   26.740397
 H    4.140326   10.140468   25.201659
 H    2.507332   13.323560   24.399539
 H    7.410638   12.582529   23.878620
 H    5.780844   11.034701   22.843563
 H   -1.239173    9.247044   27.853395
