# Supplementary material for: Accelerating reliable multiscale quantum refinement of protein–drug systems enabled by machine learning
Source: Nat Commun. 2024 May 16;15:4181. doi: 10.1038/s41467-024-48453-4 (PMC11099068; doi:10.1038/s41467-024-48453-4)
Supplement: Supplementary file 4 — Supplementary Dataset 1 [file 41467_2024_48453_MOESM4_ESM.zip › Coordinates/Gas_50/1uyg_aiqm1_sp.xyz]

36 
1uyg_model_aiqm1.log 0 0 0 0 NIF DONE
 C    4.904197   11.909140   23.750424
 N    2.139456   10.206816   24.293097
 O    5.781367   14.865115   26.526359
 C    5.376985   13.128142   23.294895
 N    1.898907   10.211611   26.509077
 O    4.557112   10.864485   22.917525
 C    5.685643   14.157412   24.195034
 N   -1.538058    9.988905   24.410893
 C    5.514490   13.949091   25.557714
 N   -0.517037   10.072256   26.559396
 C    5.039708   12.711040   26.007075
 N   -0.412948   10.088598   22.405441
 C    4.735238   11.684246   25.127307
 C    6.247365   16.131844   26.098413
 C    4.223798   10.358961   25.647145
 C    2.742321   10.255152   25.513499
 C    0.789939   10.135744   24.529120
 C    0.665899   10.136743   25.943986
 C   -0.375376   10.052135   23.766048
 C   -1.523528   10.009265   25.732200
 C    4.979447   10.964515   21.568193
 F   -2.732352    9.943252   26.290633
 H    2.634727   10.277308   23.417286
 H    5.518605   13.303747   22.237961
 H    6.052313   15.097655   23.811176
 H    4.916903   12.564730   27.073845
 H   -1.309781    9.882299   21.997047
 H    0.403778    9.816564   21.886923
 H    5.515830   16.628366   25.456228
 H    6.390708   16.717170   27.001867
 H    7.198239   16.046597   25.566223
 H    4.463609   10.257881   26.706916
 H    4.684350    9.532648   25.094462
 H    6.053014   11.151045   21.502002
 H    4.752291   10.005583   21.109194
 H    4.441841   11.755940   21.039397
