# Supplementary material for: Accelerating reliable multiscale quantum refinement of protein–drug systems enabled by machine learning
Source: Nat Commun. 2024 May 16;15:4181. doi: 10.1038/s41467-024-48453-4 (PMC11099068; doi:10.1038/s41467-024-48453-4)
Supplement: Supplementary file 4 — Supplementary Dataset 1 [file 41467_2024_48453_MOESM4_ESM.zip › Coordinates/Gas_50/1uyg_ani_sp.xyz]

36 
1uyg_model_ani.log 0 0 0 0 NIF DONE
 C    5.681317   11.519294   23.504551
 N    1.611438   10.639664   24.187529
 O    4.537569   14.716980   25.881523
 C    6.309299   12.743143   23.322195
 N    2.031941    9.695540   26.170697
 O    5.991081   10.392073   22.801095
 C    5.947096   13.847344   24.100073
 N   -1.850473   10.719768   25.523075
 C    4.958738   13.714035   25.063684
 N   -0.241971    9.764399   27.029001
 C    4.327242   12.477808   25.238795
 N   -1.307534   11.531129   23.421105
 C    4.658016   11.381903   24.459280
 C    5.151161   15.978174   25.726476
 C    3.988582   10.032055   24.663330
 C    2.540324   10.110495   25.037879
 C    0.400639   10.578995   24.865149
 C    0.696450    9.986370   26.090140
 C   -0.926450   10.932591   24.585731
 C   -1.431822   10.156368   26.656453
 C    7.014499   10.492492   21.838540
 F   -2.389581    9.962261   27.551615
 H    1.822751   11.159991   23.350877
 H    7.091050   12.863349   22.578540
 H    6.454708   14.792817   23.936427
 H    3.564853   12.399252   26.008958
 H   -2.306388   11.571356   23.273823
 H   -0.759355   11.339939   22.596095
 H    4.989172   16.382913   24.718618
 H    4.680800   16.634730   26.459858
 H    6.230350   15.927066   25.922864
 H    4.486994    9.486956   25.474105
 H    4.108015    9.428480   23.757250
 H    7.968663   10.781422   22.298195
 H    7.112112    9.501385   21.393462
 H    6.757714   11.219462   21.057012
