# Supplementary material for: Accelerating reliable multiscale quantum refinement of protein–drug systems enabled by machine learning
Source: Nat Commun. 2024 May 16;15:4181. doi: 10.1038/s41467-024-48453-4 (PMC11099068; doi:10.1038/s41467-024-48453-4)
Supplement: Supplementary file 4 — Supplementary Dataset 1 [file 41467_2024_48453_MOESM4_ESM.zip › Coordinates/Gas_50/1uyg_sp.xyz]

36 
1uyg_model.log -1065.637359 0 0 0 NIF DONE
 C    5.103451   11.570097   23.921472
 N    1.936321   11.123464   25.020582
 O    5.466591   15.142856   26.013423
 C    5.610388   12.681318   23.262108
 N    2.175027    8.978120   25.621656
 O    4.915565   10.347450   23.359481
 C    5.750693   13.903135   23.930697
 N   -1.471704    9.978893   24.144095
 C    5.380745   14.011222   25.265098
 N   -0.071644    8.254602   25.055751
 C    4.869624   12.885546   25.925554
 N   -0.806972   12.176821   23.834820
 C    4.731941   11.669529   25.277659
 C    5.999043   16.294362   25.400738
 C    4.150503   10.465046   25.977191
 C    2.751914   10.153374   25.531194
 C    0.725159   10.513018   24.761511
 C    0.901672    9.177725   25.148272
 C   -0.508627   10.896583   24.230009
 C   -1.179801    8.749562   24.566881
 C    5.248942   10.179735   22.000845
 F   -2.191266    7.894812   24.454997
 H    2.196612   12.090330   24.904301
 H    5.907153   12.622493   22.221198
 H    6.152126   14.750129   23.386517
 H    4.590088   12.985442   26.970545
 H   -1.671686   12.249464   23.316279
 H   -0.053773   12.740836   23.471247
 H    5.386164   16.618652   24.549086
 H    5.992759   17.073135   26.164034
 H    7.029755   16.129339   25.060484
 H    4.141337   10.633538   27.060245
 H    4.753056    9.572040   25.793538
 H    6.317261   10.359813   21.824605
 H    5.011945    9.143423   21.759592
 H    4.658637   10.846092   21.358297
