# Supplementary material for: Accelerating reliable multiscale quantum refinement of protein–drug systems enabled by machine learning
Source: Nat Commun. 2024 May 16;15:4181. doi: 10.1038/s41467-024-48453-4 (PMC11099068; doi:10.1038/s41467-024-48453-4)
Supplement: Supplementary file 4 — Supplementary Dataset 1 [file 41467_2024_48453_MOESM4_ESM.zip › Coordinates/Gas_50/1uyg_xtb_sp.xyz]

36 
1uyg_model_xtb.log 0 0 0 0 NIF DONE
 C    4.938101   11.878222   23.751362
 N    2.182649   10.180876   24.279449
 O    5.656498   14.865738   26.542200
 C    5.389120   13.111279   23.314159
 N    1.934791   10.242792   26.493784
 O    4.645015   10.820730   22.912118
 C    5.642453   14.137178   24.213399
 N   -1.499795   10.061149   24.387603
 C    5.443188   13.937550   25.571279
 N   -0.483986   10.167523   26.537480
 C    4.994142   12.689680   26.008620
 N   -0.365991   10.085025   22.384577
 C    4.748399   11.661103   25.124523
 C    6.097375   16.146396   26.162014
 C    4.262194   10.324304   25.629363
 C    2.782816   10.242089   25.501381
 C    0.830778   10.150382   24.511421
 C    0.702163   10.187107   25.925425
 C   -0.333707   10.079012   23.746014
 C   -1.489165   10.111754   25.708076
 C    5.030931   10.919406   21.562038
 F   -2.701061   10.090337   26.263201
 H    2.681316   10.222001   23.403906
 H    5.548916   13.301784   22.264793
 H    5.991907   15.081885   23.829267
 H    4.841411   12.542318   27.065486
 H   -1.266979    9.892254   21.978555
 H    0.443834    9.775743   21.876093
 H    5.375154   16.642305   25.505446
 H    6.188870   16.712552   27.087359
 H    7.072664   16.105602   25.665780
 H    4.518942   10.203168   26.679779
 H    4.719421    9.526483   25.039303
 H    6.097297   11.140968   21.465643
 H    4.827717    9.943156   21.122366
 H    4.451620   11.682150   21.030738
