# Supplementary material for: Accelerating reliable multiscale quantum refinement of protein–drug systems enabled by machine learning
Source: Nat Commun. 2024 May 16;15:4181. doi: 10.1038/s41467-024-48453-4 (PMC11099068; doi:10.1038/s41467-024-48453-4)
Supplement: Supplementary file 4 — Supplementary Dataset 1 [file 41467_2024_48453_MOESM4_ESM.zip › Coordinates/Gas_50/1xbb_ani_sp.xyz]

68 
STI_opt_ani-2x.log 0 0 0 0 NIF DONE
 C    3.921420    3.868134   13.099920
 C    5.169595    4.380802   13.435731
 N    6.178555    3.630152   13.880376
 C    5.965807    2.321724   13.995373
 C    4.757582    1.698334   13.683929
 C    3.711029    2.502905   13.233309
 C    4.557692    0.238311   13.830746
 N    3.283025   -0.158113   13.914917
 C    3.061054   -1.460345   14.083128
 N    3.995473   -2.423886   14.139054
 C    5.252299   -2.009318   14.012399
 C    5.607689   -0.675708   13.854579
 N    1.775918   -1.908562   14.229965
 C    0.568238   -1.185952   14.236878
 C    0.395473   -0.050226   13.446958
 C   -0.834615    0.599715   13.431284
 C   -1.881461    0.127176   14.224372
 C   -1.692727   -1.005453   15.006524
 C   -0.485362   -1.693034   15.025414
 C   -0.319488   -2.926441   15.874609
 N   -1.075563    1.743541   12.642592
 C   -0.252054    2.337216   11.724471
 C   -0.860241    3.478717   10.962172
 C   -0.340454    3.753470    9.698291
 C   -0.861812    4.790967    8.935235
 C   -1.895292    5.585352    9.429561
 C   -2.404612    5.320527   10.703852
 C   -1.889016    4.281534   11.464751
 O    0.893066    1.974587   11.492358
 C   -2.463631    6.718764    8.609473
 N   -3.914440    6.668814    8.529762
 C   -4.381132    5.515841    7.766931
 C   -5.900004    5.454808    7.812448
 N   -6.468842    6.678812    7.267010
 C   -5.992828    7.832114    8.015937
 C   -4.473488    7.895308    7.981763
 C   -7.915955    6.623535    7.258306
 H    3.130258    4.522786   12.744859
 H    5.371399    5.446158   13.347169
 H    6.806630    1.742183   14.375543
 H    2.752898    2.049186   12.986165
 H    6.015096   -2.785635   14.046268
 H    6.643055   -0.381731   13.733427
 H    1.727092   -2.890711   14.453650
 H    1.198380    0.319318   12.822875
 H   -2.840527    0.639307   14.232642
 H   -2.515690   -1.369251   15.619937
 H    0.519476   -2.831133   16.575413
 H   -1.222613   -3.103745   16.467261
 H   -0.150709   -3.829335   15.272648
 H   -2.032046    2.062424   12.648730
 H    0.475761    3.139001    9.328682
 H   -0.463117    4.989642    7.941968
 H   -3.220075    5.925996   11.092079
 H   -2.277582    4.125530   12.469710
 H   -1.995553    6.719466    7.604478
 H   -2.192875    7.675437    9.077681
 H   -3.950879    4.609286    8.206124
 H   -4.045565    5.562906    6.712012
 H   -6.227095    5.288087    8.858387
 H   -6.258744    4.606887    7.215796
 H   -6.330907    7.795621    9.070703
 H   -6.414776    8.739468    7.566546
 H   -4.134796    8.071398    6.941491
 H   -4.127817    8.741939    8.587539
 H   -8.346727    6.518922    8.274227
 H   -8.320953    7.536632    6.809197
 H   -8.252899    5.772838    6.656416
