# Supplementary material for: Accelerating reliable multiscale quantum refinement of protein–drug systems enabled by machine learning
Source: Nat Commun. 2024 May 16;15:4181. doi: 10.1038/s41467-024-48453-4 (PMC11099068; doi:10.1038/s41467-024-48453-4)
Supplement: Supplementary file 4 — Supplementary Dataset 1 [file 41467_2024_48453_MOESM4_ESM.zip › Coordinates/Gas_50/1xbb_sp.xyz]

68 
STI_opt_dft.log -1581.773791 0 0 0 NIF DONE
 C    3.793705    3.496400   11.802281
 C    4.825685    4.347280   12.186713
 N    5.684001    4.070238   13.172190
 C    5.530457    2.906709   13.803046
 C    4.539698    1.970990   13.492289
 C    3.648305    2.287072   12.465230
 C    4.405663    0.694171   14.231626
 N    3.186602    0.138685   14.228524
 C    3.037394   -1.010937   14.882199
 N    3.995037   -1.672695   15.562229
 C    5.195070   -1.108600   15.546759
 C    5.473356    0.084523   14.888472
 N    1.817553   -1.638974   14.918318
 C    0.571231   -1.319088   14.365222
 C    0.367926   -0.194128   13.563251
 C   -0.897523    0.062070   13.039082
 C   -1.964363   -0.786983   13.322798
 C   -1.748461   -1.896864   14.129029
 C   -0.498357   -2.192840   14.659785
 C   -0.303724   -3.412114   15.525193
 N   -1.152539    1.208239   12.253002
 C   -0.280707    1.857314   11.417266
 C   -0.849497    3.056101   10.716987
 C   -0.282941    3.415587    9.493943
 C   -0.761347    4.517369    8.796688
 C   -1.795072    5.296974    9.316145
 C   -2.347680    4.946787   10.549481
 C   -1.882781    3.836941   11.243126
 O    0.872585    1.501738   11.228237
 C   -2.283582    6.528775    8.584585
 N   -3.719888    6.709425    8.693233
 C   -4.455879    5.694937    7.948792
 C   -5.952163    5.868530    8.159988
 N   -6.374224    7.197174    7.746028
 C   -5.636446    8.208880    8.485169
 C   -4.138770    8.038851    8.272755
 C   -7.805200    7.371301    7.886530
 H    3.111345    3.768178   11.003841
 H    4.972421    5.301344   11.684434
 H    6.225035    2.722802   14.620954
 H    2.856280    1.600457   12.188407
 H    5.978248   -1.640219   16.083688
 H    6.474824    0.495310   14.873282
 H    1.865892   -2.488589   15.459714
 H    1.191254    0.467959   13.357273
 H   -2.951482   -0.592015   12.912057
 H   -2.580843   -2.559933   14.349597
 H    0.045281   -3.151012   16.532991
 H   -1.245175   -3.955119   15.640817
 H    0.421961   -4.113736   15.092595
 H   -2.125486    1.459236   12.161893
 H    0.528358    2.813119    9.098547
 H   -0.325944    4.775309    7.834386
 H   -3.152436    5.554545   10.951553
 H   -2.304735    3.609414   12.218813
 H   -1.949172    6.488515    7.529445
 H   -1.803392    7.410895    9.028260
 H   -4.149518    4.704851    8.300669
 H   -4.232781    5.755645    6.866215
 H   -6.188448    5.680826    9.226627
 H   -6.491971    5.125195    7.562558
 H   -5.852012    8.156886    9.571101
 H   -5.943563    9.199147    8.130206
 H   -3.903286    8.221263    7.206810
 H   -3.600355    8.783717    8.869525
 H   -8.150839    7.272838    8.934047
 H   -8.094213    8.363431    7.524388
 H   -8.329372    6.622902    7.283117
