# Supplementary material for: Accelerating reliable multiscale quantum refinement of protein–drug systems enabled by machine learning
Source: Nat Commun. 2024 May 16;15:4181. doi: 10.1038/s41467-024-48453-4 (PMC11099068; doi:10.1038/s41467-024-48453-4)
Supplement: Supplementary file 4 — Supplementary Dataset 1 [file 41467_2024_48453_MOESM4_ESM.zip › Coordinates/Gas_50/1xbb_xtb_sp.xyz]

68 
STI_opt_xtb.log 0 0 0 0 NIF DONE
 C    3.693525    3.780320   12.064587
 C    4.737563    4.551166   12.553090
 N    5.608967    4.107322   13.444835
 C    5.485075    2.867352   13.876552
 C    4.491144    1.990912   13.438063
 C    3.569395    2.476921   12.511426
 C    4.399958    0.617510   13.944577
 N    3.181962    0.088711   14.018178
 C    3.073447   -1.145357   14.495944
 N    4.095749   -1.908594   14.916173
 C    5.301710   -1.385279   14.820605
 C    5.528321   -0.107413   14.334837
 N    1.865422   -1.749697   14.629111
 C    0.586491   -1.329806   14.291243
 C    0.377474   -0.211824   13.492306
 C   -0.911098    0.181890   13.160523
 C   -1.998467   -0.538950   13.645348
 C   -1.782925   -1.652815   14.433932
 C   -0.505928   -2.074253   14.767391
 C   -0.309216   -3.291364   15.624468
 N   -1.164117    1.306364   12.366266
 C   -0.318479    1.930155   11.496750
 C   -0.909388    3.122617   10.823570
 C   -0.431476    3.454857    9.559498
 C   -0.928181    4.553994    8.886052
 C   -1.896759    5.358404    9.471410
 C   -2.354624    5.042528   10.746199
 C   -1.873042    3.935547   11.416500
 O    0.813735    1.558610   11.258586
 C   -2.440225    6.570502    8.767276
 N   -3.878853    6.668414    8.933829
 C   -4.577293    5.609984    8.225373
 C   -6.074082    5.685047    8.546500
 N   -6.670090    6.967341    8.226253
 C   -5.899557    8.022764    8.853543
 C   -4.400522    7.962188    8.533962
 C   -6.917581    7.171308    6.814912
 H    2.994166    4.182322   11.347905
 H    4.888678    5.571501   12.224397
 H    6.205990    2.566199   14.626262
 H    2.781111    1.840039   12.142362
 H    6.115031   -2.019600   15.151366
 H    6.522590    0.295805   14.248784
 H    1.941424   -2.659449   15.062351
 H    1.227686    0.340338   13.137497
 H   -3.006048   -0.232227   13.403053
 H   -2.632866   -2.209759   14.801123
 H    0.251460   -3.048428   16.527445
 H   -1.272174   -3.697346   15.923480
 H    0.229466   -4.070284   15.082809
 H   -2.129223    1.604685   12.355787
 H    0.329550    2.830077    9.116380
 H   -0.557356    4.791968    7.899227
 H   -3.101018    5.676614   11.199305
 H   -2.225911    3.731028   12.417836
 H   -2.146401    6.549877    7.701135
 H   -1.993398    7.464757    9.216838
 H   -4.180237    4.647725    8.556686
 H   -4.419244    5.685742    7.133096
 H   -6.204163    5.527817    9.621473
 H   -6.610707    4.899307    8.011283
 H   -6.025147    7.914250    9.935008
 H   -6.306428    8.989258    8.549973
 H   -4.234778    8.154009    7.457494
 H   -3.880176    8.739645    9.098977
 H   -7.436978    8.120802    6.688444
 H   -6.015375    7.185659    6.187647
 H   -7.568558    6.373295    6.458908
