# Supplementary material for: Accelerating reliable multiscale quantum refinement of protein–drug systems enabled by machine learning
Source: Nat Commun. 2024 May 16;15:4181. doi: 10.1038/s41467-024-48453-4 (PMC11099068; doi:10.1038/s41467-024-48453-4)
Supplement: Supplementary file 4 — Supplementary Dataset 1 [file 41467_2024_48453_MOESM4_ESM.zip › Coordinates/Gas_50/1xoz_aiqm1_sp.xyz]

48 
1xoz_PDB_aiqm1.log 0 0 0 0 NIF DONE
 C   42.413143   37.583923   10.260369
 C   42.580461   38.064504   11.573665
 C   43.567201   37.557697   12.400822
 C   44.409957   36.548173   11.909263
 C   45.514070   35.806732   12.455214
 C   45.939404   34.950599   11.485299
 N   45.156169   35.089573   10.358108
 C   44.223026   36.077418   10.589097
 C   43.226628   36.587538    9.748952
 C   47.051101   33.965259   11.633667
 N   47.291521   33.689515   13.074702
 C   47.840132   32.472554   13.345584
 O   48.193742   31.682124   12.488828
 C   47.983227   32.154302   14.826620
 N   48.239989   33.333208   15.625845
 C   47.559659   34.480529   15.397279
 O   47.647269   35.477035   16.091901
 C   46.634771   34.430167   14.172975
 C   46.195167   35.839440   13.783227
 C   49.050879   33.196499   16.822565
 C   48.329008   34.398947   10.925927
 C   48.721349   33.714631    9.776495
 C   49.877489   34.060917    9.054393
 C   50.618168   35.107715    9.549453
 O   51.756975   35.675058    9.034949
 C   52.245165   36.489602   10.098710
 O   51.136179   36.803820   10.935242
 C   50.241104   35.789238   10.698153
 C   49.109204   35.470126   11.409337
 H   52.980524   35.919129   10.676560
 H   52.664470   37.404845    9.692483
 H   48.568714   32.535056   17.547043
 H   50.026132   32.781528   16.563316
 H   49.174905   34.182240   17.261668
 H   47.084156   31.619198   15.160908
 H   48.823756   31.472846   14.924483
 H   47.068011   36.499067   13.755938
 H   45.548284   36.224940   14.569070
 H   45.322239   34.629415    9.482546
 H   43.098158   36.219252    8.738873
 H   41.633922   38.003034    9.637930
 H   48.133040   32.871874    9.438490
 H   50.168782   33.526988    8.162246
 H   48.842334   36.026232   12.297997
 H   41.926605   38.844583   11.938926
 H   46.740352   33.013765   11.185127
 H   45.742350   33.867002   14.478740
 H   43.688107   37.937163   13.408019
