# Supplementary material for: Accelerating reliable multiscale quantum refinement of protein–drug systems enabled by machine learning
Source: Nat Commun. 2024 May 16;15:4181. doi: 10.1038/s41467-024-48453-4 (PMC11099068; doi:10.1038/s41467-024-48453-4)
Supplement: Supplementary file 4 — Supplementary Dataset 1 [file 41467_2024_48453_MOESM4_ESM.zip › Coordinates/Gas_50/1xoz_ani_sp.xyz]

48 
1xoz_PDB_ani.log 0 0 0 0 NIF DONE
 C   42.595906   37.685367   10.139465
 C   42.682331   38.121339   11.477325
 C   43.583364   37.548331   12.354386
 C   44.419174   36.515374   11.893279
 C   45.447960   35.714700   12.490925
 C   45.905247   34.861592   11.531159
 N   45.224744   35.072000   10.353716
 C   44.316865   36.095309   10.549442
 C   43.407477   36.673076    9.659516
 C   47.011787   33.885997   11.700375
 N   47.290287   33.657653   13.126676
 C   47.990519   32.508926   13.392387
 O   48.403549   31.769765   12.517417
 C   48.178197   32.179941   14.864754
 N   48.255512   33.354913   15.698145
 C   47.434889   34.418513   15.478674
 O   47.366417   35.374750   16.234740
 C   46.563706   34.338091   14.212728
 C   46.107836   35.745785   13.825089
 C   49.040349   33.295077   16.915769
 C   48.281124   34.299895   10.948097
 C   48.542885   33.778625    9.684548
 C   49.648804   34.196974    8.927157
 C   50.467225   35.139463    9.503966
 O   51.583178   35.736105    8.980840
 C   52.145300   36.494565   10.046050
 O   51.173575   36.581448   11.083534
 C   50.219843   35.653096   10.772392
 C   49.138147   35.249455   11.518474
 H   53.043224   35.986639   10.425955
 H   52.386126   37.499353    9.689520
 H   48.608259   32.589450   17.637103
 H   50.064632   32.982216   16.684650
 H   49.052899   34.289873   17.361552
 H   47.357950   31.509544   15.170550
 H   49.106908   31.613437   14.952426
 H   46.997054   36.389702   13.797649
 H   45.462196   36.143291   14.613728
 H   45.522032   34.721697    9.457679
 H   43.338626   36.337492    8.627291
 H   41.877615   38.154632    9.472215
 H   47.885968   33.017039    9.266293
 H   49.852688   33.798981    7.938497
 H   48.958261   35.619156   12.524175
 H   42.030529   38.919774   11.821214
 H   46.693966   32.924420   11.278473
 H   45.673735   33.740177   14.462106
 H   43.648135   37.892001   13.384899
