# Supplementary material for: Accelerating reliable multiscale quantum refinement of protein–drug systems enabled by machine learning
Source: Nat Commun. 2024 May 16;15:4181. doi: 10.1038/s41467-024-48453-4 (PMC11099068; doi:10.1038/s41467-024-48453-4)
Supplement: Supplementary file 4 — Supplementary Dataset 1 [file 41467_2024_48453_MOESM4_ESM.zip › Coordinates/Gas_50/1xoz_sp.xyz]

48 
1xoz_PDB_opt.log -1314.542255 0 0 0 NIF DONE
 C   42.731665   37.829548   10.223356
 C   42.909847   38.296241   11.538683
 C   43.821937   37.697890   12.390858
 C   44.574907   36.612421   11.923572
 C   45.585690   35.769729   12.500135
 C   45.943423   34.870218   11.545776
 N   45.223006   35.085631   10.393738
 C   44.379159   36.157395   10.597092
 C   43.458944   36.756496    9.735198
 C   47.029573   33.857205   11.671269
 N   47.294703   33.590513   13.104784
 C   47.841931   32.370984   13.367626
 O   48.148169   31.559597   12.507837
 C   48.045320   32.028312   14.833335
 N   48.171059   33.177851   15.701416
 C   47.439537   34.301570   15.486952
 O   47.402407   35.244080   16.261476
 C   46.609192   34.310076   14.196576
 C   46.247428   35.753151   13.836060
 C   48.908718   33.013148   16.938131
 C   48.296448   34.300746   10.942068
 C   48.999887   33.389584   10.161057
 C   50.168976   33.753546    9.474313
 C   50.592740   35.053297    9.618587
 O   51.667982   35.671561    9.045491
 C   51.746200   36.946656    9.671618
 O   50.512288   37.186358   10.334639
 C   49.894275   35.968097   10.400076
 C   48.743040   35.630482   11.066932
 H   52.563060   36.942685   10.406711
 H   51.905234   37.714356    8.911760
 H   48.445301   32.245363   17.570211
 H   49.941152   32.718012   16.722735
 H   48.900658   33.965163   17.467543
 H   47.221591   31.369002   15.150538
 H   48.963420   31.438472   14.883887
 H   47.152539   36.372435   13.856576
 H   45.599028   36.138058   14.626329
 H   45.363320   34.604439    9.520848
 H   43.318947   36.396984    8.719919
 H   42.009628   38.320089    9.577538
 H   48.652410   32.363621   10.110733
 H   50.715217   33.044337    8.863283
 H   48.193375   36.364006   11.646591
 H   42.321510   39.139828   11.886613
 H   46.710188   32.905300   11.231410
 H   45.665491   33.786022   14.420424
 H   43.956481   38.064447   13.404698
