# Supplementary material for: Accelerating reliable multiscale quantum refinement of protein–drug systems enabled by machine learning
Source: Nat Commun. 2024 May 16;15:4181. doi: 10.1038/s41467-024-48453-4 (PMC11099068; doi:10.1038/s41467-024-48453-4)
Supplement: Supplementary file 4 — Supplementary Dataset 1 [file 41467_2024_48453_MOESM4_ESM.zip › Coordinates/Gas_50/1xoz_xtb_sp.xyz]

48 
1xoz_PDB_xtb.log 0 0 0 0 NIF DONE
 C   42.316488   37.294475   10.207930
 C   42.656339   37.967750   11.384563
 C   43.721716   37.567026   12.158364
 C   44.466552   36.462648   11.745747
 C   45.600231   35.774354   12.263846
 C   45.873991   34.749513   11.406408
 N   44.981788   34.747184   10.368387
 C   44.110328   35.788151   10.548657
 C   43.034752   36.200570    9.774245
 C   47.009332   33.811505   11.626113
 N   47.145224   33.575183   13.059279
 C   47.598636   32.371201   13.456039
 O   47.882531   31.464887   12.700216
 C   47.714623   32.246356   14.973516
 N   48.256769   33.450093   15.555238
 C   47.820835   34.655376   15.145085
 O   48.225440   35.712474   15.581726
 C   46.736993   34.551940   14.061731
 C   46.432425   35.940681   13.484960
 C   49.278369   33.333747   16.568100
 C   48.276750   34.385715   11.009993
 C   48.367794   34.443738    9.627045
 C   49.479754   34.974081    8.980224
 C   50.497992   35.441209    9.774234
 O   51.693841   36.001722    9.412792
 C   52.362468   36.295329   10.621138
 O   51.557084   35.901103   11.710978
 C   50.415200   35.382042   11.165334
 C   49.317562   34.864007   11.807789
 H   53.319905   35.751035   10.654248
 H   52.559004   37.377970   10.680272
 H   48.899591   32.780144   17.429416
 H   50.156774   32.823413   16.168419
 H   49.552622   34.341356   16.875855
 H   46.715773   32.028285   15.381167
 H   48.368412   31.403213   15.199999
 H   47.372768   36.444903   13.245044
 H   45.927471   36.532606   14.247464
 H   44.963905   34.092341    9.605647
 H   42.771719   35.681115    8.864491
 H   41.473563   37.640760    9.628638
 H   47.556022   34.061510    9.027427
 H   49.544669   35.013895    7.906226
 H   49.285756   34.828079   12.883188
 H   42.066232   38.820395   11.686560
 H   46.817805   32.831794   11.167397
 H   45.822044   34.175046   14.551218
 H   43.981159   38.093080   13.064650
