# Supplementary material for: Accelerating reliable multiscale quantum refinement of protein–drug systems enabled by machine learning
Source: Nat Commun. 2024 May 16;15:4181. doi: 10.1038/s41467-024-48453-4 (PMC11099068; doi:10.1038/s41467-024-48453-4)
Supplement: Supplementary file 4 — Supplementary Dataset 1 [file 41467_2024_48453_MOESM4_ESM.zip › Coordinates/Gas_50/1xp9_aiqm1_sp.xyz]

62 
1xp9_model_aiqm1.log 0 0 0 0 NIF DONE
 C   31.229523   -0.339681   28.099751
 C   30.880247   -1.847554   28.188159
 O   29.660738   -2.192875   28.816848
 C   28.500138   -1.562081   28.475298
 C   27.324863   -2.246226   28.765289
 C   26.087979   -1.687090   28.511430
 C   26.006812   -0.418921   27.946863
 O   24.808635    0.174289   27.663461
 C   27.170290    0.274430   27.659222
 C   28.415965   -0.282208   27.928023
 S   29.824575    0.688928   27.529198
 C   32.401703   -0.205883   27.154044
 C   32.247466    0.227857   25.842070
 C   33.225430    0.034045   24.900589
 C   34.414951   -0.682178   25.192102
 O   35.217691   -1.077761   24.276566
 C   34.616378   -0.967655   26.569884
 C   33.639174   -0.744449   27.508715
 C   31.100517   -2.479184   26.830667
 C   32.240902   -3.266450   26.662180
 C   32.686619   -3.634360   25.399667
 C   31.974675   -3.205941   24.283927
 C   30.768828   -2.528911   24.431977
 C   30.332661   -2.170192   25.703124
 O   32.450273   -3.427717   22.998747
 C   33.866710   -3.357535   22.894519
 C   34.235691   -2.676422   21.594800
 C   34.055147   -1.187102   21.645903
 N   33.419056   -3.333913   20.466086
 C   34.201097   -3.520668   19.193588
 C   33.139000   -3.694611   18.088649
 C   31.787924   -3.373038   18.759281
 C   32.163986   -2.616579   20.026081
 H   24.092903   -0.411615   27.936139
 H   31.466976    0.021484   29.106827
 H   31.624405   -2.284635   28.868211
 H   27.408402   -3.228239   29.203555
 H   25.187019   -2.236525   28.748850
 H   27.110947    1.261860   27.231261
 H   33.132228   -4.237183   20.848200
 H   31.328822    0.715007   25.543514
 H   33.066110    0.391342   23.891329
 H   35.555712   -1.418178   26.862914
 H   33.818327   -1.024305   28.541580
 H   32.823639   -3.554946   27.524252
 H   33.606630   -4.192557   25.290761
 H   30.195313   -2.242281   23.559195
 H   29.418948   -1.601687   25.796550
 H   35.274106   -2.919499   21.381461
 H   34.278550   -4.370499   22.924834
 H   34.310133   -2.747065   23.685711
 H   34.437331   -0.672884   20.764647
 H   34.627655   -0.865479   22.543138
 H   33.021306   -0.908730   21.828959
 H   34.872407   -4.365594   19.297994
 H   34.791001   -2.619137   19.043636
 H   33.149012   -4.704051   17.691904
 H   33.344425   -3.011881   17.272422
 H   31.256595   -4.286116   19.019429
 H   31.144358   -2.784062   18.117980
 H   32.425581   -1.582869   19.813691
 H   31.423173   -2.645900   20.817131
