# Supplementary material for: Accelerating reliable multiscale quantum refinement of protein–drug systems enabled by machine learning
Source: Nat Commun. 2024 May 16;15:4181. doi: 10.1038/s41467-024-48453-4 (PMC11099068; doi:10.1038/s41467-024-48453-4)
Supplement: Supplementary file 4 — Supplementary Dataset 1 [file 41467_2024_48453_MOESM4_ESM.zip › Coordinates/Gas_50/1xp9_ani_sp.xyz]

62 
1xp9_model_ani.log 0 0 0 0 NIF DONE
 C   31.188485   -0.722278   28.552635
 C   30.953038   -2.090655   27.853913
 O   29.649191   -2.564086   28.158873
 C   28.559445   -1.756248   27.982387
 C   27.327471   -2.405314   27.984188
 C   26.146710   -1.712657   27.768695
 C   26.190585   -0.334684   27.554532
 O   25.076312    0.412638   27.329968
 C   27.413864    0.328564   27.571252
 C   28.601553   -0.365349   27.799057
 S   30.115455    0.546464   27.822757
 C   32.636115   -0.325815   28.548092
 C   33.180135    0.629081   27.673115
 C   34.526214    0.766942   27.501584
 C   35.469775   -0.055617   28.250789
 O   36.683991    0.023325   28.079685
 C   34.879887   -0.954546   29.236915
 C   33.528934   -1.064403   29.354867
 C   31.293971   -2.126705   26.373604
 C   32.637205   -2.148391   25.999809
 C   33.019171   -2.207003   24.665710
 C   32.045647   -2.251068   23.669164
 C   30.695158   -2.237325   24.028500
 C   30.333338   -2.179309   25.363195
 O   32.316629   -2.320814   22.334276
 C   33.684051   -2.243147   21.927263
 C   33.688515   -2.207743   20.399177
 C   33.249587   -0.842655   19.871514
 N   32.798100   -3.305486   19.920677
 C   33.380706   -4.687881   20.046009
 C   32.682474   -5.549730   18.975275
 C   31.689707   -4.602397   18.284724
 C   32.294536   -3.227202   18.517434
 H   24.303098   -0.164329   27.346681
 H   30.879460   -0.867039   29.591133
 H   31.611872   -2.811218   28.348380
 H   27.322013   -3.479771   28.142517
 H   25.196814   -2.244027   27.764575
 H   27.420116    1.403136   27.409648
 H   31.980710   -3.251621   20.559804
 H   32.507996    1.251361   27.083552
 H   34.936460    1.480258   26.798929
 H   35.556536   -1.546579   29.840519
 H   33.124366   -1.771157   30.080642
 H   33.410697   -2.095419   26.766860
 H   34.074971   -2.216060   24.418384
 H   29.937793   -2.277049   23.251030
 H   29.277013   -2.178880   25.619148
 H   34.705450   -2.414147   20.042007
 H   34.236007   -3.116562   22.304134
 H   34.148899   -1.336946   22.334928
 H   33.356947   -0.781289   18.783846
 H   33.871550   -0.054676   20.307977
 H   32.206113   -0.635023   20.134983
 H   33.237880   -5.063903   21.061602
 H   34.456814   -4.619693   19.857773
 H   32.186993   -6.419290   19.415861
 H   33.423923   -5.925497   18.263383
 H   30.707077   -4.651556   18.768591
 H   31.549426   -4.822021   17.222929
 H   33.143051   -3.055875   17.840789
 H   31.581655   -2.407491   18.402541
