# Supplementary material for: Accelerating reliable multiscale quantum refinement of protein–drug systems enabled by machine learning
Source: Nat Commun. 2024 May 16;15:4181. doi: 10.1038/s41467-024-48453-4 (PMC11099068; doi:10.1038/s41467-024-48453-4)
Supplement: Supplementary file 4 — Supplementary Dataset 1 [file 41467_2024_48453_MOESM4_ESM.zip › Coordinates/Gas_50/1xp9_sp.xyz]

62 
1xp9_model.log -1799.618389 0 0 0 NIF DONE
 C   31.339309   -0.280966   28.216444
 C   30.898750   -1.785615   28.269348
 O   29.683749   -2.008554   28.974437
 C   28.543413   -1.439812   28.486610
 C   27.370909   -2.182004   28.563755
 C   26.160012   -1.649246   28.137688
 C   26.129386   -0.361606   27.603693
 O   24.981124    0.220772   27.147663
 C   27.301749    0.380594   27.508108
 C   28.512982   -0.142989   27.963678
 S   29.950163    0.870842   27.847795
 C   32.482267   -0.099552   27.236805
 C   32.267491    0.211070   25.889558
 C   33.235859    0.001487   24.927443
 C   34.487200   -0.621300   25.222451
 O   35.298759   -1.017145   24.308051
 C   34.737252   -0.799396   26.623081
 C   33.765174   -0.555284   27.580579
 C   31.030055   -2.477755   26.925720
 C   32.194907   -3.219257   26.741302
 C   32.637667   -3.586485   25.480868
 C   31.897226   -3.201017   24.373073
 C   30.650925   -2.604226   24.535850
 C   30.224667   -2.236713   25.807914
 O   32.378763   -3.355838   23.088772
 C   33.790432   -3.320236   22.947634
 C   34.143891   -2.662435   21.624939
 C   33.872902   -1.173614   21.607419
 N   33.447375   -3.415360   20.485476
 C   34.171627   -3.356756   19.170912
 C   33.120586   -3.712327   18.101835
 C   31.776610   -3.792707   18.862691
 C   32.032048   -3.031624   20.156277
 H   24.247904   -0.388482   27.290959
 H   31.661659   -0.030640   29.232043
 H   31.638659   -2.252022   28.925198
 H   27.426756   -3.185874   28.971693
 H   25.249462   -2.239705   28.210683
 H   27.258571    1.378340   27.082527
 H   33.413384   -4.395295   20.780028
 H   31.298005    0.591862   25.580131
 H   33.021104    0.264932   23.894684
 H   35.710648   -1.187453   26.914122
 H   33.986766   -0.778183   28.626131
 H   32.832326   -3.435616   27.592873
 H   33.594056   -4.085397   25.375395
 H   30.068025   -2.334827   23.660226
 H   29.298464   -1.680603   25.907016
 H   35.211048   -2.842673   21.455625
 H   34.194068   -4.345808   22.984654
 H   34.289500   -2.699103   23.712936
 H   34.146641   -0.700068   20.658046
 H   34.490562   -0.769513   22.431253
 H   32.829747   -0.954610   21.848836
 H   35.026885   -4.032686   19.214336
 H   34.541021   -2.335079   19.067864
 H   33.357266   -4.654190   17.603090
 H   33.094094   -2.934503   17.335826
 H   31.512552   -4.832971   19.080661
 H   30.948376   -3.357046   18.301289
 H   32.026269   -1.951602   20.001512
 H   31.398608   -3.279992   21.005277
