# Supplementary material for: Accelerating reliable multiscale quantum refinement of protein–drug systems enabled by machine learning
Source: Nat Commun. 2024 May 16;15:4181. doi: 10.1038/s41467-024-48453-4 (PMC11099068; doi:10.1038/s41467-024-48453-4)
Supplement: Supplementary file 4 — Supplementary Dataset 1 [file 41467_2024_48453_MOESM4_ESM.zip › Coordinates/Gas_50/1xp9_xtb_sp.xyz]

62 
1xp9_model_xtb.log 0 0 0 0 NIF DONE
 C   31.176498   -0.316667   28.031351
 C   30.888396   -1.834119   28.153756
 O   29.685153   -2.214343   28.794096
 C   28.502033   -1.613614   28.479428
 C   27.353200   -2.312010   28.835944
 C   26.095705   -1.787619   28.612148
 C   25.965044   -0.539712   28.012688
 O   24.744073    0.019199   27.757693
 C   27.101373    0.168233   27.660123
 C   28.368366   -0.353719   27.897122
 S   29.738972    0.628432   27.403183
 C   32.357563   -0.161236   27.100121
 C   32.207567    0.251903   25.781248
 C   33.201229    0.072655   24.853518
 C   34.403499   -0.612536   25.166471
 O   35.223107   -1.005030   24.264324
 C   34.598823   -0.869583   26.550603
 C   33.606226   -0.658300   27.476114
 C   31.132137   -2.484189   26.809009
 C   32.301980   -3.218996   26.658576
 C   32.764798   -3.577989   25.411254
 C   32.049681   -3.201620   24.284931
 C   30.804515   -2.605419   24.429622
 C   30.349983   -2.247200   25.686278
 O   32.538082   -3.403630   23.004169
 C   33.946865   -3.317374   22.858315
 C   34.288479   -2.614087   21.544771
 C   34.047051   -1.129313   21.640251
 N   33.517091   -3.289920   20.423478
 C   34.170021   -3.241524   19.099307
 C   33.079212   -3.638263   18.093715
 C   31.762932   -3.559955   18.890041
 C   32.146804   -2.801845   20.154096
 H   24.052390   -0.573250   28.074655
 H   31.378736    0.082274   29.031931
 H   31.650960   -2.226176   28.841022
 H   27.474977   -3.278110   29.299850
 H   25.216829   -2.348416   28.900376
 H   27.004566    1.140049   27.204192
 H   33.419843   -4.268785   20.709636
 H   31.279994    0.710763   25.465847
 H   33.044409    0.416958   23.839725
 H   35.546804   -1.289772   26.860340
 H   33.782776   -0.916021   28.515151
 H   32.892180   -3.470366   27.526240
 H   33.704102   -4.100037   25.322331
 H   30.221469   -2.365721   23.552897
 H   29.406242   -1.730766   25.774274
 H   35.346910   -2.797995   21.339438
 H   34.380446   -4.329258   22.873642
 H   34.409741   -2.702640   23.652681
 H   34.395004   -0.586672   20.765883
 H   34.618436   -0.804306   22.540190
 H   33.004281   -0.905170   21.839999
 H   35.038104   -3.899166   19.073604
 H   34.504247   -2.216036   18.934823
 H   33.241982   -4.641421   17.704162
 H   33.072645   -2.953803   17.248385
 H   31.401762   -4.558277   19.138459
 H   30.977352   -3.049416   18.339291
 H   32.196786   -1.730490   19.962050
 H   31.507224   -2.992446   21.013962
