# Supplementary material for: Accelerating reliable multiscale quantum refinement of protein–drug systems enabled by machine learning
Source: Nat Commun. 2024 May 16;15:4181. doi: 10.1038/s41467-024-48453-4 (PMC11099068; doi:10.1038/s41467-024-48453-4)
Supplement: Supplementary file 4 — Supplementary Dataset 1 [file 41467_2024_48453_MOESM4_ESM.zip › Coordinates/Gas_50/1yat_aiqm1_sp.xyz]

126 
1yat_PDB_aiqm1.log 0 0 0 0 NIF DONE
 C   49.639526   27.849892    1.685878
 C   50.953987   27.451710    1.020445
 C   51.998212   28.574065    1.087999
 C   51.798059   29.612944   -0.011075
 C   51.753110   28.941475   -1.380036
 C   50.634221   27.910652   -1.408474
 C   50.909038   25.602264   -0.495647
 C   50.945222   25.063785   -1.931978
 C   49.708124   24.347704   -2.523763
 C   48.879227   23.556085   -1.518359
 C   47.581897   23.133948   -2.192771
 C   46.840381   24.287347   -2.864769
 C   47.800182   25.052148   -3.776208
 C   47.270092   26.352851   -4.413660
 C   46.955628   27.456959   -3.409018
 C   46.547404   28.810722   -4.025379
 C   45.098753   28.851244   -4.541838
 C   44.068672   28.652459   -3.453608
 C   43.727391   27.406781   -3.088180
 C   42.768530   27.011485   -1.986926
 C   43.590449   26.661166   -0.745525
 C   43.672972   27.740586    0.308114
 C   44.804908   27.543427    1.296440
 C   46.196649   27.704221    0.654620
 C   47.288043   27.577426    1.717414
 C   47.142112   26.376131    2.628491
 C   46.950379   26.599576    3.934711
 C   46.753854   25.588024    5.031353
 C   47.636309   25.921703    6.236068
 C   47.434515   24.903927    7.349271
 C   45.975645   24.840845    7.769689
 C   45.088081   24.504574    6.588522
 C   45.282658   25.516517    5.463124
 C   49.628281   22.347290   -0.967951
 C   47.513371   29.255691   -5.128319
 C   43.504200   29.908185   -2.840372
 C   41.871442   25.847400   -2.422038
 C   40.813580   25.520707   -1.411030
 C   40.600928   24.296288   -0.920618
 C   46.360846   29.042037   -0.068237
 C   47.274332   25.023030    1.981921
 C   44.776679   23.123677   -3.016582
 C   46.308503   25.367731   -6.347762
 C   49.555783   25.001022    8.421126
 N   50.829827   26.936628   -0.332793
 O   48.554792   27.464504    1.003472
 O   49.608218   28.415895    2.750445
 O   50.997623   24.810426    0.433556
 O   51.945924   25.196713   -2.603229
 O   48.969105   25.438681   -3.034863
 O   50.135292   23.515947   -3.557149
 O   45.815963   23.787730   -3.706957
 O   46.105146   26.131024   -5.177228
 O   44.151462   25.593159   -0.614933
 O   44.599729   28.507853    2.328164
 O   48.162333   25.209983    8.532195
 O   45.792286   23.847221    8.767395
 H   46.471670   23.999974    9.430787
 H   44.947845   28.157712    3.151287
 H   49.771854   23.978996    8.093818
 H   50.018492   25.703326    7.723193
 H   49.981932   25.159411    9.409033
 H   47.158394   25.757753   -6.921068
 H   46.478827   24.314409   -6.121634
 H   45.400257   25.461740   -6.939073
 H   45.095227   22.139669   -2.659390
 H   44.417795   23.708458   -2.168112
 H   43.970151   22.985510   -3.735744
 H   46.559727   24.898024    1.161800
 H   48.272118   24.894054    1.552881
 H   47.105515   24.216386    2.693087
 H   45.751704   29.090549   -0.971837
 H   46.075753   29.869017    0.583892
 H   47.401356   29.178510   -0.367351
 H   39.821063   24.100985   -0.196610
 H   41.212044   23.460646   -1.242676
 H   41.396390   26.131861   -3.363712
 H   42.481479   24.965881   -2.615309
 H   44.271024   30.453449   -2.281226
 H   43.150280   30.580248   -3.623909
 H   42.672374   29.715612   -2.163246
 H   48.553918   29.186502   -4.800930
 H   47.398021   28.641668   -6.022870
 H   47.318719   30.292612   -5.411867
 H   49.866953   21.651852   -1.772856
 H   50.546756   22.645645   -0.466083
 H   48.999624   21.829408   -0.242858
 H   44.968331   26.507624    5.810709
 H   44.650888   25.250467    4.611302
 H   45.346174   23.498351    6.242834
 H   44.049639   24.481882    6.922101
 H   51.947647   29.027719    2.075707
 H   52.980895   28.113128    0.974898
 H   48.686765   25.958237    5.937100
 H   47.369477   26.912758    6.621075
 H   43.736387   28.716244   -0.175323
 H   42.727353   27.744844    0.857043
 H   44.932262   29.825265   -5.012981
 H   44.973409   28.086763   -5.310615
 H   46.174183   27.114376   -2.731584
 H   47.854141   27.619585   -2.803706
 H   47.801015   22.384747   -2.959793
 H   46.934096   22.659070   -1.453108
 H   50.947992   23.898978   -3.914137
 H   49.667975   28.398612   -1.245941
 H   50.594707   27.384893   -2.358561
 H   51.582155   29.677302   -2.166522
 H   52.702883   28.441803   -1.590751
 H   50.858586   30.148967    0.159185
 H   52.599069   30.352438    0.029171
 H   40.194686   26.349203   -1.072162
 H   45.699365   25.826832    8.168659
 H   47.734025   23.909914    6.988219
 H   47.043979   24.591644    4.677652
 H   46.933104   27.633262    4.273851
 H   47.320394   28.492878    2.319329
 H   46.317188   26.885159   -0.056415
 H   44.725414   26.531323    1.700859
 H   42.136151   27.861175   -1.718351
 H   44.202283   26.572249   -3.590163
 H   51.299379   26.607938    1.625278
 H   46.617267   29.548530   -3.214471
 H   48.079913   26.685863   -5.082411
 H   48.095397   24.372227   -4.584850
 H   46.425864   24.960382   -2.102352
 H   48.639787   24.248514   -0.709182
