# Supplementary material for: Accelerating reliable multiscale quantum refinement of protein–drug systems enabled by machine learning
Source: Nat Commun. 2024 May 16;15:4181. doi: 10.1038/s41467-024-48453-4 (PMC11099068; doi:10.1038/s41467-024-48453-4)
Supplement: Supplementary file 4 — Supplementary Dataset 1 [file 41467_2024_48453_MOESM4_ESM.zip › Coordinates/Gas_50/1yat_ani_sp.xyz]

126 
1yat_PDB_ani.log 0 0 0 0 NIF DONE
 C   49.703566   27.895303    1.681602
 C   51.061690   27.770099    0.985926
 C   51.792963   29.114031    0.977085
 C   51.272579   30.015117   -0.136716
 C   51.422732   29.302326   -1.475253
 C   50.635490   28.001915   -1.472192
 C   50.963391   25.808128   -0.354856
 C   50.987087   25.148534   -1.738968
 C   49.770584   24.411981   -2.324998
 C   48.885809   23.682816   -1.317726
 C   47.703458   23.112334   -2.099270
 C   46.964749   24.154443   -2.938898
 C   47.962356   24.997549   -3.749847
 C   47.388604   26.267143   -4.417474
 C   47.023539   27.387702   -3.435712
 C   46.569862   28.724466   -4.068861
 C   45.107742   28.756822   -4.571575
 C   44.074152   28.559539   -3.484079
 C   43.678477   27.325881   -3.149823
 C   42.775510   26.901230   -2.016113
 C   43.670197   26.502159   -0.829861
 C   43.701078   27.428638    0.370174
 C   44.882167   27.237999    1.316493
 C   46.262730   27.469047    0.660871
 C   47.388597   27.484776    1.703707
 C   47.349388   26.331836    2.691711
 C   47.156015   26.608792    3.988284
 C   46.649951   25.712843    5.079494
 C   47.727241   25.533649    6.162585
 C   47.222128   24.664953    7.311509
 C   45.944760   25.236974    7.919857
 C   44.865331   25.422901    6.866057
 C   45.367746   26.289062    5.709289
 C   49.631855   22.588622   -0.560490
 C   47.515520   29.167930   -5.187415
 C   43.588438   29.819171   -2.820657
 C   41.845325   25.743089   -2.438040
 C   40.790625   25.412306   -1.418239
 C   40.708995   24.257455   -0.764322
 C   46.300605   28.759091   -0.159742
 C   47.516765   24.945511    2.137723
 C   44.752757   23.571178   -3.700180
 C   46.504318   25.229028   -6.367318
 C   49.228767   23.715148    8.138295
 N   51.034638   27.163608   -0.338290
 O   48.643336   27.469038    0.972790
 O   49.624472   28.356784    2.797697
 O   50.934737   25.124077    0.659959
 O   51.992144   25.212702   -2.417847
 O   49.045074   25.453135   -2.934080
 O   50.240284   23.497692   -3.270438
 O   46.148702   23.440348   -3.856853
 O   46.242562   25.980735   -5.201941
 O   44.314823   25.473565   -0.857168
 O   44.652956   28.149789    2.383822
 O   48.139695   24.571833    8.386125
 O   45.460258   24.371156    8.926626
 H   46.219329   24.199961    9.501612
 H   45.215202   27.878893    3.123993
 H   48.891257   22.717521    7.819743
 H   49.911876   24.114489    7.375402
 H   49.778267   23.616109    9.077748
 H   47.355484   25.641002   -6.931686
 H   46.698834   24.178564   -6.124873
 H   45.607542   25.293258   -6.990994
 H   44.296656   22.627414   -4.017492
 H   44.473583   23.779187   -2.657053
 H   44.373683   24.378205   -4.341074
 H   46.737888   24.733752    1.395085
 H   48.489967   24.844552    1.645800
 H   47.453128   24.192470    2.927788
 H   45.650865   28.693257   -1.039668
 H   45.969231   29.609974    0.448214
 H   47.317259   28.961884   -0.512539
 H   39.929161   24.063682   -0.033537
 H   41.423934   23.457648   -0.947554
 H   41.360134   26.023839   -3.381484
 H   42.462188   24.862892   -2.640607
 H   44.421170   30.364115   -2.357270
 H   43.136893   30.495641   -3.556375
 H   42.840167   29.624729   -2.048567
 H   48.563925   29.134895   -4.866337
 H   47.412984   28.519638   -6.067435
 H   47.296658   30.192572   -5.508800
 H   50.036938   21.845992   -1.256415
 H   50.447089   23.011088    0.032671
 H   48.943892   22.079770    0.124530
 H   45.588140   27.301714    6.081470
 H   44.585093   26.395799    4.944751
 H   44.571240   24.430308    6.497599
 H   43.977270   25.863288    7.332601
 H   51.678465   29.577350    1.962199
 H   52.859773   28.918003    0.819079
 H   48.631821   25.097151    5.719581
 H   48.013650   26.516923    6.561453
 H   43.664485   28.472547    0.038527
 H   42.781126   27.273677    0.949047
 H   44.942892   29.737762   -5.034669
 H   44.982035   28.001612   -5.354004
 H   46.258176   27.027021   -2.738021
 H   47.911367   27.600915   -2.825956
 H   48.067923   22.338115   -2.783013
 H   46.990282   22.629963   -1.419487
 H   51.080385   23.860782   -3.599961
 H   49.560565   28.217449   -1.400041
 H   50.814276   27.455138   -2.398749
 H   51.070867   29.933352   -2.300522
 H   52.481083   29.083998   -1.663399
 H   50.213117   30.252249    0.044777
 H   51.816654   30.965723   -0.139901
 H   40.048512   26.188305   -1.213048
 H   46.205941   26.219737    8.352698
 H   46.996876   23.650620    6.938209
 H   46.400447   24.719109    4.674668
 H   47.411973   27.615288    4.336442
 H   47.342902   28.429740    2.254859
 H   46.450682   26.616713    0.001529
 H   44.851331   26.204332    1.692135
 H   42.150463   27.745791   -1.701357
 H   44.100849   26.482486   -3.701542
 H   51.618625   27.078921    1.626807
 H   46.639040   29.469807   -3.260483
 H   48.195592   26.624544   -5.077891
 H   48.356410   24.340726   -4.536137
 H   46.352411   24.798825   -2.294832
 H   48.520114   24.437719   -0.604534
