# Supplementary material for: Accelerating reliable multiscale quantum refinement of protein–drug systems enabled by machine learning
Source: Nat Commun. 2024 May 16;15:4181. doi: 10.1038/s41467-024-48453-4 (PMC11099068; doi:10.1038/s41467-024-48453-4)
Supplement: Supplementary file 4 — Supplementary Dataset 1 [file 41467_2024_48453_MOESM4_ESM.zip › Coordinates/Gas_50/1yat_sp.xyz]

126 
1yat_PDB_opt.log -2674.890755 0 0 0 NIF DONE
 C   48.922237   28.723929    1.835274
 C   50.332764   28.281252    1.447415
 C   51.260500   29.485743    1.228913
 C   51.044108   30.132248   -0.140166
 C   51.204287   29.089174   -1.248172
 C   50.238167   27.931844   -1.023922
 C   50.488105   26.047853    0.572406
 C   50.829252   25.098280   -0.572992
 C   49.765621   24.125289   -1.128338
 C   48.905524   23.417822   -0.076646
 C   47.694807   22.788006   -0.773511
 C   46.931605   23.757950   -1.679407
 C   47.916221   24.444225   -2.630220
 C   47.386573   25.589378   -3.519730
 C   46.958900   26.824974   -2.730485
 C   46.917875   28.151037   -3.519791
 C   45.743925   28.250246   -4.527028
 C   44.416922   28.455973   -3.832105
 C   43.731249   27.395801   -3.389968
 C   42.523926   27.372606   -2.482510
 C   43.121428   27.231752   -1.079155
 C   43.176681   28.481945   -0.227233
 C   44.200180   28.418743    0.898332
 C   45.654540   28.548671    0.392626
 C   46.608404   28.269887    1.553276
 C   46.446135   26.932368    2.233497
 C   46.500026   26.868722    3.567504
 C   46.607628   25.612955    4.387062
 C   48.097433   25.225282    4.494212
 C   48.272898   23.956514    5.324157
 C   47.662523   24.119909    6.713456
 C   46.188824   24.491376    6.618297
 C   45.991436   25.760592    5.785362
 C   49.702129   22.398257    0.732109
 C   48.241653   28.447047   -4.233441
 C   44.009006   29.894693   -3.657051
 C   41.583126   26.197320   -2.794980
 C   40.352326   26.226434   -1.932021
 C   40.146134   25.427760   -0.888196
 C   45.946223   29.920732   -0.213340
 C   46.400549   25.748741    1.305660
 C   44.658165   23.435024   -2.268021
 C   46.572853   24.202786   -5.283216
 C   50.294373   23.117290    4.399598
 N   50.394865   27.368204    0.315606
 O   47.967144   28.258909    1.023340
 O   48.729311   29.406725    2.812782
 O   50.436738   25.542613    1.689696
 O   51.952125   25.079822   -1.027418
 O   48.976263   25.039088   -1.876875
 O   50.395602   23.195731   -1.934992
 O   45.991304   23.004373   -2.419783
 O   46.294942   25.200315   -4.326831
 O   43.549498   26.162403   -0.686557
 O   43.875019   29.449418    1.821775
 O   49.627570   23.607789    5.540748
 O   47.791476   22.926945    7.453083
 H   48.707250   22.644917    7.316303
 H   44.234817   29.196465    2.680156
 H   49.753808   22.264366    3.960473
 H   50.422997   23.887367    3.629154
 H   51.279080   22.778876    4.730095
 H   47.501758   24.424403   -5.830531
 H   46.646812   23.213326   -4.819087
 H   45.738670   24.204114   -5.988722
 H   44.326926   23.366808   -1.222513
 H   44.527980   24.468523   -2.605733
 H   44.042697   22.773643   -2.883021
 H   45.435984   25.677093    0.787526
 H   47.170522   25.868457    0.535185
 H   46.584996   24.802066    1.818102
 H   45.352589   30.093104   -1.114687
 H   45.713268   30.713195    0.504220
 H   47.000878   30.000224   -0.493601
 H   39.250820   25.504612   -0.277999
 H   40.871413   24.667471   -0.608098
 H   41.308511   26.247583   -3.855378
 H   42.132115   25.262694   -2.639289
 H   44.818109   30.477846   -3.200205
 H   43.820506   30.346470   -4.639332
 H   43.110313   30.030208   -3.050785
 H   49.103052   28.262886   -3.581647
 H   48.363563   27.825935   -5.128243
 H   48.278536   29.492959   -4.556624
 H   50.100157   21.612561    0.084321
 H   50.534176   22.880347    1.255243
 H   49.056839   21.935041    1.486116
 H   46.463551   26.612817    6.295344
 H   44.923771   25.994511    5.701353
 H   45.648038   23.651243    6.162948
 H   45.786104   24.619237    7.628268
 H   51.090004   30.197647    2.040669
 H   52.295163   29.132530    1.305780
 H   48.520111   25.102523    3.491185
 H   48.656675   26.041622    4.971286
 H   43.317848   29.365360   -0.857327
 H   42.176699   28.587421    0.217243
 H   45.937654   29.095591   -5.200672
 H   45.728100   27.342317   -5.135386
 H   45.977635   26.626765   -2.285432
 H   47.657824   26.947312   -1.897873
 H   48.024796   21.946593   -1.394981
 H   47.005657   22.382726   -0.023671
 H   51.243529   23.591912   -2.200544
 H   49.204690   28.287037   -1.119127
 H   50.373915   27.140755   -1.762309
 H   51.005198   29.529748   -2.231210
 H   52.231973   28.705787   -1.258161
 H   50.036384   30.568816   -0.190608
 H   51.752882   30.954681   -0.279636
 H   39.611077   26.988230   -2.176646
 H   48.207673   24.941291    7.212157
 H   47.759613   23.114637    4.824213
 H   46.079875   24.793804    3.880198
 H   46.602597   27.802538    4.123127
 H   46.551090   29.083671    2.280611
 H   45.807665   27.775875   -0.369547
 H   44.085929   27.440792    1.380838
 H   41.966621   28.314170   -2.539305
 H   44.137484   26.410148   -3.614022
 H   50.675074   27.717494    2.319392
 H   46.771859   28.938905   -2.766890
 H   48.239096   25.850737   -4.168623
 H   48.344096   23.667410   -3.277083
 H   46.420225   24.519566   -1.077766
 H   48.550953   24.195934    0.604875
