# Supplementary material for: Accelerating reliable multiscale quantum refinement of protein–drug systems enabled by machine learning
Source: Nat Commun. 2024 May 16;15:4181. doi: 10.1038/s41467-024-48453-4 (PMC11099068; doi:10.1038/s41467-024-48453-4)
Supplement: Supplementary file 4 — Supplementary Dataset 1 [file 41467_2024_48453_MOESM4_ESM.zip › Coordinates/Gas_50/1yat_xtb_sp.xyz]

126 
1yat_PDB_xtb.log 0 0 0 0 NIF DONE
 C   49.445231   28.469442    1.564106
 C   50.801457   28.044085    0.999416
 C   51.746513   29.241933    0.859472
 C   51.353134   30.102947   -0.337888
 C   51.319252   29.250393   -1.603708
 C   50.336819   28.096886   -1.411168
 C   51.093984   26.040733   -0.289121
 C   51.213454   25.358716   -1.642450
 C   50.049427   24.470549   -2.139915
 C   49.336823   23.710858   -1.010595
 C   48.057962   23.088730   -1.566961
 C   47.171471   24.130272   -2.269282
 C   48.025394   24.844481   -3.327047
 C   47.326829   25.978345   -4.120896
 C   46.959644   27.153583   -3.209640
 C   46.618348   28.470396   -3.924046
 C   45.242484   28.423214   -4.619804
 C   44.118132   28.436956   -3.618374
 C   43.680833   27.290224   -3.106268
 C   42.669454   27.095270   -2.005747
 C   43.524823   26.966116   -0.755504
 C   43.638060   28.228447    0.061344
 C   44.697904   28.143909    1.161329
 C   46.133069   28.188387    0.586843
 C   47.150712   27.888334    1.702322
 C   46.823296   26.638808    2.490289
 C   46.605382   26.726659    3.798110
 C   46.267794   25.604624    4.733538
 C   47.534748   25.164260    5.478551
 C   47.221344   24.027466    6.453406
 C   46.137422   24.465255    7.451200
 C   44.881088   24.913350    6.710919
 C   45.200600   26.043290    5.740093
 C   50.249503   22.652865   -0.400010
 C   47.695340   28.890066   -4.923631
 C   43.602021   29.803594   -3.277995
 C   41.839102   25.824447   -2.240051
 C   40.810519   25.658174   -1.167360
 C   40.791124   24.659505   -0.305580
 C   46.435881   29.549600   -0.035674
 C   46.800369   25.377669    1.682749
 C   45.015080   23.159313   -2.088297
 C   46.363046   24.599941   -5.808466
 C   49.315690   22.895462    6.561214
 N   50.705499   27.319152   -0.251157
 O   48.456723   27.711011    1.110680
 O   49.325548   29.362703    2.361459
 O   51.421865   25.392840    0.691851
 O   52.230850   25.406150   -2.289210
 O   49.169218   25.435476   -2.718668
 O   50.530331   23.598811   -3.102202
 O   46.086614   23.519137   -2.928862
 O   46.167919   25.554634   -4.794221
 O   44.097333   25.944077   -0.457407
 O   44.449939   29.205863    2.057859
 O   48.337261   23.641181    7.240451
 O   45.803930   23.405895    8.315301
 H   46.635823   23.037816    8.638863
 H   45.003657   29.091471    2.836710
 H   48.874381   22.019106    6.070671
 H   49.842211   23.494200    5.811319
 H   50.026833   22.567175    7.317174
 H   47.197070   24.882839   -6.462958
 H   46.544073   23.605635   -5.392995
 H   45.439969   24.582389   -6.386821
 H   45.274765   22.320095   -1.432946
 H   44.693250   24.006042   -1.474195
 H   44.206750   22.853476   -2.750763
 H   45.876951   25.304557    1.107949
 H   47.630888   25.396198    0.980113
 H   46.894774   24.497283    2.309577
 H   45.925002   29.660435   -0.987487
 H   46.110508   30.343409    0.633735
 H   47.503183   29.660799   -0.212388
 H   40.038988   24.578830    0.460869
 H   41.532005   23.877655   -0.333891
 H   41.349334   25.908084   -3.213664
 H   42.505315   24.961807   -2.255051
 H   44.395382   30.416022   -2.848746
 H   43.270951   30.300513   -4.190085
 H   42.767615   29.780217   -2.583805
 H   48.685563   28.790673   -4.483738
 H   47.648450   28.280811   -5.822153
 H   47.552248   29.928480   -5.215831
 H   50.611640   21.982652   -1.175185
 H   51.097724   23.123570    0.090156
 H   49.699657   22.074509    0.337973
 H   45.562605   26.909545    6.298490
 H   44.294368   26.338309    5.207452
 H   44.472160   24.054789    6.175331
 H   44.139852   25.231677    7.444202
 H   51.698764   29.825003    1.779194
 H   52.765217   28.873376    0.728768
 H   48.286417   24.843139    4.754982
 H   47.945713   26.004341    6.042390
 H   43.823208   29.082113   -0.586913
 H   42.670570   28.394748    0.543899
 H   45.157482   29.291085   -5.276651
 H   45.197569   27.518472   -5.221889
 H   46.105518   26.857854   -2.601889
 H   47.811765   27.318201   -2.551145
 H   48.321096   22.319739   -2.296601
 H   47.504084   22.620366   -0.751830
 H   51.343210   23.984747   -3.471462
 H   49.328805   28.495572   -1.250523
 H   50.309804   27.440351   -2.282403
 H   51.011572   29.848699   -2.461927
 H   52.313417   28.846839   -1.805208
 H   50.368027   30.540786   -0.161725
 H   52.066745   30.919657   -0.452976
 H   40.060131   26.438184   -1.117375
 H   46.545076   25.305920    8.036882
 H   46.853629   23.150286    5.894127
 H   45.878184   24.751826    4.171375
 H   46.694535   27.692461    4.281733
 H   47.221006   28.752450    2.375485
 H   46.221875   27.405612   -0.169423
 H   44.559963   27.185052    1.681864
 H   42.007654   27.958276   -1.910770
 H   44.120180   26.368948   -3.464258
 H   51.208823   27.334319    1.734839
 H   46.577532   29.241157   -3.144582
 H   48.080205   26.309753   -4.855992
 H   48.363344   24.081085   -4.041418
 H   46.806267   24.865232   -1.535252
 H   49.072441   24.453276   -0.250358
