# Supplementary material for: Accelerating reliable multiscale quantum refinement of protein–drug systems enabled by machine learning
Source: Nat Commun. 2024 May 16;15:4181. doi: 10.1038/s41467-024-48453-4 (PMC11099068; doi:10.1038/s41467-024-48453-4)
Supplement: Supplementary file 4 — Supplementary Dataset 1 [file 41467_2024_48453_MOESM4_ESM.zip › Coordinates/Gas_50/2a3i_aiqm1_sp.xyz]

55 
2a3i_PDB_aiqm1.log 0 0 0 0 NIF DONE
 C   23.786395   72.073631   15.319242
 C   24.000502   70.724530   14.640091
 C   22.676262   70.051756   14.351937
 C   21.605335   70.943802   13.872868
 C   21.707966   72.286551   13.892174
 C   20.659037   73.159302   13.245833
 C   20.190639   74.280209   14.163898
 C   21.353017   75.084135   14.757858
 C   22.345655   74.125723   15.449909
 C   22.908671   73.034331   14.489761
 C   23.421583   74.834888   16.292877
 C   22.847096   75.923517   17.213707
 C   21.921362   76.889392   16.480239
 C   20.824744   76.065621   15.795806
 C   19.767320   77.100610   15.395123
 C   19.854699   78.177054   16.513671
 C   21.029835   77.741730   17.418438
 C   22.689852   77.807828   15.511287
 C   23.723673   73.575834   13.291330
 C   21.712410   78.887079   18.119432
 C   22.318422   78.604213   19.476056
 O   22.518107   68.851599   14.464123
 O   24.426775   75.362930   15.433673
 O   21.800948   80.013212   17.667656
 O   22.925062   79.742559   20.015135
 H   21.532691   78.228160   20.141075
 H   23.047218   77.791679   19.372314
 H   24.630893   74.067600   13.628349
 H   24.004074   72.750670   12.630789
 H   23.148263   74.288756   12.697759
 H   23.489326   78.329789   16.044950
 H   23.153662   77.248939   14.702966
 H   22.037228   78.563870   15.076396
 H   20.061790   79.162860   16.103321
 H   18.932409   78.255185   17.088417
 H   20.003932   77.530044   14.418858
 H   18.770340   76.664677   15.327044
 H   22.284738   75.436573   18.017107
 H   23.680717   76.458295   17.683750
 H   24.744833   72.554825   15.522118
 H   22.769453   80.440742   19.363657
 H   25.069891   75.819533   15.979665
 H   21.758227   73.575184   16.201232
 H   21.876379   75.624633   13.963866
 H   19.510201   74.939006   13.618112
 H   19.616953   73.844437   14.990305
 H   21.090139   73.586399   12.337606
 H   19.815634   72.545755   12.929477
 H   20.724081   70.461319   13.463916
 H   24.523833   70.862046   13.687479
 H   24.606593   70.053407   15.246758
 H   20.659689   77.068502   18.202733
 H   20.379253   75.447908   16.597336
 H   23.304689   71.906120   16.290611
 H   23.887492   74.091157   16.951077
