# Supplementary material for: Accelerating reliable multiscale quantum refinement of protein–drug systems enabled by machine learning
Source: Nat Commun. 2024 May 16;15:4181. doi: 10.1038/s41467-024-48453-4 (PMC11099068; doi:10.1038/s41467-024-48453-4)
Supplement: Supplementary file 4 — Supplementary Dataset 1 [file 41467_2024_48453_MOESM4_ESM.zip › Coordinates/Gas_50/2a3i_ani_sp.xyz]

55 
2a3i_PDB_ani.log 0 0 0 0 NIF DONE
 C   23.733393   72.016582   15.364868
 C   23.956367   70.663227   14.701076
 C   22.640593   70.013120   14.311150
 C   21.583451   70.944575   13.855303
 C   21.715287   72.278233   13.888684
 C   20.712191   73.175507   13.198352
 C   20.223901   74.298000   14.112300
 C   21.370765   75.095321   14.744548
 C   22.351117   74.123553   15.449743
 C   22.907879   73.003779   14.506819
 C   23.426023   74.838976   16.290002
 C   22.834537   75.918259   17.223942
 C   21.907309   76.901909   16.509630
 C   20.827051   76.073028   15.786563
 C   19.767574   77.110406   15.389681
 C   19.797755   78.147195   16.546226
 C   20.984234   77.733737   17.449945
 C   22.674672   77.829259   15.555129
 C   23.770338   73.535069   13.345494
 C   21.613103   78.898832   18.175635
 C   22.571284   78.642514   19.331435
 O   22.472533   68.809008   14.337201
 O   24.406150   75.392686   15.418612
 O   21.377750   80.056790   17.879610
 O   22.871958   79.827322   19.999010
 H   22.122319   77.912622   20.021193
 H   23.485864   78.172294   18.935008
 H   24.716756   73.944732   13.701606
 H   23.973894   72.724148   12.637358
 H   23.244732   74.321612   12.797365
 H   23.473982   78.345611   16.098414
 H   23.141231   77.276836   14.737420
 H   22.031103   78.600153   15.119081
 H   19.959515   79.163110   16.179632
 H   18.863901   78.156004   17.116502
 H   20.028850   77.586904   14.436409
 H   18.777343   76.659796   15.260562
 H   22.278366   75.408404   18.022131
 H   23.663686   76.451369   17.710957
 H   24.700501   72.478477   15.601475
 H   22.483263   80.533892   19.456315
 H   24.966605   75.974825   15.945985
 H   21.726215   73.581865   16.178533
 H   21.900180   75.652231   13.957899
 H   19.555063   74.965374   13.553833
 H   19.625002   73.853156   14.920201
 H   21.189510   73.609492   12.308430
 H   19.866106   72.579913   12.836549
 H   20.682284   70.485636   13.455010
 H   24.564079   70.774233   13.791011
 H   24.493887   69.974954   15.358295
 H   20.624425   77.036380   18.222156
 H   20.367225   75.441437   16.567465
 H   23.212290   71.856033   16.318767
 H   23.914599   74.091724   16.934648
