# Supplementary material for: Accelerating reliable multiscale quantum refinement of protein–drug systems enabled by machine learning
Source: Nat Commun. 2024 May 16;15:4181. doi: 10.1038/s41467-024-48453-4 (PMC11099068; doi:10.1038/s41467-024-48453-4)
Supplement: Supplementary file 4 — Supplementary Dataset 1 [file 41467_2024_48453_MOESM4_ESM.zip › Coordinates/Gas_50/2a3i_sp.xyz]

55 
2a3i_PDB_opt.log -1118.882103 0 0 0 NIF DONE
 C   23.760387   72.026766   15.325871
 C   23.983745   70.675750   14.650872
 C   22.666442   70.027675   14.276780
 C   21.606763   70.954095   13.835771
 C   21.720446   72.291789   13.871717
 C   20.679333   73.169600   13.229367
 C   20.199988   74.284458   14.158728
 C   21.356615   75.085484   14.765049
 C   22.359722   74.122856   15.442747
 C   22.918251   73.011306   14.486860
 C   23.437526   74.837865   16.283639
 C   22.847553   75.903779   17.228227
 C   21.910458   76.887014   16.522252
 C   20.821531   76.060224   15.811273
 C   19.766815   77.094429   15.407963
 C   19.791213   78.121041   16.570543
 C   20.994603   77.733776   17.466820
 C   22.679501   77.816806   15.568167
 C   23.766247   73.560685   13.314857
 C   21.691041   78.911362   18.101870
 C   22.348994   78.701758   19.456089
 O   22.505241   68.820902   14.279197
 O   24.417699   75.390599   15.416195
 O   21.759217   80.012090   17.586905
 O   23.079985   79.818090   19.848076
 H   21.544826   78.465084   20.175098
 H   22.991781   77.809575   19.409828
 H   24.714406   73.956332   13.676679
 H   23.960346   72.763860   12.588828
 H   23.257141   74.369734   12.784182
 H   23.478062   78.337913   16.108438
 H   23.147142   77.256486   14.758397
 H   22.034359   78.589721   15.142300
 H   19.919515   79.142558   16.204961
 H   18.864538   78.100360   17.150655
 H   20.034204   77.568319   14.456513
 H   18.778260   76.646159   15.275941
 H   22.295045   75.382646   18.022610
 H   23.681821   76.423166   17.722699
 H   24.726052   72.486899   15.560169
 H   22.869448   80.502256   19.189436
 H   25.022838   75.919005   15.950356
 H   21.764013   73.572382   16.190750
 H   21.857340   75.646196   13.965126
 H   19.524858   74.952636   13.612545
 H   19.614050   73.840733   14.976700
 H   21.120435   73.621947   12.329906
 H   19.833991   72.562538   12.890068
 H   20.726666   70.482727   13.403930
 H   24.565597   70.796739   13.726929
 H   24.542881   69.990325   15.293391
 H   20.663572   77.067684   18.275756
 H   20.362493   75.435629   16.597594
 H   23.249317   71.849257   16.282430
 H   23.915676   74.081036   16.923114
