# Supplementary material for: Accelerating reliable multiscale quantum refinement of protein–drug systems enabled by machine learning
Source: Nat Commun. 2024 May 16;15:4181. doi: 10.1038/s41467-024-48453-4 (PMC11099068; doi:10.1038/s41467-024-48453-4)
Supplement: Supplementary file 4 — Supplementary Dataset 1 [file 41467_2024_48453_MOESM4_ESM.zip › Coordinates/Gas_50/2a3i_xtb_sp.xyz]

55 
2a3i_PDB_xtb.log 0 0 0 0 NIF DONE
 C   23.700903   71.990804   15.352340
 C   23.927140   70.668932   14.629536
 C   22.608049   70.041224   14.243785
 C   21.613003   70.998909   13.767300
 C   21.743045   72.328374   13.837409
 C   20.745292   73.228986   13.181282
 C   20.223952   74.281795   14.153690
 C   21.368806   75.073946   14.782124
 C   22.349654   74.107457   15.468303
 C   22.910554   73.011539   14.512920
 C   23.444620   74.851389   16.265736
 C   22.847538   75.886289   17.244100
 C   21.896341   76.853510   16.543835
 C   20.813772   76.014638   15.848204
 C   19.762743   77.047188   15.445584
 C   19.776527   78.050327   16.614811
 C   20.997557   77.700195   17.493561
 C   22.657641   77.784730   15.600447
 C   23.806717   73.566447   13.393641
 C   21.686767   78.919790   18.036109
 C   22.373240   78.758733   19.381146
 O   22.410775   68.845024   14.276493
 O   24.380596   75.438093   15.390410
 O   21.719431   79.995252   17.483801
 O   23.125037   79.889724   19.703648
 H   21.589580   78.592235   20.137896
 H   23.022933   77.876359   19.374786
 H   24.771002   73.864550   13.789813
 H   23.957060   72.805599   12.630241
 H   23.357378   74.434863   12.924524
 H   23.449134   78.296824   16.145927
 H   23.113567   77.230688   14.787140
 H   22.002284   78.544030   15.186952
 H   19.868912   79.075260   16.256695
 H   18.862042   77.986608   17.203373
 H   20.037507   77.528461   14.507686
 H   18.778910   76.599056   15.318820
 H   22.311881   75.343721   18.026723
 H   23.675651   76.423262   17.716846
 H   24.668190   72.415336   15.623337
 H   22.885054   80.571913   19.051739
 H   24.980892   75.988050   15.905140
 H   21.764896   73.564925   16.224035
 H   21.882268   75.645215   14.007438
 H   19.549738   74.959229   13.628155
 H   19.654536   73.785688   14.943748
 H   21.231046   73.731081   12.340329
 H   19.915391   72.642618   12.783532
 H   20.742363   70.560956   13.296810
 H   24.498606   70.828065   13.711806
 H   24.490291   69.975479   15.256242
 H   20.699405   77.067090   18.334393
 H   20.362176   75.380676   16.623031
 H   23.150519   71.783432   16.274382
 H   23.967076   74.105543   16.889412
