# Supplementary material for: Accelerating reliable multiscale quantum refinement of protein–drug systems enabled by machine learning
Source: Nat Commun. 2024 May 16;15:4181. doi: 10.1038/s41467-024-48453-4 (PMC11099068; doi:10.1038/s41467-024-48453-4)
Supplement: Supplementary file 4 — Supplementary Dataset 1 [file 41467_2024_48453_MOESM4_ESM.zip › Coordinates/Gas_50/2ax6_aiqm1_sp.xyz]

31 
2ax6_model_aiqm1.log 0 0 0 0 NIF DONE
 C   27.605987    3.482956    3.920157
 N   24.750370    6.638825    3.911288
 O   23.761735    6.542826    4.614326
 C   26.266006    3.183816    4.211379
 O   25.049448    7.613930    3.241579
 C   25.305160    4.195462    4.196132
 C   25.692416    5.505391    3.889027
 C   27.012351    5.800680    3.576164
 C   27.964795    4.796315    3.593355
 C   23.865397    3.802261    4.465381
 N   28.621278    2.529036    3.925746
 C   28.549915    1.198726    4.237215
 O   27.534207    0.620717    4.569534
 C   29.875589    0.439108    4.140038
 O   30.883219    1.368397    3.742701
 C   30.195741   -0.144178    5.511923
 C   29.720040   -0.661398    3.095913
 F   23.702840    2.471008    4.377594
 F   23.449570    4.138982    5.688802
 F   23.016363    4.323816    3.571033
 H   25.974739    2.169643    4.442023
 H   27.274063    6.818392    3.326299
 H   28.994712    5.030465    3.352165
 H   29.545562    2.843836    3.678752
 H   31.710875    0.888831    3.685432
 H   30.346059    0.651930    6.242349
 H   29.378210   -0.778484    5.848863
 H   31.104900   -0.747092    5.460864
 H   29.532122   -0.232373    2.110765
 H   30.629695   -1.263624    3.046319
 H   28.888210   -1.311970    3.358990
