# Supplementary material for: Accelerating reliable multiscale quantum refinement of protein–drug systems enabled by machine learning
Source: Nat Commun. 2024 May 16;15:4181. doi: 10.1038/s41467-024-48453-4 (PMC11099068; doi:10.1038/s41467-024-48453-4)
Supplement: Supplementary file 4 — Supplementary Dataset 1 [file 41467_2024_48453_MOESM4_ESM.zip › Coordinates/Gas_50/2ax6_ani_sp.xyz]

31 
2ax6_model_ani.log 0 0 0 0 NIF DONE
 C   27.622083    3.518201    3.954257
 N   24.758383    6.621861    3.908691
 O   23.896852    6.616839    4.764851
 C   26.306471    3.211281    4.278431
 O   24.922874    7.498431    3.078668
 C   25.319790    4.195813    4.230990
 C   25.697146    5.496763    3.882417
 C   27.001656    5.799888    3.516155
 C   27.970112    4.813348    3.562001
 C   23.890670    3.765608    4.507955
 N   28.649722    2.560470    3.996777
 C   28.529488    1.215954    4.173296
 O   27.480780    0.620511    4.373355
 C   29.856220    0.437949    4.124884
 O   30.880864    1.367675    3.782241
 C   30.110044   -0.148779    5.512534
 C   29.746138   -0.652479    3.061375
 F   23.776752    2.421212    4.413450
 F   23.478188    4.095272    5.736808
 F   23.036051    4.288133    3.616498
 H   26.057067    2.195539    4.550699
 H   27.242604    6.810838    3.210424
 H   28.994971    5.051371    3.288563
 H   29.584993    2.890762    3.806040
 H   31.710616    0.873392    3.737545
 H   30.243450    0.654305    6.243897
 H   29.260237   -0.768430    5.811080
 H   31.014504   -0.769395    5.504016
 H   29.637659   -0.207192    2.067513
 H   30.647702   -1.277142    3.067704
 H   28.877488   -1.281771    3.268996
