# Supplementary material for: Accelerating reliable multiscale quantum refinement of protein–drug systems enabled by machine learning
Source: Nat Commun. 2024 May 16;15:4181. doi: 10.1038/s41467-024-48453-4 (PMC11099068; doi:10.1038/s41467-024-48453-4)
Supplement: Supplementary file 4 — Supplementary Dataset 1 [file 41467_2024_48453_MOESM4_ESM.zip › Coordinates/Gas_50/2ax6_sp.xyz]

31 
2ax6_model.log -1135.303887 0 0 0 NIF DONE
 C   27.614159    3.496095    3.924289
 N   24.755790    6.633259    3.885468
 O   23.868498    6.636206    4.720001
 C   26.276967    3.198335    4.214368
 O   24.960113    7.523574    3.073232
 C   25.308204    4.194541    4.201047
 C   25.688316    5.501233    3.878415
 C   27.005364    5.798009    3.554606
 C   27.967514    4.805835    3.586689
 C   23.875807    3.773686    4.492104
 N   28.625324    2.535031    3.938655
 C   28.531237    1.203957    4.243108
 O   27.507176    0.625190    4.557478
 C   29.863656    0.438785    4.154249
 O   30.871074    1.382540    3.797218
 C   30.161535   -0.171497    5.525013
 C   29.725860   -0.634987    3.072663
 F   23.744508    2.441314    4.370608
 F   23.499430    4.088552    5.733119
 F   23.016140    4.326747    3.627232
 H   26.002540    2.178439    4.439282
 H   27.262506    6.814895    3.284970
 H   28.998504    5.049259    3.346893
 H   29.561514    2.839922    3.701928
 H   31.707540    0.912407    3.704178
 H   30.301607    0.617679    6.269425
 H   29.337646   -0.814938    5.841631
 H   31.076819   -0.772835    5.476432
 H   29.558761   -0.171544    2.095841
 H   30.640851   -1.236966    3.022851
 H   28.886616   -1.296494    3.299115
