# Supplementary material for: Accelerating reliable multiscale quantum refinement of protein–drug systems enabled by machine learning
Source: Nat Commun. 2024 May 16;15:4181. doi: 10.1038/s41467-024-48453-4 (PMC11099068; doi:10.1038/s41467-024-48453-4)
Supplement: Supplementary file 4 — Supplementary Dataset 1 [file 41467_2024_48453_MOESM4_ESM.zip › Coordinates/Gas_50/2ax6_xtb_sp.xyz]

31 
2ax6_model_xtb.log 0 0 0 0 NIF ERROR
 C   27.619680    3.482525    3.923104
 N   24.764550    6.606299    3.903059
 O   23.836505    6.547966    4.672051
 C   26.285471    3.188073    4.218504
 O   25.018755    7.539613    3.175441
 C   25.322321    4.182174    4.193695
 C   25.691498    5.493184    3.876946
 C   27.015061    5.781430    3.558083
 C   27.970970    4.792234    3.582567
 C   23.885492    3.786102    4.465803
 N   28.610307    2.525003    3.944213
 C   28.519585    1.200765    4.258338
 O   27.509220    0.626851    4.586214
 C   29.864198    0.463561    4.147436
 O   30.864020    1.399023    3.765620
 C   30.182016   -0.146869    5.516491
 C   29.708478   -0.631078    3.086045
 F   23.715035    2.459930    4.337730
 F   23.485050    4.092752    5.700498
 F   23.028436    4.341556    3.597428
 H   26.011725    2.171732    4.454929
 H   27.271527    6.797855    3.303011
 H   28.997716    5.026952    3.345917
 H   29.547026    2.829380    3.697759
 H   31.701004    0.927847    3.689362
 H   30.381317    0.643337    6.237366
 H   29.333296   -0.730672    5.859456
 H   31.055032   -0.793416    5.450482
 H   29.545336   -0.181988    2.108229
 H   30.604247   -1.248361    3.044624
 H   28.856701   -1.257531    3.331709
