# Supplementary material for: Accelerating reliable multiscale quantum refinement of protein–drug systems enabled by machine learning
Source: Nat Commun. 2024 May 16;15:4181. doi: 10.1038/s41467-024-48453-4 (PMC11099068; doi:10.1038/s41467-024-48453-4)
Supplement: Supplementary file 4 — Supplementary Dataset 1 [file 41467_2024_48453_MOESM4_ESM.zip › Coordinates/Gas_50/2hxm_aiqm1_sp.xyz]

38 
2hxm_PDB_aiqm1.log 0 0 0 0 NIF DONE
 C    5.967802   -1.338448   -3.390544
 N    6.715503   -0.228524   -3.691437
 C    7.052801    0.135323   -4.978537
 N    6.567385   -0.725626   -5.941871
 C    5.799592   -1.878260   -5.755282
 C    5.505114   -2.163913   -4.360366
 O    5.441808   -2.540256   -6.709114
 O    7.712285    1.112817   -5.246061
 C    5.715245   -1.565044   -1.972769
 N    6.195939   -0.727879   -1.134788
 O    5.881962   -1.067664    0.155128
 C    6.477704   -0.123731    1.069297
 C    7.980471   -0.357480    1.206426
 O    8.471626    0.276338    2.367005
 N    8.520673    1.681196    2.121827
 C    8.883029    2.281409    3.197611
 C    9.010212    3.733338    3.270353
 C    8.766849    4.561452    2.161683
 C    8.887898    5.933625    2.295828
 C    9.248700    6.528396    3.512469
 C    9.491874    5.687304    4.606041
 C    9.376874    4.310701    4.493374
 C    9.373416    8.079732    3.649211
 O    9.129792    8.733789    2.618564
 O    9.701693    8.495661    4.776149
 H    4.917559   -3.036541   -4.128524
 H    5.133672   -2.429486   -1.665262
 H    5.983734   -0.328892    2.018890
 H    6.249786    0.890737    0.745032
 H    8.517547   -0.007891    0.321865
 H    8.167735   -1.427230    1.345296
 H    9.097478    1.697468    4.096936
 H    8.487681    4.106347    1.214474
 H    8.706957    6.598744    1.462245
 H    9.771562    6.157031    5.538926
 H    9.565639    3.661714    5.347453
 H    7.041109    0.368781   -2.944740
 H    6.799105   -0.479833   -6.891714
