# Supplementary material for: Accelerating reliable multiscale quantum refinement of protein–drug systems enabled by machine learning
Source: Nat Commun. 2024 May 16;15:4181. doi: 10.1038/s41467-024-48453-4 (PMC11099068; doi:10.1038/s41467-024-48453-4)
Supplement: Supplementary file 4 — Supplementary Dataset 1 [file 41467_2024_48453_MOESM4_ESM.zip › Coordinates/Gas_50/2hxm_ani_sp.xyz]

38 
2hxm_PDB_ani.log 0 0 0 0 NIF DONE
 C    6.104102   -1.088551   -3.292718
 N    7.046375   -0.088100   -3.440218
 C    7.520183    0.355776   -4.658223
 N    6.957991   -0.299188   -5.737097
 C    5.997513   -1.325810   -5.718073
 C    5.580012   -1.703973   -4.369443
 O    5.597194   -1.807125   -6.759291
 O    8.348233    1.234029   -4.771550
 C    5.739370   -1.409994   -1.905788
 N    6.284341   -0.767247   -0.949409
 O    5.839010   -1.205350    0.273966
 C    6.390335   -0.403318    1.316215
 C    7.899477   -0.596036    1.434020
 O    8.432145    0.119201    2.544712
 N    8.350173    1.472836    2.304717
 C    8.907433    2.141872    3.236783
 C    8.943189    3.610082    3.206444
 C    8.344308    4.315754    2.150034
 C    8.401941    5.699502    2.162163
 C    9.045454    6.349688    3.210942
 C    9.646156    5.680992    4.269163
 C    9.584614    4.288712    4.251168
 C    8.971052    7.852991    2.992176
 O    8.365164    8.180458    1.946661
 O    9.489049    8.631461    3.820786
 H    4.842339   -2.488789   -4.278932
 H    5.006748   -2.194895   -1.732130
 H    5.881158   -0.742153    2.221556
 H    6.152830    0.652971    1.150123
 H    8.394665   -0.279655    0.510441
 H    8.146414   -1.642372    1.630405
 H    9.371891    1.623213    4.077983
 H    7.855550    3.754248    1.358901
 H    8.000393    6.413731    1.438603
 H   10.144449    6.208405    5.080149
 H   10.041074    3.716741    5.059650
 H    7.412453    0.346032   -2.605981
 H    7.281034   -0.000937   -6.647840
