# Supplementary material for: Accelerating reliable multiscale quantum refinement of protein–drug systems enabled by machine learning
Source: Nat Commun. 2024 May 16;15:4181. doi: 10.1038/s41467-024-48453-4 (PMC11099068; doi:10.1038/s41467-024-48453-4)
Supplement: Supplementary file 4 — Supplementary Dataset 1 [file 41467_2024_48453_MOESM4_ESM.zip › Coordinates/Gas_50/2hxm_sp.xyz]

38 
2hxm_PDB_opt.log -1249.352662 0 0 0 NIF DONE
 C    6.047840   -1.240262   -3.357180
 N    6.792013   -0.117730   -3.629833
 C    7.149588    0.280909   -4.906389
 N    6.679146   -0.569471   -5.893818
 C    5.915660   -1.734329   -5.739844
 C    5.607280   -2.045550   -4.351723
 O    5.572916   -2.383991   -6.709924
 O    7.807519    1.271621   -5.134849
 C    5.763950   -1.520445   -1.950358
 N    6.213651   -0.719880   -1.062112
 O    5.867101   -1.096999    0.195799
 C    6.445240   -0.215857    1.166776
 C    7.934095   -0.495114    1.349926
 O    8.441234    0.193146    2.465199
 N    8.457965    1.573374    2.170257
 C    8.837808    2.233158    3.198730
 C    8.955900    3.687020    3.220066
 C    8.670428    4.487125    2.102334
 C    8.786313    5.865681    2.188484
 C    9.185859    6.486084    3.376982
 C    9.471819    5.688159    4.484464
 C    9.359395    4.305985    4.411097
 C    9.307024    8.035595    3.464595
 O    9.020423    8.640844    2.410607
 O    9.673586    8.466943    4.578064
 H    5.021719   -2.931579   -4.147266
 H    5.177777   -2.402439   -1.696227
 H    5.904967   -0.433185    2.090483
 H    6.273821    0.824103    0.879436
 H    8.484666   -0.226720    0.439588
 H    8.087341   -1.558008    1.561199
 H    9.083633    1.689555    4.115901
 H    8.359967    4.010462    1.176133
 H    8.572380    6.513919    1.343971
 H    9.780617    6.195956    5.393165
 H    9.582934    3.690450    5.282141
 H    7.102691    0.466282   -2.863332
 H    6.919544   -0.309612   -6.841472
