# Supplementary material for: Accelerating reliable multiscale quantum refinement of protein–drug systems enabled by machine learning
Source: Nat Commun. 2024 May 16;15:4181. doi: 10.1038/s41467-024-48453-4 (PMC11099068; doi:10.1038/s41467-024-48453-4)
Supplement: Supplementary file 4 — Supplementary Dataset 1 [file 41467_2024_48453_MOESM4_ESM.zip › Coordinates/Gas_50/2hxm_xtb_sp.xyz]

38 
2hxm_PDB_xtb.log 0 0 0 0 NIF DONE
 C    5.976292   -1.278990   -3.411066
 N    6.845929   -0.270536   -3.755898
 C    7.251527   -0.009479   -5.039316
 N    6.703932   -0.850202   -5.977712
 C    5.809801   -1.907410   -5.761287
 C    5.458230   -2.091252   -4.383688
 O    5.415640   -2.563659   -6.707768
 O    8.022748    0.878118   -5.320453
 C    5.661497   -1.428740   -2.022104
 N    6.185831   -0.638816   -1.154826
 O    5.804501   -0.882885    0.151939
 C    6.455799   -0.019450    1.058851
 C    7.956225   -0.327579    1.181693
 O    8.521501    0.263569    2.324018
 N    8.513440    1.662508    2.219821
 C    8.969143    2.265316    3.240755
 C    9.031839    3.707150    3.320917
 C    8.596124    4.523359    2.272043
 C    8.656622    5.896190    2.388338
 C    9.154114    6.480856    3.546381
 C    9.593780    5.678522    4.589872
 C    9.532696    4.304377    4.481204
 C    9.216489    8.043373    3.681332
 O    8.695540    8.654003    2.746598
 O    9.776093    8.440051    4.705565
 H    4.776323   -2.887019   -4.139913
 H    4.975714   -2.224863   -1.741128
 H    5.962294   -0.202651    2.016290
 H    6.320445    1.028535    0.771476
 H    8.474198    0.001614    0.272852
 H    8.104541   -1.402175    1.318910
 H    9.328551    1.705377    4.108060
 H    8.213982    4.053597    1.378212
 H    8.320134    6.543967    1.592000
 H    9.980437    6.156873    5.478001
 H    9.872641    3.678796    5.296888
 H    7.201342    0.310183   -3.007723
 H    6.979876   -0.685424   -6.938060
