# Supplementary material for: Accelerating reliable multiscale quantum refinement of protein–drug systems enabled by machine learning
Source: Nat Commun. 2024 May 16;15:4181. doi: 10.1038/s41467-024-48453-4 (PMC11099068; doi:10.1038/s41467-024-48453-4)
Supplement: Supplementary file 4 — Supplementary Dataset 1 [file 41467_2024_48453_MOESM4_ESM.zip › Coordinates/Gas_50/2iwu_aiqm1_sp.xyz]

38 
2iwu_model_aiqm1.log 0 0 0 0 NIF DONE
Cl   20.462859  -33.766112   -1.210517
 C   18.482201  -34.918355   -5.975187
 O   17.669351  -34.724319   -6.889883
 C   18.517567  -34.183058   -4.742562
 C   17.527776  -33.148216   -4.574416
 O   16.593313  -32.905208   -5.522372
 C   17.483313  -32.348286   -3.457375
 O   18.366188  -31.796280   -1.353007
 C   18.396438  -32.506775   -2.381319
 O   22.719648  -36.019524   -4.293619
 C   19.379678  -33.560091   -2.560613
 C   19.467384  -34.372958   -3.670344
 C   20.521245  -35.453137   -3.659905
 C   21.946382  -35.107560   -4.072497
 C   22.450233  -33.671003   -4.067779
 O   19.425657  -35.871542   -6.153223
 C   22.022361  -32.755588   -5.223329
 C   22.530255  -33.191386   -6.609436
 C   21.651846  -34.265962   -7.172070
 C   22.025633  -35.530578   -7.375549
 C   21.090198  -36.680288   -7.645850
 C   19.621204  -36.328962   -7.488068
 H   16.774665  -33.539056   -6.247860
 H   21.343153  -37.480996   -6.943326
 H   16.721456  -31.585183   -3.382941
 H   21.250268  -37.087295   -8.654405
 H   20.241984  -36.326453   -4.244967
 H   20.637883  -35.796931   -2.625709
 H   23.543294  -33.741445   -4.052812
 H   22.131474  -33.223562   -3.126626
 H   22.411529  -31.756354   -5.002010
 H   20.937700  -32.669119   -5.248891
 H   23.566114  -33.542560   -6.537321
 H   22.523406  -32.322121   -7.277336
 H   20.610191  -33.981712   -7.279380
 H   23.070845  -35.795351   -7.234186
 H   19.321627  -35.546788   -8.185352
 H   18.974682  -37.195885   -7.662963
