# Supplementary material for: Accelerating reliable multiscale quantum refinement of protein–drug systems enabled by machine learning
Source: Nat Commun. 2024 May 16;15:4181. doi: 10.1038/s41467-024-48453-4 (PMC11099068; doi:10.1038/s41467-024-48453-4)
Supplement: Supplementary file 4 — Supplementary Dataset 1 [file 41467_2024_48453_MOESM4_ESM.zip › Coordinates/Gas_50/2iwu_ani_sp.xyz]

38 
2iwu_model_ani.log 0 0 0 0 NIF DONE
Cl   20.338912  -34.306186   -0.995645
 C   18.460231  -34.862382   -5.949298
 O   17.645230  -34.563099   -6.818764
 C   18.517905  -34.217351   -4.615357
 C   17.598099  -33.134091   -4.390594
 O   16.706883  -32.733707   -5.306046
 C   17.587214  -32.428758   -3.211814
 O   18.443616  -32.134541   -1.061519
 C   18.449747  -32.756543   -2.114505
 O   22.957353  -35.364245   -4.151491
 C   19.341551  -33.906938   -2.348516
 C   19.439608  -34.542863   -3.564246
 C   20.636679  -35.455946   -3.744690
 C   21.937358  -34.713246   -4.040307
 C   21.996725  -33.193970   -4.163404
 O   19.372849  -35.806872   -6.176776
 C   21.952462  -32.661111   -5.609387
 C   22.784943  -33.457221   -6.630075
 C   21.936509  -34.473789   -7.336428
 C   22.047824  -35.796880   -7.226860
 C   20.985744  -36.790058   -7.630790
 C   19.567930  -36.240509   -7.536648
 H   16.806553  -33.314115   -6.092298
 H   21.071506  -37.683144   -7.001976
 H   16.896912  -31.607537   -3.083110
 H   21.155829  -37.134792   -8.661071
 H   20.489740  -36.176228   -4.541878
 H   20.806706  -36.010954   -2.818963
 H   22.948910  -32.913626   -3.700878
 H   21.200110  -32.723866   -3.576402
 H   22.294868  -31.620627   -5.577465
 H   20.910915  -32.622060   -5.955503
 H   23.640483  -33.930146   -6.137381
 H   23.181008  -32.763263   -7.381390
 H   21.130394  -34.032979   -7.927593
 H   22.932383  -36.215570   -6.745837
 H   19.415758  -35.397577   -8.215616
 H   18.823552  -37.009208   -7.764477
