# Supplementary material for: Accelerating reliable multiscale quantum refinement of protein–drug systems enabled by machine learning
Source: Nat Commun. 2024 May 16;15:4181. doi: 10.1038/s41467-024-48453-4 (PMC11099068; doi:10.1038/s41467-024-48453-4)
Supplement: Supplementary file 4 — Supplementary Dataset 1 [file 41467_2024_48453_MOESM4_ESM.zip › Coordinates/Gas_50/2iwu_sp.xyz]

38 
2iwu_model.log -1455.394032 0 0 0 NIF DONE
Cl   20.375606  -34.181453   -1.110783
 C   18.585714  -34.791989   -6.074526
 O   18.021772  -34.340265   -7.088053
 C   18.631483  -34.135915   -4.797782
 C   17.712246  -33.035020   -4.597974
 O   16.913418  -32.599831   -5.595912
 C   17.592184  -32.394971   -3.391753
 O   18.252813  -32.182452   -1.133158
 C   18.363114  -32.740648   -2.233497
 O   22.948033  -35.747806   -4.139960
 C   19.336322  -33.812506   -2.494761
 C   19.494088  -34.477500   -3.683934
 C   20.623111  -35.478964   -3.802904
 C   22.039772  -34.943469   -4.030314
 C   22.339229  -33.452022   -4.059806
 O   19.190315  -36.008408   -6.172187
 C   21.879428  -32.663854   -5.299464
 C   22.419727  -33.204414   -6.640397
 C   21.568536  -34.329382   -7.155269
 C   21.931159  -35.610072   -7.188895
 C   21.034640  -36.780592   -7.502079
 C   19.539505  -36.478918   -7.469595
 H   17.164009  -33.109224   -6.398936
 H   21.249147  -37.569948   -6.769250
 H   16.878024  -31.583569   -3.299344
 H   21.278724  -37.209261   -8.486063
 H   20.443086  -36.189251   -4.603538
 H   20.693717  -36.062391   -2.879610
 H   23.427514  -33.370290   -3.963701
 H   21.879840  -32.995092   -3.176757
 H   22.225254  -31.632235   -5.161294
 H   20.785506  -32.623078   -5.332378
 H   23.459715  -33.534230   -6.517719
 H   22.423235  -32.384785   -7.371711
 H   20.555152  -34.038950   -7.430067
 H   22.941436  -35.870409   -6.875656
 H   19.247246  -35.738983   -8.217222
 H   18.967179  -37.393855   -7.658749
