# Supplementary material for: Accelerating reliable multiscale quantum refinement of protein–drug systems enabled by machine learning
Source: Nat Commun. 2024 May 16;15:4181. doi: 10.1038/s41467-024-48453-4 (PMC11099068; doi:10.1038/s41467-024-48453-4)
Supplement: Supplementary file 4 — Supplementary Dataset 1 [file 41467_2024_48453_MOESM4_ESM.zip › Coordinates/Gas_50/2iwu_xtb_sp.xyz]

38 
2iwu_model_xtb.log 0 0 0 0 NIF DONE
Cl   20.412885  -33.861145   -1.165335
 C   18.600186  -34.874774   -5.997340
 O   17.888555  -34.591310   -6.976764
 C   18.605408  -34.146312   -4.767674
 C   17.675417  -33.056249   -4.635186
 O   16.809718  -32.743161   -5.628660
 C   17.620081  -32.284930   -3.509476
 O   18.422130  -31.795557   -1.345840
 C   18.460371  -32.485071   -2.376128
 O   22.601455  -36.110943   -4.544728
 C   19.381591  -33.590273   -2.553388
 C   19.482034  -34.385394   -3.660092
 C   20.493499  -35.497704   -3.656894
 C   21.874479  -35.205239   -4.200078
 C   22.389013  -33.783330   -4.108030
 O   19.439879  -35.945723   -6.100623
 C   21.881387  -32.783594   -5.154279
 C   22.348037  -33.099645   -6.584106
 C   21.536118  -34.223129   -7.140312
 C   21.984087  -35.455105   -7.307686
 C   21.157887  -36.666003   -7.625718
 C   19.659323  -36.467334   -7.398197
 H   17.001506  -33.366033   -6.371936
 H   21.508351  -37.467030   -6.969437
 H   16.899932  -31.481572   -3.469970
 H   21.314075  -36.987468   -8.661111
 H   20.111616  -36.386034   -4.155778
 H   20.688552  -35.765564   -2.610114
 H   23.480585  -33.831189   -4.171837
 H   22.111095  -33.409259   -3.120764
 H   22.257846  -31.797054   -4.869536
 H   20.792345  -32.741172   -5.127989
 H   23.409040  -33.360022   -6.577643
 H   22.213185  -32.204900   -7.199459
 H   20.502664  -33.968684   -7.322661
 H   23.028767  -35.668710   -7.119431
 H   19.231782  -35.780265   -8.137326
 H   19.136119  -37.429120   -7.483475
