# Supplementary material for: Accelerating reliable multiscale quantum refinement of protein–drug systems enabled by machine learning
Source: Nat Commun. 2024 May 16;15:4181. doi: 10.1038/s41467-024-48453-4 (PMC11099068; doi:10.1038/s41467-024-48453-4)
Supplement: Supplementary file 4 — Supplementary Dataset 1 [file 41467_2024_48453_MOESM4_ESM.zip › Coordinates/Gas_50/2p7z_aiqm1_sp.xyz]

59 
2p7z_PDB_aiqm1.log 0 0 0 0 NIF DONE
 C   48.089788  -27.944415  -95.951583
 C   48.668688  -27.010639  -95.082165
 C   48.126599  -25.744422  -94.916453
 C   46.977718  -25.391604  -95.622584
 O   46.482500  -24.137945  -95.420316
 C   46.382429  -26.305375  -96.485454
 C   46.935427  -27.573104  -96.646396
 C   48.695721  -29.298115  -96.099632
 C   49.141536  -29.784709  -97.272950
 C   49.114921  -28.992887  -98.562760
 C   48.152524  -29.595449  -99.588507
 C   49.671622  -31.173768  -97.400392
 C   50.952226  -31.403199  -97.919842
 C   51.434579  -32.702721  -98.068079
 C   50.641775  -33.789336  -97.713981
 C   49.361856  -33.571173  -97.211263
 C   48.878209  -32.275756  -97.056262
 C   48.800388  -30.067694  -94.826092
 C   50.018819  -30.598273  -94.379585
 C   50.094105  -31.297301  -93.180445
 C   48.945626  -31.474797  -92.420253
 O   49.033705  -32.231807  -91.245651
 C   47.722838  -30.955910  -92.834641
 C   47.660426  -30.251500  -94.032429
 C   48.841381  -31.472667  -90.070920
 C   48.529655  -32.409640  -88.921940
 N   49.561436  -33.501300  -88.696293
 C   49.360687  -34.681752  -89.611232
 C   50.966648  -32.989271  -88.812849
 H   45.718875  -24.006001  -95.985770
 H   49.565184  -27.284285  -94.539073
 H   48.580023  -25.018015  -94.256284
 H   49.438389  -33.835555  -87.740847
 H   45.493118  -26.032256  -97.040620
 H   46.467742  -28.269807  -97.330607
 H   50.123810  -28.985039  -98.979913
 H   48.853365  -27.954470  -98.365726
 H   47.122991  -29.570448  -99.223621
 H   48.186666  -29.035906 -100.523400
 H   48.405770  -30.634912  -99.802134
 H   51.575492  -30.565947  -98.210447
 H   52.425653  -32.861270  -98.471007
 H   51.011774  -34.797003  -97.840549
 H   48.735240  -34.413353  -96.948172
 H   47.878614  -32.110617  -96.672181
 H   50.910383  -30.471329  -94.976255
 H   51.032556  -31.719347  -92.842014
 H   46.831210  -31.108169  -92.235978
 H   46.718141  -29.836587  -94.361124
 H   47.988840  -30.805387  -90.174738
 H   49.719559  -30.851645  -89.866743
 H   47.583632  -32.912615  -89.102811
 H   48.468665  -31.827660  -88.008456
 H   50.089456  -35.445688  -89.361146
 H   48.354773  -35.065224  -89.475110
 H   49.489494  -34.368793  -90.637595
 H   51.158430  -32.725708  -89.844019
 H   51.090838  -32.112848  -88.186513
 H   51.652992  -33.771196  -88.506172
