# Supplementary material for: Accelerating reliable multiscale quantum refinement of protein–drug systems enabled by machine learning
Source: Nat Commun. 2024 May 16;15:4181. doi: 10.1038/s41467-024-48453-4 (PMC11099068; doi:10.1038/s41467-024-48453-4)
Supplement: Supplementary file 4 — Supplementary Dataset 1 [file 41467_2024_48453_MOESM4_ESM.zip › Coordinates/Gas_50/2p7z_ani_sp.xyz]

59 
2p7z_PDB_ani.log 0 0 0 0 NIF DONE
 C   48.155061  -28.041691  -95.875684
 C   48.445522  -27.260297  -94.747716
 C   47.936639  -25.982639  -94.604158
 C   47.095848  -25.455995  -95.584015
 O   46.619849  -24.196063  -95.390876
 C   46.772258  -26.221943  -96.701430
 C   47.301553  -27.497026  -96.841379
 C   48.740432  -29.403721  -96.045210
 C   49.161229  -29.839287  -97.266068
 C   49.727102  -28.897403  -98.329279
 C   49.010158  -28.962433  -99.681895
 C   49.122490  -31.286836  -97.599027
 C   50.125678  -31.871912  -98.385221
 C   50.096043  -33.224034  -98.701417
 C   49.051929  -34.024744  -98.251346
 C   48.042976  -33.461704  -97.476355
 C   48.078912  -32.114295  -97.141882
 C   48.898126  -30.241060  -94.819601
 C   50.032487  -31.049808  -94.634571
 C   50.174107  -31.832720  -93.506764
 C   49.171026  -31.851110  -92.533115
 O   49.398206  -32.667675  -91.466315
 C   48.033471  -31.066166  -92.701755
 C   47.911245  -30.267840  -93.830618
 C   48.442368  -32.669676  -90.416474
 C   48.903299  -33.642936  -89.351139
 N   50.075839  -33.182767  -88.503964
 C   51.348182  -32.980723  -89.265347
 C   49.755726  -32.004751  -87.650055
 H   46.053202  -23.956731  -96.135050
 H   49.081051  -27.674093  -93.967810
 H   48.170162  -25.377862  -93.733483
 H   50.253651  -33.967674  -87.858850
 H   46.112785  -25.821882  -97.468484
 H   47.030489  -28.082516  -97.715235
 H   50.782501  -29.157838  -98.486329
 H   49.735162  -27.870125  -97.950199
 H   47.975949  -28.601584  -99.624479
 H   49.532726  -28.343773 -100.418803
 H   48.980686  -29.987603 -100.062795
 H   50.943040  -31.259763  -98.758547
 H   50.889071  -33.649008  -99.311550
 H   49.023019  -35.081511  -98.503645
 H   47.224500  -34.081984  -97.119932
 H   47.292665  -31.692859  -96.517556
 H   50.812026  -31.061586  -95.393211
 H   51.052768  -32.453175  -93.357646
 H   47.242934  -31.058986  -91.959238
 H   47.032567  -29.634180  -93.936270
 H   47.471036  -33.004943  -90.801721
 H   48.318666  -31.658329  -90.008528
 H   49.195500  -34.577905  -89.830941
 H   48.078361  -33.845655  -88.663079
 H   52.189071  -32.931686  -88.568097
 H   51.487952  -33.810939  -89.957498
 H   51.291505  -32.052629  -89.834616
 H   49.771367  -31.092015  -88.249537
 H   48.763644  -32.124839  -87.209292
 H   50.499689  -31.910681  -86.854879
