# Supplementary material for: Accelerating reliable multiscale quantum refinement of protein–drug systems enabled by machine learning
Source: Nat Commun. 2024 May 16;15:4181. doi: 10.1038/s41467-024-48453-4 (PMC11099068; doi:10.1038/s41467-024-48453-4)
Supplement: Supplementary file 4 — Supplementary Dataset 1 [file 41467_2024_48453_MOESM4_ESM.zip › Coordinates/Gas_50/2p7z_sp.xyz]

59 
2p7z_PDB_opt.log -1213.405223 0 0 0 NIF DONE
 C   48.338123  -27.984015  -95.818748
 C   48.986044  -27.175149  -94.875339
 C   48.566593  -25.879282  -94.623300
 C   47.464730  -25.361001  -95.308355
 O   47.094740  -24.088933  -95.017646
 C   46.794060  -26.154535  -96.238056
 C   47.231208  -27.452377  -96.483186
 C   48.798476  -29.382272  -96.059537
 C   49.156404  -29.837156  -97.280357
 C   49.250312  -28.953727  -98.505156
 C   48.213601  -29.306172  -99.578073
 C   49.457158  -31.277869  -97.529654
 C   50.684276  -31.674730  -98.071855
 C   50.952712  -33.017711  -98.316463
 C   49.990438  -33.985215  -98.039946
 C   48.758897  -33.600313  -97.516963
 C   48.495635  -32.258525  -97.264758
 C   48.838660  -30.236731  -94.835878
 C   49.941922  -31.044639  -94.526885
 C   49.970041  -31.813820  -93.375147
 C   48.886287  -31.784597  -92.502249
 O   49.005230  -32.582843  -91.373993
 C   47.781653  -30.986233  -92.771478
 C   47.775993  -30.213634  -93.931397
 C   48.007753  -32.486357  -90.397939
 C   48.400017  -33.379323  -89.235101
 N   49.786422  -33.098535  -88.683420
 C   50.872678  -33.816452  -89.432824
 C   50.088818  -31.638283  -88.551587
 H   46.346089  -23.834853  -95.570789
 H   49.843187  -27.570723  -94.336767
 H   49.079603  -25.249020  -93.904574
 H   49.789060  -33.485423  -87.736651
 H   45.928782  -25.764254  -96.769109
 H   46.697114  -28.065861  -97.202843
 H   50.251154  -29.077167  -98.939922
 H   49.160076  -27.902113  -98.223981
 H   47.193862  -29.172464  -99.201338
 H   48.337017  -28.664923 -100.455874
 H   48.316118  -30.347353  -99.899660
 H   51.443377  -30.928240  -98.290633
 H   51.914039  -33.308162  -98.729746
 H   50.196098  -35.032253  -98.240775
 H   47.996856  -34.346672  -97.312406
 H   47.534103  -31.958165  -96.858482
 H   50.788551  -31.072946  -95.203844
 H   50.826233  -32.441545  -93.147823
 H   46.922054  -30.949077  -92.110936
 H   46.919677  -29.578281  -94.135804
 H   47.034748  -32.843168  -90.763284
 H   47.872620  -31.446457  -90.068868
 H   48.394626  -34.430529  -89.529113
 H   47.694396  -33.236135  -88.412794
 H   51.825820  -33.597493  -88.950023
 H   50.671295  -34.887449  -89.395165
 H   50.858442  -33.464665  -90.461727
 H   50.192115  -31.218291  -89.551732
 H   49.276697  -31.151506  -88.010084
 H   51.022818  -31.527989  -87.999940
