# Supplementary material for: Accelerating reliable multiscale quantum refinement of protein–drug systems enabled by machine learning
Source: Nat Commun. 2024 May 16;15:4181. doi: 10.1038/s41467-024-48453-4 (PMC11099068; doi:10.1038/s41467-024-48453-4)
Supplement: Supplementary file 4 — Supplementary Dataset 1 [file 41467_2024_48453_MOESM4_ESM.zip › Coordinates/Gas_50/2p7z_xtb_sp.xyz]

59 
2p7z_PDB_xtb.log 0 0 0 0 NIF DONE
 C   48.285846  -27.944641  -95.873420
 C   48.895214  -27.155853  -94.898480
 C   48.462721  -25.871119  -94.650261
 C   47.391979  -25.344405  -95.369093
 O   46.993526  -24.078241  -95.089579
 C   46.766044  -26.128514  -96.331321
 C   47.210217  -27.413645  -96.578175
 C   48.757855  -29.326186  -96.095906
 C   49.111014  -29.814183  -97.299365
 C   49.162886  -28.981723  -98.549508
 C   48.156476  -29.467618  -99.593189
 C   49.438493  -31.241017  -97.480280
 C   50.609784  -31.646805  -98.114909
 C   50.884926  -32.989907  -98.294971
 C   49.989944  -33.950440  -97.855392
 C   48.816739  -33.558673  -97.231938
 C   48.543721  -32.217263  -97.044788
 C   48.849372  -30.128649  -94.863056
 C   49.966843  -30.912637  -94.575962
 C   50.041087  -31.633557  -93.403960
 C   48.996044  -31.584218  -92.488121
 O   49.178968  -32.341273  -91.331847
 C   47.885718  -30.798286  -92.744445
 C   47.824516  -30.075452  -93.923504
 C   48.126386  -32.412815  -90.406014
 C   48.464933  -33.466854  -89.347134
 N   49.810026  -33.299539  -88.716984
 C   50.886254  -33.867425  -89.555016
 C   50.109764  -31.899028  -88.366001
 H   46.262537  -23.822725  -95.665493
 H   49.729421  -27.556285  -94.340213
 H   48.938719  -25.253372  -93.905612
 H   49.789588  -33.838059  -87.844147
 H   45.927169  -25.730442  -96.886862
 H   46.702353  -28.017939  -97.314197
 H   50.165890  -29.059833  -98.977071
 H   48.981924  -27.933214  -98.312836
 H   47.141436  -29.410072  -99.206581
 H   48.218771  -28.854579 -100.488661
 H   48.358000  -30.501356  -99.865435
 H   51.321934  -30.907877  -98.452425
 H   51.800413  -33.288072  -98.784389
 H   50.202693  -34.998524  -98.003887
 H   48.108080  -34.302436  -96.897339
 H   47.621522  -31.912978  -96.570996
 H   50.788692  -30.947995  -95.272962
 H   50.906106  -32.240420  -93.184688
 H   47.064848  -30.731230  -92.047358
 H   46.957458  -29.462812  -94.119310
 H   47.193912  -32.729968  -90.892625
 H   47.947959  -31.433006  -89.941180
 H   48.439117  -34.456024  -89.807577
 H   47.701087  -33.418776  -88.568691
 H   51.850855  -33.715083  -89.075320
 H   50.729226  -34.934418  -89.698770
 H   50.876050  -33.372789  -90.524676
 H   50.254700  -31.321603  -89.277036
 H   49.295165  -31.469373  -87.785936
 H   51.022585  -31.852383  -87.775084
