# Supplementary material for: Accelerating reliable multiscale quantum refinement of protein–drug systems enabled by machine learning
Source: Nat Commun. 2024 May 16;15:4181. doi: 10.1038/s41467-024-48453-4 (PMC11099068; doi:10.1038/s41467-024-48453-4)
Supplement: Supplementary file 4 — Supplementary Dataset 1 [file 41467_2024_48453_MOESM4_ESM.zip › Coordinates/Gas_50/2qbr_aiqm1_sp.xyz]

42 
2qbr_model_aiqm1.log 0 0 0 0 NIF DONE
 S   45.069874   14.170972    0.902204
 C   45.666384   15.586255    1.686686
 C   46.842074   15.358810    2.365906
 C   47.266218   14.017589    2.179638
 C   46.448789   13.223724    1.426450
 C   44.692705   16.683238    1.280169
 O   44.892531   17.860696    1.577186
 O   43.774714   16.177123    0.591023
 C   46.576603   11.828614    1.059441
 C   47.829600   11.256404    0.790292
 C   47.959210    9.900203    0.489992
 C   46.816049    9.098596    0.426003
 C   45.563103    9.674219    0.654880
 C   45.432710   11.017081    0.970795
Br   48.860785   13.450467    3.029853
 O   47.640455   16.209796    3.032670
 C   46.996263   17.147644    3.883282
 C   46.389480   16.429677    5.169684
 O   46.118411   15.234813    5.028351
 O   46.270198   17.166757    6.156789
 N   49.250721    9.376207    0.230666
 C   49.554684    8.044866    0.730378
 C   49.424214    7.813083    2.226974
 C   49.252302    8.847776    3.152477
 C   49.147519    8.565446    4.514459
 C   49.215623    7.251371    4.974454
 C   49.386502    6.215305    4.060201
 C   49.487019    6.494952    2.701067
 H   49.957726   10.032329    0.530232
 H   48.926720    7.319654    0.206779
 H   50.580899    7.820916    0.425160
 H   47.768228   17.861092    4.183219
 H   46.191939   17.669900    3.353553
 H   49.617401    5.679944    1.994953
 H   49.438000    5.187045    4.401687
 H   49.131276    7.035923    6.032593
 H   49.005592    9.380117    5.211762
 H   49.188040    9.878352    2.830799
 H   44.462643   11.451368    1.162256
 H   44.679012    9.047891    0.598802
 H   46.897891    8.040313    0.203954
 H   48.721870   11.868957    0.805216
