# Supplementary material for: Accelerating reliable multiscale quantum refinement of protein–drug systems enabled by machine learning
Source: Nat Commun. 2024 May 16;15:4181. doi: 10.1038/s41467-024-48453-4 (PMC11099068; doi:10.1038/s41467-024-48453-4)
Supplement: Supplementary file 4 — Supplementary Dataset 1 [file 41467_2024_48453_MOESM4_ESM.zip › Coordinates/Gas_50/2qbr_ani_sp.xyz]

42 
2qbr_model_ani.log 0 0 0 0 NIF DONE
 S   46.343522   14.260190    0.813105
 C   46.740733   15.263908    2.137416
 C   47.070896   14.547610    3.240512
 C   46.955474   13.128719    2.997788
 C   46.582910   12.845432    1.729006
 C   46.919825   16.761041    1.935321
 O   45.866931   17.512204    2.100087
 O   47.984703   17.184124    1.663534
 C   46.427296   11.482324    1.158189
 C   47.525564   10.866665    0.589123
 C   47.441821    9.548058    0.144280
 C   46.215901    8.890330    0.228950
 C   45.112723    9.525646    0.756622
 C   45.209168   10.819768    1.247301
Br   47.341284   11.847131    4.330052
 O   47.541131   14.971705    4.436567
 C   47.451471   16.298340    4.726289
 C   46.064373   16.703986    5.013706
 O   44.959256   16.845662    4.760953
 O   46.878986   16.558724    6.002282
 N   48.566585    8.882081   -0.351069
 C   48.972629    7.706908    0.395499
 C   49.157002    8.007492    1.884725
 C   48.273068    7.515061    2.829103
 C   48.393054    7.864696    4.163257
 C   49.402597    8.713213    4.563832
 C   50.294750    9.205680    3.632434
 C   50.168281    8.857219    2.299726
 H   49.332297    9.504542   -0.569964
 H   48.222944    6.920051    0.273826
 H   49.896426    7.326266   -0.044735
 H   48.271624   16.927372    4.382051
 H   45.055972   17.055003    2.376194
 H   50.872360    9.250829    1.571445
 H   51.094789    9.867909    3.942240
 H   49.498405    8.989875    5.606293
 H   47.691403    7.472477    4.889042
 H   47.472395    6.851361    2.517212
 H   44.349137   11.309013    1.688752
 H   44.162541    9.010196    0.800293
 H   46.140383    7.875280   -0.144403
 H   48.469367   11.401393    0.516097
