# Supplementary material for: Accelerating reliable multiscale quantum refinement of protein–drug systems enabled by machine learning
Source: Nat Commun. 2024 May 16;15:4181. doi: 10.1038/s41467-024-48453-4 (PMC11099068; doi:10.1038/s41467-024-48453-4)
Supplement: Supplementary file 4 — Supplementary Dataset 1 [file 41467_2024_48453_MOESM4_ESM.zip › Coordinates/Gas_50/2qbr_sp.xyz]

42 
2qbr_model_opt.log -4170.954840 0 0 0 NIF DONE
 S   44.766335   13.954120    0.942134
 C   44.940079   15.129472    2.209933
 C   45.925662   14.755905    3.096230
 C   46.506467   13.494104    2.737587
 C   46.006560   12.924860    1.598745
 C   43.940886   16.298887    2.133290
 O   44.006720   17.162599    3.026938
 O   43.157266   16.205582    1.156103
 C   46.399414   11.675871    0.941161
 C   47.749053   11.323272    0.873414
 C   48.160417   10.091298    0.367477
 C   47.208019    9.217064   -0.161747
 C   45.864845    9.587224   -0.153214
 C   45.453337   10.794355    0.396619
Br   47.772954   12.686860    3.893564
 O   46.307929   15.372954    4.226855
 C   46.966585   16.650254    4.085664
 C   48.415086   16.601041    3.514944
 O   48.781312   15.553880    2.938782
 O   49.035874   17.675571    3.697326
 N   49.537747    9.757086    0.395989
 C   49.911825    8.466567    0.944415
 C   49.511621    8.169311    2.387056
 C   49.013272    9.150151    3.243326
 C   48.664311    8.837663    4.554893
 C   48.824001    7.542668    5.035858
 C   49.330177    6.555857    4.191070
 C   49.663978    6.869262    2.877913
 H   50.063435   10.502445    0.838667
 H   49.506037    7.677497    0.299804
 H   51.003290    8.385021    0.855803
 H   46.325129   17.306388    3.488993
 H   46.998430   17.048901    5.103664
 H   50.045587    6.090724    2.218022
 H   49.455456    5.537984    4.553304
 H   48.548922    7.299320    6.058767
 H   48.251522    9.623730    5.180920
 H   48.856689   10.168176    2.905010
 H   44.399719   11.052679    0.441347
 H   45.124217    8.905886   -0.566509
 H   47.509201    8.259825   -0.578707
 H   48.482608   12.013175    1.281525
