# Supplementary material for: Accelerating reliable multiscale quantum refinement of protein–drug systems enabled by machine learning
Source: Nat Commun. 2024 May 16;15:4181. doi: 10.1038/s41467-024-48453-4 (PMC11099068; doi:10.1038/s41467-024-48453-4)
Supplement: Supplementary file 4 — Supplementary Dataset 1 [file 41467_2024_48453_MOESM4_ESM.zip › Coordinates/Gas_50/2qbr_xtb_sp.xyz]

42 
2qbr_model_xtb.log 0 0 0 0 NIF DONE
 S   44.983923   14.201512    0.995213
 C   45.569768   15.696349    1.623449
 C   46.780513   15.559944    2.263366
 C   47.236777   14.218687    2.177396
 C   46.411309   13.338098    1.537135
 C   44.547651   16.728925    1.167254
 O   44.727615   17.932496    1.351565
 O   43.615561   16.142321    0.567810
 C   46.556163   11.923324    1.276273
 C   47.795285   11.338488    1.031412
 C   47.928822    9.970727    0.809077
 C   46.791393    9.169414    0.809223
 C   45.549261    9.751348    1.017188
 C   45.421471   11.102717    1.247976
Br   48.892305   13.787117    2.990977
 O   47.582674   16.485770    2.816948
 C   46.952040   17.492352    3.593835
 C   46.423001   16.904081    4.977910
 O   46.169292   15.697833    4.976027
 O   46.338015   17.741027    5.885407
 N   49.207256    9.479063    0.527132
 C   49.543986    8.097772    0.746400
 C   49.470241    7.598009    2.176615
 C   49.267364    8.452136    3.247734
 C   49.212933    7.954073    4.541939
 C   49.366787    6.596330    4.775014
 C   49.572554    5.736935    3.710468
 C   49.622366    6.233316    2.418605
 H   49.925069   10.120680    0.838428
 H   48.889432    7.477292    0.122767
 H   50.567834    7.948353    0.378132
 H   47.716219   18.250937    3.781702
 H   46.109323   17.937010    3.053085
 H   49.779022    5.559520    1.585869
 H   49.691633    4.675019    3.884005
 H   49.323412    6.209058    5.783953
 H   49.047878    8.632719    5.364933
 H   49.138408    9.511651    3.088075
 H   44.454295   11.548136    1.419984
 H   44.667660    9.122395    1.009305
 H   46.861433    8.102187    0.655692
 H   48.684034   11.950363    1.007659
