# Supplementary material for: Accelerating reliable multiscale quantum refinement of protein–drug systems enabled by machine learning
Source: Nat Commun. 2024 May 16;15:4181. doi: 10.1038/s41467-024-48453-4 (PMC11099068; doi:10.1038/s41467-024-48453-4)
Supplement: Supplementary file 4 — Supplementary Dataset 1 [file 41467_2024_48453_MOESM4_ESM.zip › Coordinates/Gas_50/2w26_aiqm1_sp.xyz]

47 
RIV_opt_aiqm1.log 0 0 0 0 NIF DONE
Cl   13.097240    5.734188   24.532277
 C    9.725808    1.981161   19.176179
 N    8.561475    2.700776   18.662749
 C   10.079411    0.834024   18.253348
 C    8.253718    2.724890   17.330130
 O   10.265805    1.324656   16.943075
 C    9.040912    1.790240   16.420272
 C    6.511599    5.228367   21.374663
 C    7.076646    5.754729   20.206012
 C    6.621491    3.856376   21.631891
 C    7.756229    4.929792   19.314750
 C    7.290108    3.041399   20.725090
 C    7.863164    3.565605   19.567653
 O    7.351080    3.396213   16.862057
 N    5.838221    6.100179   22.264192
 C    5.239011    5.742892   23.447896
 C    5.570875    7.488181   21.934336
 O    4.583622    6.818182   23.953488
 C    4.924507    8.002321   23.222550
 O    5.268163    4.687663   24.021057
 C    5.855477    8.852247   24.090058
 N    7.001699    8.097193   24.533377
 C    8.221806    8.226729   23.958128
 S   10.821600    7.484751   23.704968
 C   11.454156    6.218342   24.677551
 C    9.267938    7.311309   24.444332
 C   10.529288    5.684111   25.527714
 C    9.261634    6.318239   25.391029
 O    8.464283    9.053629   23.082505
 H    6.815037    7.298704   25.112395
 H    9.489888    1.603012   20.172180
 H   10.577991    2.660931   19.273009
 H    9.293704    0.069606   18.260164
 H   11.018786    0.378231   18.557986
 H    9.258875    2.325018   15.499254
 H    8.377585    0.949166   16.176948
 H    6.994786    6.809286   19.983229
 H    6.182211    3.428496   22.518689
 H    8.171770    5.343686   18.406551
 H    7.359907    1.975797   20.917561
 H    4.895313    7.561144   21.081085
 H    6.490325    8.026502   21.708586
 H    4.006885    8.550452   23.027667
 H    5.292467    9.199842   24.960042
 H    6.209425    9.713137   23.530168
 H   10.749932    4.875747   26.215947
 H    8.398147    6.032855   25.985206
