# Supplementary material for: Accelerating reliable multiscale quantum refinement of protein–drug systems enabled by machine learning
Source: Nat Commun. 2024 May 16;15:4181. doi: 10.1038/s41467-024-48453-4 (PMC11099068; doi:10.1038/s41467-024-48453-4)
Supplement: Supplementary file 4 — Supplementary Dataset 1 [file 41467_2024_48453_MOESM4_ESM.zip › Coordinates/Gas_50/2w26_ani_sp.xyz]

47 
RIV_opt_ani.log 0 0 0 0 NIF DONE
Cl   11.821736    3.807281   22.479096
 C   10.114029    2.514486   19.711984
 N    8.872488    3.032413   19.147668
 C   10.558958    1.296204   18.927667
 C    8.534906    2.854618   17.826575
 O   10.674754    1.641269   17.566892
 C    9.422942    1.926800   17.002813
 C    6.417119    5.462705   21.591100
 C    6.829204    5.901227   20.327404
 C    6.854442    4.209624   22.039264
 C    7.625581    5.111123   19.515527
 C    7.685493    3.442727   21.239260
 C    8.056111    3.863175   19.961623
 O    7.547561    3.352659   17.314537
 N    5.591700    6.281890   22.375018
 C    5.045375    5.949953   23.605430
 C    5.264752    7.656050   22.025553
 O    4.548640    7.083190   24.170435
 C    4.910194    8.234326   23.397658
 O    4.974163    4.873325   24.133712
 C    6.088138    8.963017   24.063019
 N    7.222650    8.093867   24.290012
 C    8.163212    7.867565   23.330217
 S   10.183381    6.308292   22.325060
 C   10.584165    4.826000   23.099982
 C    8.980705    6.638569   23.513353
 C    9.832461    4.588338   24.216374
 C    8.901729    5.643409   24.453565
 O    8.327724    8.609388   22.370274
 H    7.159229    7.451447   25.062753
 H    9.946606    2.243849   20.755672
 H   10.893230    3.286471   19.675134
 H    9.848452    0.465369   19.061406
 H   11.547357    0.968031   19.260928
 H    9.598650    2.407015   16.037879
 H    8.842605    1.008003   16.818250
 H    6.498296    6.862650   19.945728
 H    6.547499    3.842596   23.010397
 H    7.909885    5.468871   18.532196
 H    8.022853    2.474224   21.603023
 H    4.422229    7.695689   21.323737
 H    6.124341    8.164948   21.587149
 H    4.036437    8.889008   23.370363
 H    5.770022    9.372842   25.024851
 H    6.418861    9.783537   23.421328
 H    9.946994    3.701596   24.834869
 H    8.212142    5.630364   25.293264
