# Supplementary material for: Accelerating reliable multiscale quantum refinement of protein–drug systems enabled by machine learning
Source: Nat Commun. 2024 May 16;15:4181. doi: 10.1038/s41467-024-48453-4 (PMC11099068; doi:10.1038/s41467-024-48453-4)
Supplement: Supplementary file 4 — Supplementary Dataset 1 [file 41467_2024_48453_MOESM4_ESM.zip › Coordinates/Gas_50/2wca_aiqm1_sp.xyz]

50 
2wca_PDB_aiqm1.log 0 0 0 0 NIF DONE
 C   -9.048117  -11.699705    4.853839
 N   -7.987983  -12.563989    8.354018
 O   -8.444298  -10.584106    7.387601
 C   -9.342370  -12.523237    3.608132
 N   -5.476970  -11.383304    8.774769
 O   -9.431401  -12.486381   11.046505
 C   -8.666731  -12.582767    6.029868
 N   -3.690388  -11.786699    7.058200
 O   -9.647092   -9.779352   11.862801
 C   -8.369158  -11.799486    7.290646
 O   -6.872026   -8.199910   12.387322
 C   -7.627213  -11.956868    9.616248
 O   -6.503953   -9.739097    9.977462
 C   -8.854091  -11.398600   10.340398
 O   -4.463991  -10.403379    8.730841
 C   -8.463375  -10.259097   11.248416
 O   -2.534033   -9.932518    7.761112
 C   -7.782027   -9.206677   10.387010
 C   -7.468510   -7.929629   11.128663
 C   -6.489963  -10.956490    9.428883
 C   -3.472750  -10.681279    7.814157
 C   -2.863775  -12.300248    6.040020
 C   -3.293472  -13.460853    5.393211
 C   -2.532403  -14.026658    4.377307
 C   -1.330954  -13.438539    3.994218
 C   -0.907250  -12.281642    4.641262
 C   -1.657878  -11.701550    5.661915
 H   -8.239177  -10.994056    4.662168
 H   -9.915854  -11.097700    5.127106
 H   -7.940385  -13.561931    8.260051
 H   -9.616237  -11.885406    2.769394
 H   -8.469077  -13.108893    3.313687
 H  -10.166112  -13.218146    3.785701
 H  -10.162302  -12.130780   11.558517
 H   -7.781341  -13.181545    5.788400
 H   -9.468415  -13.294948    6.253329
 H   -4.536581  -12.285436    7.279580
 H   -9.395124   -9.310129   12.658570
 H   -5.977267   -8.502615   12.219632
 H   -7.224696  -12.747202   10.247857
 H   -9.559258  -11.013342    9.599788
 H   -7.750176  -10.605169   12.003139
 H   -8.393168   -8.983392    9.505356
 H   -8.397238   -7.398199   11.330884
 H   -6.829025   -7.298525   10.509689
 H   -4.231261  -13.920366    5.690466
 H   -2.883216  -14.926588    3.889621
 H   -0.734726  -13.874104    3.204874
 H    0.026393  -11.818112    4.348483
 H   -1.319343  -10.804393    6.156001
