# Supplementary material for: Accelerating reliable multiscale quantum refinement of protein–drug systems enabled by machine learning
Source: Nat Commun. 2024 May 16;15:4181. doi: 10.1038/s41467-024-48453-4 (PMC11099068; doi:10.1038/s41467-024-48453-4)
Supplement: Supplementary file 4 — Supplementary Dataset 1 [file 41467_2024_48453_MOESM4_ESM.zip › Coordinates/Gas_50/2wca_ani_sp.xyz]

50 
2wca_PDB_ani.log 0 0 0 0 NIF DONE
 C   -8.724792  -11.683387    4.834159
 N   -8.026826  -12.638122    8.360855
 O   -8.508695  -10.619634    7.470185
 C   -9.284671  -12.351524    3.582166
 N   -5.527327  -11.443565    8.644090
 O   -9.362635  -12.549233   11.172971
 C   -8.915919  -12.547227    6.079158
 N   -3.712216  -11.814991    6.947014
 O   -9.547936   -9.841612   11.922923
 C   -8.470224  -11.838078    7.348471
 O   -7.149611   -8.244184   12.453458
 C   -7.617826  -12.055855    9.633859
 O   -6.453221   -9.856547    9.991093
 C   -8.812882  -11.498310   10.412318
 O   -4.504737  -10.495086    8.652516
 C   -8.385043  -10.344599   11.295957
 O   -2.548575   -9.982973    7.738161
 C   -7.720415   -9.313231   10.402794
 C   -7.479855   -7.987350   11.095061
 C   -6.482963  -11.052447    9.396139
 C   -3.492371  -10.728764    7.748287
 C   -2.856258  -12.323461    5.953661
 C   -3.171482  -13.566338    5.395867
 C   -2.367235  -14.114375    4.404414
 C   -1.243047  -13.426964    3.956568
 C   -0.934972  -12.189979    4.514191
 C   -1.729417  -11.630125    5.509670
 H   -7.656058  -11.475496    4.701035
 H   -9.205115  -10.714471    5.007064
 H   -8.205809  -13.628778    8.331161
 H   -9.138746  -11.724874    2.696298
 H   -8.794370  -13.314429    3.395517
 H  -10.359926  -12.539599    3.684766
 H  -10.065150  -12.150511   11.706610
 H   -8.380846  -13.500957    5.979873
 H   -9.981310  -12.795114    6.198166
 H   -4.565454  -12.327510    7.129663
 H   -9.235177   -9.267479   12.636897
 H   -6.922218   -7.407578   12.874768
 H   -7.214292  -12.877718   10.234631
 H   -9.547368  -11.107794    9.691887
 H   -7.654556  -10.703435   12.033898
 H   -8.326049   -9.151127    9.500128
 H   -8.399285   -7.386484   11.032690
 H   -6.672483   -7.460097   10.570456
 H   -4.048789  -14.104119    5.747150
 H   -2.623428  -15.082016    3.980895
 H   -0.611370  -13.850388    3.180657
 H   -0.057775  -11.644279    4.174555
 H   -1.489032  -10.670825    5.952344
