# Supplementary material for: Accelerating reliable multiscale quantum refinement of protein–drug systems enabled by machine learning
Source: Nat Commun. 2024 May 16;15:4181. doi: 10.1038/s41467-024-48453-4 (PMC11099068; doi:10.1038/s41467-024-48453-4)
Supplement: Supplementary file 4 — Supplementary Dataset 1 [file 41467_2024_48453_MOESM4_ESM.zip › Coordinates/Gas_50/2wca_sp.xyz]

50 
2wca_PDB_opt.log -1352.028869 0 0 0 NIF DONE
 C   -7.397559  -11.964053    5.144753
 N   -8.061237  -12.646332    8.546298
 O   -8.496483  -10.667489    7.556748
 C   -7.326404  -12.708816    3.815874
 N   -5.578544  -11.471128    8.917761
 O   -9.526418  -12.459293   11.266319
 C   -8.401751  -12.593220    6.120887
 N   -4.032287  -11.876482    6.983184
 O   -9.709819   -9.727031   11.974874
 C   -8.343993  -11.878466    7.454432
 O   -7.339751   -8.172115   12.591545
 C   -7.721402  -12.004344    9.799396
 O   -6.556342   -9.797342   10.126170
 C   -8.952770  -11.419663   10.507436
 O   -4.560490  -10.518098    8.766159
 C   -8.543553  -10.251607   11.381655
 O   -2.846707   -9.961964    7.485199
 C   -7.822951   -9.231772   10.503189
 C   -7.563757   -7.917370   11.213469
 C   -6.567994  -11.009756    9.581184
 C   -3.733752  -10.752124    7.694842
 C   -3.466061  -12.302991    5.770865
 C   -4.021508  -13.444328    5.180507
 C   -3.536096  -13.918318    3.969436
 C   -2.486261  -13.264165    3.330652
 C   -1.932025  -12.134456    3.924200
 C   -2.408132  -11.645727    5.137190
 H   -6.403667  -11.943540    5.606416
 H   -7.679453  -10.918522    4.988385
 H   -7.814290  -13.614469    8.423462
 H   -6.591200  -12.245634    3.151415
 H   -7.024218  -13.752617    3.962601
 H   -8.297214  -12.708910    3.306925
 H  -10.231415  -12.048069   11.785251
 H   -8.202406  -13.666259    6.236539
 H   -9.417635  -12.494607    5.721398
 H   -4.807120  -12.411295    7.353480
 H   -9.405891   -9.150702   12.690752
 H   -6.983268   -7.374444   12.996734
 H   -7.342105  -12.781817   10.468929
 H   -9.658742  -11.048232    9.753836
 H   -7.837906  -10.599616   12.148489
 H   -8.389527   -9.043299    9.584659
 H   -8.445600   -7.276954   11.076841
 H   -6.702663   -7.429618   10.741406
 H   -4.842732  -13.959677    5.674290
 H   -3.983187  -14.802919    3.525429
 H   -2.104752  -13.631965    2.383433
 H   -1.110554  -11.615748    3.438579
 H   -1.976170  -10.765675    5.593644
