# Supplementary material for: Accelerating reliable multiscale quantum refinement of protein–drug systems enabled by machine learning
Source: Nat Commun. 2024 May 16;15:4181. doi: 10.1038/s41467-024-48453-4 (PMC11099068; doi:10.1038/s41467-024-48453-4)
Supplement: Supplementary file 4 — Supplementary Dataset 1 [file 41467_2024_48453_MOESM4_ESM.zip › Coordinates/Gas_50/2wca_xtb_sp.xyz]

50 
2wca_PDB_xtb.log 0 0 0 0 NIF DONE
 C   -7.559691  -12.050884    5.015503
 N   -7.646981  -12.747110    8.617062
 O   -7.893717  -10.796145    7.546812
 C   -7.749122  -12.846999    3.732247
 N   -5.354887  -11.380636    9.068266
 O   -9.388008  -12.600109   11.136907
 C   -8.078950  -12.813929    6.235335
 N   -3.981362  -11.692453    6.992971
 O   -9.752633   -9.938376   11.887786
 C   -7.880720  -12.008962    7.501375
 O   -8.622592   -7.419943   11.882242
 C   -7.440294  -12.071264    9.882126
 O   -6.528991   -9.744363   10.124645
 C   -8.758292  -11.541572   10.462690
 O   -4.355257  -10.415318    8.845461
 C   -8.502552  -10.357422   11.405349
 O   -2.710823   -9.843328    7.489250
 C   -7.768775   -9.270856   10.616333
 C   -7.424308   -8.046635   11.473107
 C   -6.404075  -10.982870    9.664228
 C   -3.600379  -10.614493    7.723097
 C   -3.496340  -12.143498    5.766597
 C   -4.049102  -13.310783    5.242573
 C   -3.625875  -13.794314    4.019767
 C   -2.646056  -13.123291    3.307361
 C   -2.092076  -11.967102    3.830770
 C   -2.508868  -11.471833    5.052921
 H   -6.499653  -11.829782    5.153028
 H   -8.086651  -11.098609    4.949761
 H   -7.783194  -13.743515    8.623709
 H   -7.371418  -12.285102    2.882366
 H   -7.207777  -13.789373    3.783295
 H   -8.801968  -13.062699    3.562875
 H  -10.109883  -12.215358   11.651087
 H   -7.576791  -13.778895    6.326270
 H   -9.150075  -13.001059    6.118033
 H   -4.735514  -12.225505    7.415525
 H   -9.699057   -8.993564   12.096135
 H   -8.412358   -6.577557   12.298053
 H   -7.033440  -12.801342   10.589667
 H   -9.397435  -11.180522    9.641621
 H   -7.863842  -10.690809   12.243423
 H   -8.397410   -8.957521    9.770002
 H   -6.806696   -7.376055   10.866188
 H   -6.837755   -8.371237   12.343826
 H   -4.809783  -13.836732    5.802965
 H   -4.062168  -14.698942    3.621785
 H   -2.316254  -13.501181    2.351440
 H   -1.325744  -11.440751    3.281545
 H   -2.080166  -10.572440    5.461735
