# Supplementary material for: Accelerating reliable multiscale quantum refinement of protein–drug systems enabled by machine learning
Source: Nat Commun. 2024 May 16;15:4181. doi: 10.1038/s41467-024-48453-4 (PMC11099068; doi:10.1038/s41467-024-48453-4)
Supplement: Supplementary file 4 — Supplementary Dataset 1 [file 41467_2024_48453_MOESM4_ESM.zip › Coordinates/Gas_50/2wi1_aiqm1_sp.xyz]

26 
2wi1_PDB_aiqm1.log 0 0 0 0 NIF DONE
 C   33.719866   11.489865   24.037998
 N   31.351803   11.310577   23.663636
 O   30.607133    8.812413   26.790407
 C   32.387823   10.923827   24.420792
 N   29.116946   11.103288   23.182929
 O   31.368755    5.974673   26.265521
 C   30.167249   10.794697   24.001683
 N   29.890706    9.974975   25.022699
 C   30.929320    9.608923   25.761261
 C   32.235755   10.046234   25.491749
 C   31.638725    8.093851   27.468573
 C   32.269902    6.986689   26.633791
 C   30.587478    6.305093   25.124082
 H   34.501033   11.186332   24.735907
 H   33.981855   11.155244   23.034008
 H   33.658426   12.577499   24.007848
 H   29.247137   11.918781   22.610274
 H   28.204600   10.965899   23.580929
 H   33.088512    9.745078   26.081814
 H   31.135508    7.655575   28.327888
 H   32.415335    8.777702   27.828383
 H   33.041715    6.517400   27.246486
 H   32.746457    7.407795   25.741528
 H   29.818167    7.040157   25.354497
 H   31.227266    6.701970   24.327313
 H   30.128563    5.378785   24.786999
