# Supplementary material for: Accelerating reliable multiscale quantum refinement of protein–drug systems enabled by machine learning
Source: Nat Commun. 2024 May 16;15:4181. doi: 10.1038/s41467-024-48453-4 (PMC11099068; doi:10.1038/s41467-024-48453-4)
Supplement: Supplementary file 4 — Supplementary Dataset 1 [file 41467_2024_48453_MOESM4_ESM.zip › Coordinates/Gas_50/2wi1_ani_sp.xyz]

26 
2wi1_PDB_ani.log 0 0 0 0 NIF DONE
 C   33.640570   11.594652   23.921506
 N   31.241932   11.864073   23.807186
 O   30.383396    8.912808   26.478038
 C   32.258650   11.190995   24.350023
 N   28.966761   12.137699   23.642113
 O   30.940820    6.101021   26.161616
 C   30.019266   11.484330   24.206661
 N   29.709934   10.523308   25.082847
 C   30.734611    9.871643   25.605796
 C   32.065569   10.163723   25.269022
 C   31.386745    8.187012   27.176494
 C   31.963481    7.041461   26.367836
 C   31.378767    4.979406   25.439911
 H   34.404565   11.003275   24.432937
 H   33.756708   11.459040   22.841529
 H   33.810180   12.653214   24.141680
 H   29.165782   13.003456   23.167079
 H   28.071325   12.027836   24.090720
 H   32.905253    9.621444   25.685685
 H   30.870897    7.773882   28.045629
 H   32.172350    8.862862   27.533919
 H   32.797106    6.591444   26.935200
 H   32.369031    7.398768   25.407331
 H   31.711552    5.248606   24.425312
 H   32.207641    4.465054   25.951770
 H   30.533143    4.292309   25.361151
