# Supplementary material for: Accelerating reliable multiscale quantum refinement of protein–drug systems enabled by machine learning
Source: Nat Commun. 2024 May 16;15:4181. doi: 10.1038/s41467-024-48453-4 (PMC11099068; doi:10.1038/s41467-024-48453-4)
Supplement: Supplementary file 4 — Supplementary Dataset 1 [file 41467_2024_48453_MOESM4_ESM.zip › Coordinates/Gas_50/2wi1_sp.xyz]

26 
2wi1_PDB_opt.log -627.180864 0 0 0 NIF DONE
 C   33.737243   11.600117   24.080101
 N   31.368625   11.439079   23.660638
 O   30.588560    8.750174   26.616595
 C   32.391109   11.016556   24.407795
 N   29.124728   11.293268   23.182030
 O   31.497990    5.854840   26.359283
 C   30.173826   10.909235   23.961199
 N   29.902096   10.022246   24.927015
 C   30.933860    9.622548   25.654992
 C   32.236684   10.089177   25.434059
 C   31.594320    8.087447   27.373304
 C   32.302107    6.976743   26.602640
 C   30.584027    6.006982   25.292750
 H   34.520225   11.218086   24.740299
 H   34.000477   11.366022   23.043931
 H   33.699924   12.690391   24.166076
 H   29.257079   12.108392   22.605795
 H   28.198896   11.091516   23.523025
 H   33.088767    9.768993   26.017763
 H   31.056257    7.647054   28.215212
 H   32.320340    8.808751   27.770071
 H   33.138859    6.626596   27.217902
 H   32.716852    7.372277   25.661474
 H   29.768224    6.695842   25.538288
 H   31.090153    6.376178   24.387392
 H   30.174809    5.014812   25.089363
