# Supplementary material for: Accelerating reliable multiscale quantum refinement of protein–drug systems enabled by machine learning
Source: Nat Commun. 2024 May 16;15:4181. doi: 10.1038/s41467-024-48453-4 (PMC11099068; doi:10.1038/s41467-024-48453-4)
Supplement: Supplementary file 4 — Supplementary Dataset 1 [file 41467_2024_48453_MOESM4_ESM.zip › Coordinates/Gas_50/2wi1_xtb_sp.xyz]

26 
2wi1_PDB_xtb.log 0 0 0 0 NIF DONE
 C   33.747771   11.707500   24.158426
 N   31.397324   11.545079   23.670093
 O   30.550211    8.714110   26.456720
 C   32.402630   11.103627   24.411211
 N   29.179899   11.409732   23.111117
 O   31.687962    5.769602   26.407978
 C   30.199601   11.004928   23.898533
 N   29.923031   10.076033   24.811236
 C   30.930690    9.635746   25.552651
 C   32.227783   10.124969   25.383465
 C   31.520187    8.073706   27.259678
 C   32.336781    7.009343   26.502473
 C   30.585441    5.762092   25.526939
 H   34.459649   10.934348   23.874971
 H   33.672240   12.439041   23.360023
 H   34.116513   12.193140   25.060225
 H   29.322940   12.219115   22.535126
 H   28.250516   11.133409   23.370739
 H   33.065864    9.783864   25.966577
 H   30.948731    7.580431   28.050241
 H   32.192707    8.808237   27.716984
 H   33.259296    6.810283   27.053726
 H   32.587812    7.386517   25.499251
 H   29.794338    6.440143   25.858560
 H   30.893444    6.048373   24.513759
 H   30.212676    4.739956   25.518289
