# Supplementary material for: Accelerating reliable multiscale quantum refinement of protein–drug systems enabled by machine learning
Source: Nat Commun. 2024 May 16;15:4181. doi: 10.1038/s41467-024-48453-4 (PMC11099068; doi:10.1038/s41467-024-48453-4)
Supplement: Supplementary file 4 — Supplementary Dataset 1 [file 41467_2024_48453_MOESM4_ESM.zip › Coordinates/Gas_50/2wi4_aiqm1_sp.xyz]

34 
2wi4_model_aiqm1.log 0 0 0 0 NIF DONE
Cl    6.283581   11.315523   23.026113
Cl    1.572627   13.574918   24.145174
 C    4.149767    9.906433   23.884180
 N   -0.346660   11.373786   24.169269
 C    4.647734   11.155780   23.545280
 N   -2.587579   11.783871   23.889234
 C    3.845964   12.282802   23.616480
 N   -1.976555   10.518011   25.710532
 C    2.530080   12.152665   24.031864
 N    1.432871    9.432685   26.687745
 C    2.838227    9.794873   24.301726
 N    1.117613    8.701834   27.646655
 C    2.006180   10.908999   24.388727
 C    0.618290   10.758990   24.859565
 C   -1.598392   11.213509   24.622752
 C    0.333142    9.996954   25.997932
 C   -1.004322    9.919166   26.386501
 C    2.974069    6.708702   30.116185
 C    1.946205    7.297091   29.387102
 C    2.243698    8.152963   28.329497
 C    3.572635    8.428236   27.994724
 C    4.594300    7.835739   28.728972
 C    4.301177    6.977679   29.787194
 H    4.781947    9.035179   23.820515
 H   -2.316305   12.475791   23.215004
 H   -3.492082   11.858243   24.317055
 H    4.236321   13.253153   23.355109
 H    2.441464    8.825434   24.557653
 H   -1.286321    9.362854   27.269975
 H    2.740334    6.043935   30.936661
 H    0.906266    7.105222   29.619347
 H    3.793347    9.097197   27.173688
 H    5.625399    8.044890   28.475196
 H    5.103891    6.521694   30.352905
