# Supplementary material for: Accelerating reliable multiscale quantum refinement of protein–drug systems enabled by machine learning
Source: Nat Commun. 2024 May 16;15:4181. doi: 10.1038/s41467-024-48453-4 (PMC11099068; doi:10.1038/s41467-024-48453-4)
Supplement: Supplementary file 4 — Supplementary Dataset 1 [file 41467_2024_48453_MOESM4_ESM.zip › Coordinates/Gas_50/2wi4_ani_sp.xyz]

34 
2wi4_model_ani.log 0 0 0 0 NIF DONE
Cl    6.127860   11.308120   22.321043
Cl    1.719920   13.708625   24.175145
 C    4.116686    9.943101   23.514167
 N   -0.297724   11.415549   24.259727
 C    4.580312   11.183813   23.096790
 N   -2.551175   11.761058   24.001333
 C    3.827082   12.330152   23.300530
 N   -1.882466   10.403770   25.741933
 C    2.579259   12.225387   23.909645
 N    1.535224    9.445296   26.756698
 C    2.882254    9.864127   24.139220
 N    1.167261    8.707451   27.696747
 C    2.071368   10.988002   24.328194
 C    0.709691   10.819033   24.888374
 C   -1.535562   11.175372   24.695977
 C    0.466152   10.013003   26.014806
 C   -0.877328    9.844560   26.385272
 C    2.840563    6.482924   30.090879
 C    1.874214    7.085055   29.297584
 C    2.229629    8.136466   28.456097
 C    3.545092    8.594091   28.411056
 C    4.507776    7.990248   29.210377
 C    4.159876    6.934852   30.049474
 H    4.721457    9.055741   23.363415
 H   -2.297488   12.527545   23.396811
 H   -3.449245   11.798809   24.456663
 H    4.197010   13.300437   22.986748
 H    2.538175    8.905804   24.515588
 H   -1.108026    9.220799   27.245358
 H    2.567786    5.659213   30.746895
 H    0.837011    6.759847   29.307420
 H    3.776559    9.415050   27.741190
 H    5.534074    8.347618   29.173266
 H    4.915636    6.463884   30.672092
