# Supplementary material for: Accelerating reliable multiscale quantum refinement of protein–drug systems enabled by machine learning
Source: Nat Commun. 2024 May 16;15:4181. doi: 10.1038/s41467-024-48453-4 (PMC11099068; doi:10.1038/s41467-024-48453-4)
Supplement: Supplementary file 4 — Supplementary Dataset 1 [file 41467_2024_48453_MOESM4_ESM.zip › Coordinates/Gas_50/2wi4_sp.xyz]

34 
2wi4_model.log -1810.117745 0 0 0 NIF DONE
Cl    6.240688   11.356523   22.726403
Cl    1.800969   13.638330   24.727895
 C    4.067154    9.920673   23.496077
 N   -0.327017   11.319282   24.159434
 C    4.623412   11.187155   23.360357
 N   -2.569713   11.699772   23.867926
 C    3.919574   12.325802   23.726943
 N   -1.960295   10.450725   25.697784
 C    2.629083   12.186255   24.228307
 N    1.448290    9.448138   26.733740
 C    2.781382    9.808470   24.004752
 N    1.128192    8.718730   27.698568
 C    2.034444   10.930722   24.371847
 C    0.642193   10.753703   24.871543
 C   -1.580642   11.143089   24.602259
 C    0.368744   10.000114   26.022525
 C   -0.981081    9.892060   26.385454
 C    2.926771    6.771378   30.240853
 C    1.915327    7.356282   29.486045
 C    2.236260    8.175518   28.404492
 C    3.575131    8.413045   28.072828
 C    4.578642    7.825989   28.829285
 C    4.258767    7.005639   29.913034
 H    4.630462    9.040083   23.209787
 H   -2.321499   12.339099   23.131149
 H   -3.504347   11.701736   24.241229
 H    4.365538   13.308459   23.631507
 H    2.337386    8.825497   24.120639
 H   -1.252233    9.334760   27.278035
 H    2.675147    6.134193   31.083028
 H    0.867800    7.191096   29.717668
 H    3.804403    9.053785   27.228302
 H    5.619012    8.007819   28.576524
 H    5.050970    6.550882   30.500295
