# Supplementary material for: Accelerating reliable multiscale quantum refinement of protein–drug systems enabled by machine learning
Source: Nat Commun. 2024 May 16;15:4181. doi: 10.1038/s41467-024-48453-4 (PMC11099068; doi:10.1038/s41467-024-48453-4)
Supplement: Supplementary file 4 — Supplementary Dataset 1 [file 41467_2024_48453_MOESM4_ESM.zip › Coordinates/Gas_50/2wi4_xtb_sp.xyz]

34 
2wi4_model_xtb.log 0 0 0 0 NIF DONE
Cl    6.270426   11.212533   22.945299
Cl    1.533952   13.528490   23.759215
 C    4.164358    9.895298   23.996500
 N   -0.338584   11.439344   24.252415
 C    4.639394   11.094781   23.488669
 N   -2.559582   11.926141   24.016203
 C    3.814968   12.205346   23.407776
 N   -1.945985   10.588183   25.777768
 C    2.502351   12.113345   23.841569
 N    1.380637    9.520458   26.777788
 C    2.854913    9.820065   24.427662
 N    1.187710    8.470875   27.466907
 C    1.997910   10.919616   24.368352
 C    0.631709   10.809745   24.887091
 C   -1.585704   11.304230   24.703854
 C    0.360763   10.019420   26.033778
 C   -0.990383    9.970046   26.425278
 C    2.983143    6.546212   29.975579
 C    1.972152    7.043757   29.179157
 C    2.246038    8.053023   28.251159
 C    3.553454    8.540098   28.124790
 C    4.556749    8.025319   28.917636
 C    4.275672    7.032490   29.845936
 H    4.810364    9.033610   24.050166
 H   -2.303211   12.553236   23.275866
 H   -3.496913   11.903036   24.373297
 H    4.187502   13.137657   23.014914
 H    2.478103    8.881326   24.801778
 H   -1.265640    9.435045   27.324950
 H    2.768418    5.772417   30.697906
 H    0.960054    6.678972   29.263686
 H    3.752024    9.308508   27.391977
 H    5.566101    8.397269   28.816301
 H    5.066052    6.634912   30.465291
