# Supplementary material for: Accelerating reliable multiscale quantum refinement of protein–drug systems enabled by machine learning
Source: Nat Commun. 2024 May 16;15:4181. doi: 10.1038/s41467-024-48453-4 (PMC11099068; doi:10.1038/s41467-024-48453-4)
Supplement: Supplementary file 4 — Supplementary Dataset 1 [file 41467_2024_48453_MOESM4_ESM.zip › Coordinates/Gas_50/3atm_aiqm1_sp.xyz]

25 
3atm_PDB_aiqm1.log 0 0 0 0 NIF DONE
 C   -2.041532  -13.434246   16.812722
 C   -0.820380  -14.330261   16.616216
 C   -1.114109  -15.293045   15.516649
 C   -0.610474  -15.277942   14.240837
 C   -2.020554  -16.408501   15.587544
 C   -2.018930  -17.019758   14.317778
 C   -2.826337  -16.950435   16.606508
 N   -1.151983  -16.306836   13.521236
 C   -2.797911  -18.146314   14.026191
 C   -3.595581  -18.064401   16.324809
 C   -3.583160  -18.653864   15.044513
 N   -1.853385  -12.496992   18.017853
 H   -1.029313  -11.913087   17.878032
 H   -2.659253  -11.892159   18.163943
 H   -1.705529  -13.050283   18.861291
 H   -2.207259  -12.828625   15.930160
 H   -2.926609  -14.033700   16.984506
 H   -0.607364  -14.872796   17.543064
 H    0.054244  -13.723661   16.371461
 H    0.106100  -14.608184   13.790103
 H   -0.909624  -16.533218   12.573862
 H   -2.831844  -16.526585   17.606849
 H   -2.782255  -18.606244   13.047870
 H   -4.211194  -18.496743   17.100266
 H   -4.193598  -19.524682   14.859306
