# Supplementary material for: Accelerating reliable multiscale quantum refinement of protein–drug systems enabled by machine learning
Source: Nat Commun. 2024 May 16;15:4181. doi: 10.1038/s41467-024-48453-4 (PMC11099068; doi:10.1038/s41467-024-48453-4)
Supplement: Supplementary file 4 — Supplementary Dataset 1 [file 41467_2024_48453_MOESM4_ESM.zip › Coordinates/Gas_50/3atm_ani_sp.xyz]

25 
3atm_PDB_ani.log 0 0 0 0 NIF DONE
 C   -2.052409  -13.422075   16.862818
 C   -0.829296  -14.311849   16.595619
 C   -1.097891  -15.296313   15.501536
 C   -0.591421  -15.297638   14.236619
 C   -2.010968  -16.411740   15.572693
 C   -2.002829  -17.039838   14.309582
 C   -2.829900  -16.931406   16.587684
 N   -1.125797  -16.341987   13.511870
 C   -2.785677  -18.165048   14.029757
 C   -3.604594  -18.044272   16.318615
 C   -3.582856  -18.654890   15.048692
 N   -1.851799  -12.511021   18.036517
 H   -1.011040  -11.932588   17.875279
 H   -2.666793  -11.897277   18.161658
 H   -1.719468  -13.080079   18.889045
 H   -2.261897  -12.815662   15.983432
 H   -2.923231  -14.044732   17.055087
 H   -0.566722  -14.851053   17.516790
 H    0.034351  -13.687651   16.330681
 H    0.118094  -14.617341   13.782703
 H   -0.911810  -16.553836   12.552147
 H   -2.849037  -16.464960   17.570962
 H   -2.767725  -18.636308   13.049724
 H   -4.242663  -18.454879   17.096332
 H   -4.204456  -19.528120   14.867728
