# Supplementary material for: Accelerating reliable multiscale quantum refinement of protein–drug systems enabled by machine learning
Source: Nat Commun. 2024 May 16;15:4181. doi: 10.1038/s41467-024-48453-4 (PMC11099068; doi:10.1038/s41467-024-48453-4)
Supplement: Supplementary file 4 — Supplementary Dataset 1 [file 41467_2024_48453_MOESM4_ESM.zip › Coordinates/Gas_50/3atm_sp.xyz]

25 
3atm_PDB_opt.log -498.006985 0 0 0 NIF DONE
 C   -2.041560  -13.433537   16.809647
 C   -0.821052  -14.328569   16.611929
 C   -1.105135  -15.301633   15.512198
 C   -0.602740  -15.284846   14.238135
 C   -2.017528  -16.412878   15.587309
 C   -2.016814  -17.024517   14.315934
 C   -2.821907  -16.951250   16.604380
 N   -1.146056  -16.313664   13.518201
 C   -2.796027  -18.148012   14.028034
 C   -3.596064  -18.062234   16.325601
 C   -3.583571  -18.652517   15.046943
 N   -1.853910  -12.512581   18.006720
 H   -1.032958  -11.911239   17.883220
 H   -2.665521  -11.905368   18.158156
 H   -1.705859  -13.054940   18.864012
 H   -2.217268  -12.789870   15.946128
 H   -2.942282  -14.017718   17.008123
 H   -0.602704  -14.865875   17.546354
 H    0.057808  -13.718509   16.370508
 H    0.117609  -14.616070   13.787024
 H   -0.914334  -16.538082   12.564005
 H   -2.826524  -16.520326   17.603778
 H   -2.783389  -18.609274   13.045641
 H   -4.219164  -18.494185   17.101922
 H   -4.200886  -19.524871   14.859667
