# Supplementary material for: Accelerating reliable multiscale quantum refinement of protein–drug systems enabled by machine learning
Source: Nat Commun. 2024 May 16;15:4181. doi: 10.1038/s41467-024-48453-4 (PMC11099068; doi:10.1038/s41467-024-48453-4)
Supplement: Supplementary file 4 — Supplementary Dataset 1 [file 41467_2024_48453_MOESM4_ESM.zip › Coordinates/Gas_50/3atm_xtb_sp.xyz]

25 
3atm_PDB_xtb.log 0 0 0 0 NIF DONE
 C   -2.046361  -13.423579   16.826362
 C   -0.836806  -14.331289   16.625212
 C   -1.130122  -15.295612   15.516981
 C   -0.624673  -15.281652   14.246763
 C   -2.029325  -16.403248   15.592772
 C   -2.012144  -17.017244   14.318606
 C   -2.830993  -16.942017   16.601386
 N   -1.151108  -16.309683   13.529049
 C   -2.780202  -18.140596   14.036228
 C   -3.587436  -18.054771   16.315762
 C   -3.565557  -18.645403   15.048437
 N   -1.839778  -12.510856   18.000245
 H   -1.005356  -11.930374   17.844198
 H   -2.650333  -11.897679   18.149967
 H   -1.684831  -13.073103   18.847496
 H   -2.213709  -12.815353   15.937210
 H   -2.934624  -14.029991   17.006681
 H   -0.637627  -14.891166   17.542414
 H    0.045851  -13.742654   16.371168
 H    0.088671  -14.609610   13.809465
 H   -0.921986  -16.531763   12.574857
 H   -2.848340  -16.509262   17.592243
 H   -2.756477  -18.599971   13.060420
 H   -4.210770  -18.488246   17.082754
 H   -4.173801  -19.517438   14.866894
