# Supplementary material for: Accelerating reliable multiscale quantum refinement of protein–drug systems enabled by machine learning
Source: Nat Commun. 2024 May 16;15:4181. doi: 10.1038/s41467-024-48453-4 (PMC11099068; doi:10.1038/s41467-024-48453-4)
Supplement: Supplementary file 4 — Supplementary Dataset 1 [file 41467_2024_48453_MOESM4_ESM.zip › Coordinates/Gas_50/3eq7_aiqm1_sp.xyz]

50 
3eq7_model_aiqm1.log 0 0 0 0 NIF DONE
 C    6.380145   37.498833   30.657970
 O    6.887990   37.389096   29.555481
 C    7.159736   37.857825   31.903402
 C    8.642629   38.030750   31.615495
 N    9.373082   38.341684   32.834252
 C    9.824017   37.369053   33.719053
 C    9.591896   39.639767   33.287241
 O    9.695039   36.177239   33.567978
 O    9.240226   40.644732   32.718347
 C   10.458196   38.123018   34.841322
 C   11.092911   37.663216   35.981321
 C   11.591970   38.622745   36.867405
 C   11.451376   39.987744   36.608064
 C   10.806922   40.441553   35.453254
 C   10.318349   39.483812   34.582825
 N    5.045940   37.256101   30.848322
 C    4.294452   37.674653   32.024867
 C    4.189490   37.122716   29.677163
 C    2.876411   36.629819   30.292417
 C    2.840789   37.291754   31.681636
 C    3.999587   38.491256   28.996283
 O    4.111371   39.514899   29.657271
 F    2.322062   36.444769   32.613556
 F    2.019208   38.364246   31.708879
 N    3.666344   38.480880   27.695965
 C    3.654071   37.313054   26.817510
 C    3.524726   39.740751   26.967338
 C    3.710738   39.316615   25.512076
 C    3.152276   37.893534   25.497283
 H    4.658899   36.896738   26.713822
 H    3.198175   39.981087   24.818807
 H    3.488070   37.310022   24.641556
 H    2.060915   37.917902   25.490827
 H    4.635169   37.152563   32.921008
 H    2.996315   36.533966   27.209601
 H    4.357129   38.752634   32.188011
 H    1.994487   36.895179   29.709466
 H    4.771964   39.304953   25.258581
 H    2.908081   35.548898   30.427422
 H    2.537027   40.173986   27.148807
 H    4.268683   40.450022   27.323138
 H    4.623195   36.401276   28.992192
 H   11.195702   36.604302   36.172862
 H    9.056874   37.118036   31.193997
 H    8.798869   38.841661   30.909755
 H    6.752994   38.784644   32.315414
 H   10.691443   41.495459   35.242587
 H   11.847800   40.706165   37.313420
 H   12.095520   38.302504   37.770020
 H    7.016739   37.073890   32.654735
