# Supplementary material for: Accelerating reliable multiscale quantum refinement of protein–drug systems enabled by machine learning
Source: Nat Commun. 2024 May 16;15:4181. doi: 10.1038/s41467-024-48453-4 (PMC11099068; doi:10.1038/s41467-024-48453-4)
Supplement: Supplementary file 4 — Supplementary Dataset 1 [file 41467_2024_48453_MOESM4_ESM.zip › Coordinates/Gas_50/3eq7_ani_sp.xyz]

50 
3eq7_model_ani.log 0 0 0 0 NIF DONE
 C    6.318558   37.554077   30.782605
 O    6.908197   37.379131   29.726387
 C    7.059116   37.925805   32.061298
 C    8.570205   37.959381   31.832908
 N    9.295008   38.267290   33.050679
 C   10.105544   37.343773   33.721786
 C    9.330868   39.536698   33.633988
 O   10.257523   36.185001   33.405693
 O    8.727897   40.509068   33.236148
 C   10.711321   38.101709   34.855625
 C   11.588128   37.679422   35.841653
 C   11.994059   38.623167   36.782240
 C   11.530259   39.946192   36.726902
 C   10.648677   40.358023   35.730419
 C   10.251437   39.409262   34.802084
 N    4.964436   37.398135   30.874348
 C    4.112442   37.933194   31.925011
 C    4.193264   37.229888   29.652558
 C    2.790254   36.845350   30.164423
 C    2.771338   37.262454   31.638309
 C    4.134417   38.551936   28.868529
 O    4.277933   39.633451   29.420984
 F    2.610019   36.164599   32.435892
 F    1.731485   38.097276   31.926270
 N    3.865121   38.461431   27.540434
 C    3.496397   37.256853   26.798798
 C    3.805292   39.676716   26.727636
 C    3.659315   39.136943   25.304064
 C    2.910871   37.814623   25.498047
 H    4.379225   36.630986   26.609795
 H    3.132422   39.832666   24.645494
 H    3.034528   37.124302   24.659816
 H    1.838629   38.000408   25.626479
 H    4.472925   37.668312   32.922885
 H    2.771412   36.652494   27.353890
 H    3.994056   39.020471   31.838325
 H    1.980266   37.337544   29.619656
 H    4.650048   38.952436   24.872500
 H    2.640482   35.764002   30.105897
 H    2.949415   40.290548   27.034146
 H    4.709070   40.271862   26.882791
 H    4.645144   36.443402   29.042879
 H   11.937091   36.651110   35.868191
 H    8.928209   36.985987   31.496370
 H    8.814361   38.699903   31.067767
 H    6.725935   38.911331   32.413443
 H   10.280487   41.378338   35.672811
 H   11.866304   40.658893   37.475326
 H   12.681280   38.333147   37.572468
 H    6.825329   37.203009   32.853353
