# Supplementary material for: Accelerating reliable multiscale quantum refinement of protein–drug systems enabled by machine learning
Source: Nat Commun. 2024 May 16;15:4181. doi: 10.1038/s41467-024-48453-4 (PMC11099068; doi:10.1038/s41467-024-48453-4)
Supplement: Supplementary file 4 — Supplementary Dataset 1 [file 41467_2024_48453_MOESM4_ESM.zip › Coordinates/Gas_50/3eq7_sp.xyz]

50 
3eq7_model.log -1439.260127 0 0 0 NIF DONE
 C    6.420432   37.516194   30.676527
 O    6.979007   37.460025   29.590526
 C    7.151782   37.880096   31.953221
 C    8.655041   37.975169   31.710103
 N    9.368305   38.320966   32.925329
 C    9.609234   37.416722   33.960570
 C    9.866987   39.597757   33.206892
 O    9.259684   36.258034   33.971369
 O    9.776639   40.562613   32.485551
 C   10.355603   38.183112   35.002490
 C   10.848920   37.776231   36.228196
 C   11.511314   38.733651   37.000862
 C   11.664376   40.046033   36.548178
 C   11.160598   40.445253   35.307480
 C   10.507920   39.488991   34.552088
 N    5.092053   37.224500   30.805256
 C    4.277687   37.489605   31.982284
 C    4.290265   37.102337   29.602604
 C    2.979279   36.513640   30.139356
 C    2.852135   37.140690   31.524345
 C    4.086263   38.495339   28.974620
 O    4.257419   39.511541   29.632315
 F    2.240046   36.299771   32.403045
 F    2.084438   38.262162   31.469284
 N    3.673629   38.516160   27.686471
 C    3.569048   37.366630   26.787035
 C    3.488458   39.792956   26.993554
 C    3.502730   39.399219   25.514777
 C    2.945936   37.970968   25.525563
 H    4.562102   36.947560   26.574815
 H    2.916778   40.082223   24.895159
 H    3.194488   37.399784   24.627823
 H    1.854856   37.992732   25.624421
 H    4.565979   36.852958   32.823390
 H    2.948160   36.573505   27.216126
 H    4.311351   38.541696   32.280138
 H    2.102204   36.738450   29.529376
 H    4.531429   39.397126   25.137767
 H    3.074866   35.431142   30.254777
 H    2.533358   40.244098   27.289114
 H    4.284467   40.486348   27.273983
 H    4.792409   36.435386   28.900130
 H   10.723324   36.753719   36.568711
 H    9.039404   37.021768   31.341621
 H    8.877381   38.743502   30.968857
 H    6.769946   38.843710   32.314598
 H   11.272575   41.461617   34.944626
 H   12.183716   40.766577   37.172413
 H   11.914166   38.454945   37.969680
 H    6.947809   37.136789   32.732585
