# Supplementary material for: Accelerating reliable multiscale quantum refinement of protein–drug systems enabled by machine learning
Source: Nat Commun. 2024 May 16;15:4181. doi: 10.1038/s41467-024-48453-4 (PMC11099068; doi:10.1038/s41467-024-48453-4)
Supplement: Supplementary file 4 — Supplementary Dataset 1 [file 41467_2024_48453_MOESM4_ESM.zip › Coordinates/Gas_50/3eq7_xtb_sp.xyz]

50 
3eq7_model_xtb.log 0 0 0 0 NIF DONE
 C    6.393759   37.470548   30.687684
 O    6.952471   37.312980   29.621266
 C    7.112925   37.847601   31.966199
 C    8.615680   37.957551   31.713740
 N    9.330491   38.313298   32.918740
 C    9.412431   37.490424   34.031701
 C   10.009159   39.515657   33.079037
 O    8.893649   36.406595   34.132003
 O   10.075672   40.387469   32.252198
 C   10.239657   38.233201   35.013990
 C   10.649778   37.893705   36.285994
 C   11.433992   38.811879   36.978071
 C   11.789273   40.024676   36.408593
 C   11.374481   40.366472   35.124714
 C   10.597888   39.455975   34.439767
 N    5.058128   37.271645   30.815449
 C    4.234494   37.551751   31.965590
 C    4.242899   37.111484   29.625771
 C    2.947858   36.487989   30.150316
 C    2.865148   36.961156   31.604767
 C    3.990414   38.507775   29.019829
 O    4.077130   39.509678   29.703965
 F    2.536432   35.930279   32.435283
 F    1.868542   37.864633   31.785908
 N    3.651277   38.535396   27.725256
 C    3.627986   37.419939   26.797014
 C    3.443809   39.807401   27.046460
 C    3.631018   39.470636   25.572462
 C    3.111075   38.036646   25.496932
 H    4.641077   37.023449   26.659202
 H    3.088956   40.151133   24.920387
 H    3.466671   37.500923   24.619837
 H    2.020557   38.035890   25.489684
 H    4.625337   37.077598   32.868533
 H    2.982256   36.615830   27.157709
 H    4.120733   38.630564   32.126612
 H    2.066068   36.811697   29.599234
 H    4.689077   39.499359   25.311696
 H    2.999781   35.398945   30.144211
 H    2.429580   40.168381   27.249899
 H    4.152286   40.544421   27.427422
 H    4.779292   36.476294   28.918677
 H   10.369899   36.947714   36.722579
 H    8.989321   36.998937   31.343365
 H    8.821678   38.730294   30.970293
 H    6.717980   38.801412   32.324095
 H   11.647242   41.308225   34.674826
 H   12.398793   40.716411   36.970556
 H   11.771617   38.574932   37.975923
 H    6.930283   37.085153   32.726562
