# Supplementary material for: Accelerating reliable multiscale quantum refinement of protein–drug systems enabled by machine learning
Source: Nat Commun. 2024 May 16;15:4181. doi: 10.1038/s41467-024-48453-4 (PMC11099068; doi:10.1038/s41467-024-48453-4)
Supplement: Supplementary file 4 — Supplementary Dataset 1 [file 41467_2024_48453_MOESM4_ESM.zip › Coordinates/Gas_50/3fr2_aiqm1_sp.xyz]

41 
3fr2_PDB_aiqm1.log 0 0 0 0 NIF DONE
 C   19.190717    5.767699    2.706063
 N   21.168319    5.305684    1.147799
 O   18.415499    7.012815    0.801247
 C   18.879402    5.690990    4.057873
 O   16.914619    5.923395    2.052521
 C   19.803260    5.336102    5.054585
 C   21.105009    5.018005    4.721275
 C   21.466670    5.038647    3.365567
 C   20.524668    5.410944    2.372834
 C   18.061003    6.274403    1.748305
 C   22.695507    4.719540    2.697700
 C   22.460248    4.875445    1.361878
 C   23.466503    4.643429    0.277429
 C   24.673713    3.887809    0.842190
 C   25.116444    4.467714    2.185458
 C   24.023156    4.280137    3.243258
 C   20.677457    3.775296   -2.074106
 C   20.309361    2.565868   -2.663762
 C   19.462804    1.693292   -1.988419
 C   18.980299    2.044646   -0.728333
 C   19.347255    3.253007   -0.143332
 C   20.207261    4.135094   -0.807984
 C   20.590240    5.455321   -0.173704
 H   17.858305    5.924323    4.330867
 H   19.490046    5.311563    6.096731
 H   21.832438    4.747888    5.482329
 H   23.788216    5.610309   -0.134284
 H   23.025757    4.078640   -0.548509
 H   25.497032    3.905570    0.119474
 H   24.400712    2.837303    0.987397
 H   25.320727    5.537610    2.058180
 H   26.053432    4.002031    2.514151
 H   23.979067    3.220349    3.535057
 H   24.274926    4.839243    4.151596
 H   21.335006    4.452236   -2.612511
 H   20.686053    2.307939   -3.648409
 H   19.175325    0.750951   -2.441564
 H   18.309188    1.373852   -0.204436
 H   18.959429    3.530404    0.828862
 H   21.326796    5.966130   -0.806734
 H   19.711047    6.086859   -0.066046
