# Supplementary material for: Accelerating reliable multiscale quantum refinement of protein–drug systems enabled by machine learning
Source: Nat Commun. 2024 May 16;15:4181. doi: 10.1038/s41467-024-48453-4 (PMC11099068; doi:10.1038/s41467-024-48453-4)
Supplement: Supplementary file 4 — Supplementary Dataset 1 [file 41467_2024_48453_MOESM4_ESM.zip › Coordinates/Gas_50/3fr2_ani_sp.xyz]

41 
3fr2_PDB_ani.log 0 0 0 0 NIF DONE
 C   19.179379    5.866341    2.872125
 N   20.995766    5.144919    1.237520
 O   17.896289    5.523974    0.871365
 C   18.941826    6.112493    4.218762
 O   17.182594    6.985763    2.387538
 C   19.914796    5.847777    5.193633
 C   21.151305    5.356948    4.826961
 C   21.427991    5.138036    3.467954
 C   20.438538    5.404239    2.479870
 C   17.992420    6.151263    1.949143
 C   22.593033    4.695897    2.772594
 C   22.294401    4.715662    1.437643
 C   23.256087    4.380162    0.341946
 C   24.454501    3.621620    0.921220
 C   24.979532    4.292663    2.194475
 C   23.927889    4.267304    3.309607
 C   20.444902    4.110191   -2.270725
 C   20.275637    2.956839   -3.033432
 C   19.902025    1.765093   -2.419896
 C   19.696953    1.734424   -1.043279
 C   19.868913    2.888232   -0.282557
 C   20.250133    4.086227   -0.889334
 C   20.406204    5.359604   -0.072620
 H   17.966371    6.518258    4.466762
 H   19.694043    6.035428    6.240951
 H   21.909627    5.147939    5.579641
 H   23.606109    5.309625   -0.134408
 H   22.773277    3.794423   -0.450114
 H   25.249275    3.551803    0.169735
 H   24.154234    2.591105    1.155471
 H   25.244729    5.334302    1.967146
 H   25.898883    3.801848    2.534093
 H   23.857485    3.247712    3.722824
 H   24.244595    4.904593    4.146196
 H   20.738769    5.039914   -2.755531
 H   20.437056    2.991452   -4.108188
 H   19.769142    0.863927   -3.012997
 H   19.401951    0.807215   -0.557534
 H   19.707468    2.857700    0.793752
 H   21.025645    6.070006   -0.634565
 H   19.413143    5.785559    0.104745
