# Supplementary material for: Accelerating reliable multiscale quantum refinement of protein–drug systems enabled by machine learning
Source: Nat Commun. 2024 May 16;15:4181. doi: 10.1038/s41467-024-48453-4 (PMC11099068; doi:10.1038/s41467-024-48453-4)
Supplement: Supplementary file 4 — Supplementary Dataset 1 [file 41467_2024_48453_MOESM4_ESM.zip › Coordinates/Gas_50/3fr2_sp.xyz]

41 
3fr2_PDB_opt.log -977.946457 0 0 0 NIF DONE
 C   19.167723    5.797509    2.889571
 N   21.022021    5.127955    1.225443
 O   17.827651    5.391167    0.951228
 C   18.991309    5.964109    4.259544
 O   17.106165    6.889311    2.470831
 C   19.976918    5.675354    5.214052
 C   21.216139    5.216062    4.812754
 C   21.458566    5.065523    3.442031
 C   20.446874    5.347682    2.480823
 C   17.915549    6.066877    2.011810
 C   22.637999    4.672713    2.734836
 C   22.332681    4.724433    1.407085
 C   23.296624    4.440028    0.296712
 C   24.553507    3.762227    0.863188
 C   25.040976    4.432748    2.151991
 C   23.991832    4.311728    3.265669
 C   20.844757    3.889961   -2.115519
 C   20.605704    2.723586   -2.841159
 C   19.726910    1.768081   -2.342623
 C   19.080491    1.995040   -1.127239
 C   19.315849    3.160101   -0.406961
 C   20.215195    4.114629   -0.891902
 C   20.462439    5.379926   -0.095728
 H   18.021093    6.343113    4.564473
 H   19.759209    5.813722    6.271112
 H   21.996859    4.983359    5.534457
 H   23.574577    5.375884   -0.213556
 H   22.844902    3.797715   -0.465666
 H   25.346170    3.765897    0.104940
 H   24.322266    2.710197    1.078106
 H   25.232653    5.495867    1.951164
 H   25.992026    3.989039    2.472978
 H   23.998285    3.284790    3.663596
 H   24.261333    4.964315    4.107124
 H   21.538246    4.634777   -2.502965
 H   21.108990    2.563010   -3.791618
 H   19.538113    0.854544   -2.901369
 H   18.375376    1.261838   -0.743945
 H   18.775962    3.391824    0.506958
 H   21.145358    6.040972   -0.645743
 H   19.497615    5.870866    0.052005
