# Supplementary material for: Accelerating reliable multiscale quantum refinement of protein–drug systems enabled by machine learning
Source: Nat Commun. 2024 May 16;15:4181. doi: 10.1038/s41467-024-48453-4 (PMC11099068; doi:10.1038/s41467-024-48453-4)
Supplement: Supplementary file 5 — Source data [file 41467_2024_48453_MOESM5_ESM.xlsx]

## Sheet: Figure2a
deviation in bond distances for the selected 50 drug/inhibitor structures (QR50 dataset) optimized in the gas phase, using MLPs (MLP-CC: AIQM1, MLP-DFT: ANI-2x) and the (SE) GFN2-xTB method compared to the (QM) ωB97X-D/6-31G(d) method
	Value	Method	PDB	System
1C-2C	0	AIQM1	1xbb	Neutral
1C-6C	0	AIQM1	1xbb	Neutral
2C-3N	0	AIQM1	1xbb	Neutral
3N-4C	0	AIQM1	1xbb	Neutral
4C-5C	0	AIQM1	1xbb	Neutral
5C-6C	0	AIQM1	1xbb	Neutral
5C-7C	0	AIQM1	1xbb	Neutral
7C-8N	0	AIQM1	1xbb	Neutral
7C-12C	0.01	AIQM1	1xbb	Neutral
8N-9C	0	AIQM1	1xbb	Neutral
9C-10N	0	AIQM1	1xbb	Neutral
9C-13N	0	AIQM1	1xbb	Neutral
10N-11C	0	AIQM1	1xbb	Neutral
11C-12C	0	AIQM1	1xbb	Neutral
13N-14C	0	AIQM1	1xbb	Neutral
14C-15C	0	AIQM1	1xbb	Neutral
14C-19C	0	AIQM1	1xbb	Neutral
15C-16C	0	AIQM1	1xbb	Neutral
16C-17C	0	AIQM1	1xbb	Neutral
16C-21N	0	AIQM1	1xbb	Neutral
17C-18C	0	AIQM1	1xbb	Neutral
18C-19C	0	AIQM1	1xbb	Neutral
19C-20C	-0.01	AIQM1	1xbb	Neutral
21N-22C	0	AIQM1	1xbb	Neutral
22C-23C	0	AIQM1	1xbb	Neutral
22C-29O	0	AIQM1	1xbb	Neutral
23C-24C	-0.01	AIQM1	1xbb	Neutral
23C-28C	0	AIQM1	1xbb	Neutral
24C-25C	0	AIQM1	1xbb	Neutral
25C-26C	0	AIQM1	1xbb	Neutral
26C-27C	0	AIQM1	1xbb	Neutral
26C-30C	0	AIQM1	1xbb	Neutral
27C-28C	0	AIQM1	1xbb	Neutral
30C-31N	0.01	AIQM1	1xbb	Neutral
31N-32C	0	AIQM1	1xbb	Neutral
31N-36C	0	AIQM1	1xbb	Neutral
32C-33C	0	AIQM1	1xbb	Neutral
33C-34N	0	AIQM1	1xbb	Neutral
34N-35C	0	AIQM1	1xbb	Neutral
34N-37C	0	AIQM1	1xbb	Neutral
35C-36C	0	AIQM1	1xbb	Neutral
1C-2C	0	ANI-2x	1xbb	Neutral
1C-6C	0	ANI-2x	1xbb	Neutral
2C-3N	-0.01	ANI-2x	1xbb	Neutral
3N-4C	0	ANI-2x	1xbb	Neutral
4C-5C	-0.01	ANI-2x	1xbb	Neutral
5C-6C	-0.01	ANI-2x	1xbb	Neutral
5C-7C	0	ANI-2x	1xbb	Neutral
7C-8N	0	ANI-2x	1xbb	Neutral
7C-12C	0	ANI-2x	1xbb	Neutral
8N-9C	0	ANI-2x	1xbb	Neutral
9C-10N	-0.01	ANI-2x	1xbb	Neutral
9C-13N	0	ANI-2x	1xbb	Neutral
10N-11C	0	ANI-2x	1xbb	Neutral
11C-12C	0	ANI-2x	1xbb	Neutral
13N-14C	0.01	ANI-2x	1xbb	Neutral
14C-15C	-0.01	ANI-2x	1xbb	Neutral
14C-19C	0	ANI-2x	1xbb	Neutral
15C-16C	0	ANI-2x	1xbb	Neutral
16C-17C	0.01	ANI-2x	1xbb	Neutral
16C-21N	0	ANI-2x	1xbb	Neutral
17C-18C	0	ANI-2x	1xbb	Neutral
18C-19C	0	ANI-2x	1xbb	Neutral
19C-20C	0	ANI-2x	1xbb	Neutral
21N-22C	0	ANI-2x	1xbb	Neutral
22C-23C	0	ANI-2x	1xbb	Neutral
22C-29O	0	ANI-2x	1xbb	Neutral
23C-24C	-0.01	ANI-2x	1xbb	Neutral
23C-28C	0	ANI-2x	1xbb	Neutral
24C-25C	0	ANI-2x	1xbb	Neutral
25C-26C	-0.01	ANI-2x	1xbb	Neutral
26C-27C	0	ANI-2x	1xbb	Neutral
26C-30C	0	ANI-2x	1xbb	Neutral
27C-28C	0	ANI-2x	1xbb	Neutral
30C-31N	0	ANI-2x	1xbb	Neutral
31N-32C	0	ANI-2x	1xbb	Neutral
31N-36C	0	ANI-2x	1xbb	Neutral
32C-33C	0	ANI-2x	1xbb	Neutral
33C-34N	0.01	ANI-2x	1xbb	Neutral
34N-35C	0.01	ANI-2x	1xbb	Neutral
34N-37C	0	ANI-2x	1xbb	Neutral
35C-36C	0	ANI-2x	1xbb	Neutral
1C-2C	0	GFN2-xTB	1xbb	Neutral
1C-6C	-0.01	GFN2-xTB	1xbb	Neutral
2C-3N	-0.02	GFN2-xTB	1xbb	Neutral
3N-4C	-0.01	GFN2-xTB	1xbb	Neutral
4C-5C	0	GFN2-xTB	1xbb	Neutral
5C-6C	-0.01	GFN2-xTB	1xbb	Neutral
5C-7C	-0.01	GFN2-xTB	1xbb	Neutral
7C-8N	-0.01	GFN2-xTB	1xbb	Neutral
7C-12C	0.01	GFN2-xTB	1xbb	Neutral
8N-9C	0	GFN2-xTB	1xbb	Neutral
9C-10N	-0.01	GFN2-xTB	1xbb	Neutral
9C-13N	-0.01	GFN2-xTB	1xbb	Neutral
10N-11C	-0.01	GFN2-xTB	1xbb	Neutral
11C-12C	0	GFN2-xTB	1xbb	Neutral
13N-14C	-0.01	GFN2-xTB	1xbb	Neutral
14C-15C	-0.01	GFN2-xTB	1xbb	Neutral
14C-19C	0	GFN2-xTB	1xbb	Neutral
15C-16C	0	GFN2-xTB	1xbb	Neutral
16C-17C	0	GFN2-xTB	1xbb	Neutral
16C-21N	-0.01	GFN2-xTB	1xbb	Neutral
17C-18C	-0.01	GFN2-xTB	1xbb	Neutral
18C-19C	0	GFN2-xTB	1xbb	Neutral
19C-20C	-0.01	GFN2-xTB	1xbb	Neutral
21N-22C	-0.01	GFN2-xTB	1xbb	Neutral
22C-23C	-0.01	GFN2-xTB	1xbb	Neutral
22C-29O	0	GFN2-xTB	1xbb	Neutral
23C-24C	-0.01	GFN2-xTB	1xbb	Neutral
23C-28C	-0.01	GFN2-xTB	1xbb	Neutral
24C-25C	-0.01	GFN2-xTB	1xbb	Neutral
25C-26C	-0.01	GFN2-xTB	1xbb	Neutral
26C-27C	-0.01	GFN2-xTB	1xbb	Neutral
26C-30C	-0.01	GFN2-xTB	1xbb	Neutral
27C-28C	-0.01	GFN2-xTB	1xbb	Neutral
30C-31N	0	GFN2-xTB	1xbb	Neutral
31N-32C	-0.01	GFN2-xTB	1xbb	Neutral
31N-36C	-0.01	GFN2-xTB	1xbb	Neutral
32C-33C	0.01	GFN2-xTB	1xbb	Neutral
33C-34N	0	GFN2-xTB	1xbb	Neutral
34N-35C	0	GFN2-xTB	1xbb	Neutral
34N-37C	0	GFN2-xTB	1xbb	Neutral
35C-36C	0.01	GFN2-xTB	1xbb	Neutral
1C-2O	-0.01	AIQM1	4hzz	Charged
1C-3O	-0.01	AIQM1	4hzz	Charged
1C-4C	0.02	AIQM1	4hzz	Charged
4C-5C	0.01	AIQM1	4hzz	Charged
4C-13C	0.01	AIQM1	4hzz	Charged
5C-6C	-0.01	AIQM1	4hzz	Charged
6C-7C	-0.01	AIQM1	4hzz	Charged
6C-20N	0.02	AIQM1	4hzz	Charged
7C-8N	0.02	AIQM1	4hzz	Charged
7C-12C	0	AIQM1	4hzz	Charged
8N-9C	0	AIQM1	4hzz	Charged
9C-10O	0	AIQM1	4hzz	Charged
9C-11C	-0.01	AIQM1	4hzz	Charged
12C-13C	0	AIQM1	4hzz	Charged
12C-14O	0	AIQM1	4hzz	Charged
14O-15C	0.01	AIQM1	4hzz	Charged
15C-16C	0	AIQM1	4hzz	Charged
15C-17C	-0.01	AIQM1	4hzz	Charged
16C-19C	0	AIQM1	4hzz	Charged
17C-18C	0	AIQM1	4hzz	Charged
1C-2O	0	ANI-2x	4hzz	Charged
1C-3O	0.01	ANI-2x	4hzz	Charged
1C-4C	-0.05	ANI-2x	4hzz	Charged
4C-5C	-0.01	ANI-2x	4hzz	Charged
4C-13C	0	ANI-2x	4hzz	Charged
5C-6C	0	ANI-2x	4hzz	Charged
6C-7C	0.02	ANI-2x	4hzz	Charged
6C-20N	0	ANI-2x	4hzz	Charged
7C-8N	-0.01	ANI-2x	4hzz	Charged
7C-12C	-0.01	ANI-2x	4hzz	Charged
8N-9C	0.02	ANI-2x	4hzz	Charged
9C-10O	-0.02	ANI-2x	4hzz	Charged
9C-11C	0	ANI-2x	4hzz	Charged
12C-13C	0.01	ANI-2x	4hzz	Charged
12C-14O	0	ANI-2x	4hzz	Charged
14O-15C	0	ANI-2x	4hzz	Charged
15C-16C	0	ANI-2x	4hzz	Charged
15C-17C	-0.01	ANI-2x	4hzz	Charged
16C-19C	0	ANI-2x	4hzz	Charged
17C-18C	0	ANI-2x	4hzz	Charged
1C-2O	-0.02	GFN2-xTB	4hzz	Charged
1C-3O	-0.02	GFN2-xTB	4hzz	Charged
1C-4C	0.04	GFN2-xTB	4hzz	Charged
4C-5C	-0.01	GFN2-xTB	4hzz	Charged
4C-13C	-0.01	GFN2-xTB	4hzz	Charged
5C-6C	-0.01	GFN2-xTB	4hzz	Charged
6C-7C	0	GFN2-xTB	4hzz	Charged
6C-20N	-0.02	GFN2-xTB	4hzz	Charged
7C-8N	-0.01	GFN2-xTB	4hzz	Charged
7C-12C	0	GFN2-xTB	4hzz	Charged
8N-9C	-0.02	GFN2-xTB	4hzz	Charged
9C-10O	-0.01	GFN2-xTB	4hzz	Charged
9C-11C	-0.01	GFN2-xTB	4hzz	Charged
12C-13C	0.01	GFN2-xTB	4hzz	Charged
12C-14O	0	GFN2-xTB	4hzz	Charged
14O-15C	-0.01	GFN2-xTB	4hzz	Charged
15C-16C	0.01	GFN2-xTB	4hzz	Charged
15C-17C	0	GFN2-xTB	4hzz	Charged
16C-19C	-0.01	GFN2-xTB	4hzz	Charged
17C-18C	-0.01	GFN2-xTB	4hzz	Charged
1C-2C	0.01	AIQM1	5p9i	Neutral
2C-16C	0	AIQM1	5p9i	Neutral
3C-4C	0	AIQM1	5p9i	Neutral
3C-5C	0	AIQM1	5p9i	Neutral
4C-6C	0	AIQM1	5p9i	Neutral
5C-7C	0	AIQM1	5p9i	Neutral
6C-17C	0	AIQM1	5p9i	Neutral
7C-17C	0	AIQM1	5p9i	Neutral
8C-10C	0	AIQM1	5p9i	Neutral
8C-18C	0	AIQM1	5p9i	Neutral
9C-11C	0	AIQM1	5p9i	Neutral
9C-18C	0	AIQM1	5p9i	Neutral
10C-23C	0	AIQM1	5p9i	Neutral
11C-23C	0	AIQM1	5p9i	Neutral
12C-13C	0	AIQM1	5p9i	Neutral
12C-14C	0	AIQM1	5p9i	Neutral
13C-25C	0	AIQM1	5p9i	Neutral
14C-27N	0	AIQM1	5p9i	Neutral
15C-25C	0	AIQM1	5p9i	Neutral
15C-27N	0	AIQM1	5p9i	Neutral
16C-21O	0	AIQM1	5p9i	Neutral
16C-27N	-0.01	AIQM1	5p9i	Neutral
17C-22O	0	AIQM1	5p9i	Neutral
18C-22O	0	AIQM1	5p9i	Neutral
19N-33C	0	AIQM1	5p9i	Neutral
20N-24C	0	AIQM1	5p9i	Neutral
20N-26N	0	AIQM1	5p9i	Neutral
23C-24C	0	AIQM1	5p9i	Neutral
24C-32C	0	AIQM1	5p9i	Neutral
25C-26N	0.01	AIQM1	5p9i	Neutral
26N-31C	0	AIQM1	5p9i	Neutral
28N-29C	0.01	AIQM1	5p9i	Neutral
28N-33C	0	AIQM1	5p9i	Neutral
29C-30N	0	AIQM1	5p9i	Neutral
30N-31C	0.01	AIQM1	5p9i	Neutral
31C-32C	0	AIQM1	5p9i	Neutral
32C-33C	-0.01	AIQM1	5p9i	Neutral
1C-2C	0	ANI-2x	5p9i	Neutral
2C-16C	-0.01	ANI-2x	5p9i	Neutral
3C-4C	0	ANI-2x	5p9i	Neutral
3C-5C	0	ANI-2x	5p9i	Neutral
4C-6C	0	ANI-2x	5p9i	Neutral
5C-7C	0	ANI-2x	5p9i	Neutral
6C-17C	0	ANI-2x	5p9i	Neutral
7C-17C	0	ANI-2x	5p9i	Neutral
8C-10C	0	ANI-2x	5p9i	Neutral
8C-18C	0	ANI-2x	5p9i	Neutral
9C-11C	0	ANI-2x	5p9i	Neutral
9C-18C	-0.01	ANI-2x	5p9i	Neutral
10C-23C	0	ANI-2x	5p9i	Neutral
11C-23C	0	ANI-2x	5p9i	Neutral
12C-13C	0	ANI-2x	5p9i	Neutral
12C-14C	0	ANI-2x	5p9i	Neutral
13C-25C	0	ANI-2x	5p9i	Neutral
14C-27N	0	ANI-2x	5p9i	Neutral
15C-25C	0.01	ANI-2x	5p9i	Neutral
15C-27N	0	ANI-2x	5p9i	Neutral
16C-21O	0	ANI-2x	5p9i	Neutral
16C-27N	0	ANI-2x	5p9i	Neutral
17C-22O	0	ANI-2x	5p9i	Neutral
18C-22O	0.01	ANI-2x	5p9i	Neutral
19N-33C	0.01	ANI-2x	5p9i	Neutral
20N-24C	0	ANI-2x	5p9i	Neutral
20N-26N	-0.01	ANI-2x	5p9i	Neutral
23C-24C	0	ANI-2x	5p9i	Neutral
24C-32C	0	ANI-2x	5p9i	Neutral
25C-26N	0.01	ANI-2x	5p9i	Neutral
26N-31C	0.01	ANI-2x	5p9i	Neutral
28N-29C	0	ANI-2x	5p9i	Neutral
28N-33C	-0.01	ANI-2x	5p9i	Neutral
29C-30N	0	ANI-2x	5p9i	Neutral
30N-31C	0	ANI-2x	5p9i	Neutral
31C-32C	0	ANI-2x	5p9i	Neutral
32C-33C	-0.01	ANI-2x	5p9i	Neutral
1C-2C	-0.01	GFN2-xTB	5p9i	Neutral
2C-16C	-0.01	GFN2-xTB	5p9i	Neutral
3C-4C	-0.01	GFN2-xTB	5p9i	Neutral
3C-5C	0	GFN2-xTB	5p9i	Neutral
4C-6C	-0.01	GFN2-xTB	5p9i	Neutral
5C-7C	-0.01	GFN2-xTB	5p9i	Neutral
6C-17C	0	GFN2-xTB	5p9i	Neutral
7C-17C	0	GFN2-xTB	5p9i	Neutral
8C-10C	-0.01	GFN2-xTB	5p9i	Neutral
8C-18C	0	GFN2-xTB	5p9i	Neutral
9C-11C	-0.01	GFN2-xTB	5p9i	Neutral
9C-18C	-0.01	GFN2-xTB	5p9i	Neutral
10C-23C	-0.01	GFN2-xTB	5p9i	Neutral
11C-23C	-0.01	GFN2-xTB	5p9i	Neutral
12C-13C	-0.01	GFN2-xTB	5p9i	Neutral
12C-14C	0	GFN2-xTB	5p9i	Neutral
13C-25C	0	GFN2-xTB	5p9i	Neutral
14C-27N	-0.02	GFN2-xTB	5p9i	Neutral
15C-25C	0.01	GFN2-xTB	5p9i	Neutral
15C-27N	-0.02	GFN2-xTB	5p9i	Neutral
16C-21O	0	GFN2-xTB	5p9i	Neutral
16C-27N	-0.02	GFN2-xTB	5p9i	Neutral
17C-22O	-0.01	GFN2-xTB	5p9i	Neutral
18C-22O	0	GFN2-xTB	5p9i	Neutral
19N-33C	-0.01	GFN2-xTB	5p9i	Neutral
20N-24C	0	GFN2-xTB	5p9i	Neutral
20N-26N	-0.02	GFN2-xTB	5p9i	Neutral
23C-24C	-0.01	GFN2-xTB	5p9i	Neutral
24C-32C	0	GFN2-xTB	5p9i	Neutral
25C-26N	-0.01	GFN2-xTB	5p9i	Neutral
26N-31C	0	GFN2-xTB	5p9i	Neutral
28N-29C	-0.01	GFN2-xTB	5p9i	Neutral
28N-33C	-0.01	GFN2-xTB	5p9i	Neutral
29C-30N	-0.01	GFN2-xTB	5p9i	Neutral
30N-31C	0	GFN2-xTB	5p9i	Neutral
31C-32C	0.02	GFN2-xTB	5p9i	Neutral
32C-33C	-0.01	GFN2-xTB	5p9i	Neutral
1C-2N	0	AIQM1	6jx4	Charged
2N-3C	-0.01	AIQM1	6jx4	Charged
2N-4C	0	AIQM1	6jx4	Charged
4C-5C	-0.01	AIQM1	6jx4	Charged
5C-6N	0	AIQM1	6jx4	Charged
6N-7C	0.01	AIQM1	6jx4	Charged
6N-12C	0.01	AIQM1	6jx4	Charged
8C-9C	0	AIQM1	6jx4	Charged
8C-12C	0	AIQM1	6jx4	Charged
9C-10O	0.01	AIQM1	6jx4	Charged
9C-20C	0	AIQM1	6jx4	Charged
10O-11C	0.01	AIQM1	6jx4	Charged
12C-13C	-0.01	AIQM1	6jx4	Charged
13C-14N	0	AIQM1	6jx4	Charged
13C-19C	-0.01	AIQM1	6jx4	Charged
14N-15C	-0.01	AIQM1	6jx4	Charged
15C-16O	0.01	AIQM1	6jx4	Charged
15C-17C	-0.01	AIQM1	6jx4	Charged
17C-18C	0	AIQM1	6jx4	Charged
19C-20C	0	AIQM1	6jx4	Charged
20C-21N	0	AIQM1	6jx4	Charged
21N-22C	0	AIQM1	6jx4	Charged
22C-23N	0	AIQM1	6jx4	Charged
22C-24N	0	AIQM1	6jx4	Charged
23N-27C	0	AIQM1	6jx4	Charged
24N-25C	0.01	AIQM1	6jx4	Charged
25C-26C	0	AIQM1	6jx4	Charged
26C-27C	0	AIQM1	6jx4	Charged
27C-28C	0	AIQM1	6jx4	Charged
28C-29C	0	AIQM1	6jx4	Charged
28C-37C	0.01	AIQM1	6jx4	Charged
29C-30C	0	AIQM1	6jx4	Charged
29C-34C	0	AIQM1	6jx4	Charged
30C-31C	-0.01	AIQM1	6jx4	Charged
31C-32C	0	AIQM1	6jx4	Charged
32C-33C	0.01	AIQM1	6jx4	Charged
33C-34C	0	AIQM1	6jx4	Charged
34C-35N	0	AIQM1	6jx4	Charged
35N-36C	0	AIQM1	6jx4	Charged
35N-37C	0	AIQM1	6jx4	Charged
1C-2N	-0.01	ANI-2x	6jx4	Charged
2N-3C	-0.02	ANI-2x	6jx4	Charged
2N-4C	0.01	ANI-2x	6jx4	Charged
4C-5C	0	ANI-2x	6jx4	Charged
5C-6N	0.01	ANI-2x	6jx4	Charged
6N-7C	-0.01	ANI-2x	6jx4	Charged
6N-12C	0.01	ANI-2x	6jx4	Charged
8C-9C	0	ANI-2x	6jx4	Charged
8C-12C	-0.01	ANI-2x	6jx4	Charged
9C-10O	0.01	ANI-2x	6jx4	Charged
9C-20C	0	ANI-2x	6jx4	Charged
10O-11C	0	ANI-2x	6jx4	Charged
12C-13C	0	ANI-2x	6jx4	Charged
13C-14N	-0.02	ANI-2x	6jx4	Charged
13C-19C	-0.01	ANI-2x	6jx4	Charged
14N-15C	0.03	ANI-2x	6jx4	Charged
15C-16O	-0.02	ANI-2x	6jx4	Charged
15C-17C	0	ANI-2x	6jx4	Charged
17C-18C	0	ANI-2x	6jx4	Charged
19C-20C	0	ANI-2x	6jx4	Charged
20C-21N	0.01	ANI-2x	6jx4	Charged
21N-22C	-0.01	ANI-2x	6jx4	Charged
22C-23N	0	ANI-2x	6jx4	Charged
22C-24N	0	ANI-2x	6jx4	Charged
23N-27C	0	ANI-2x	6jx4	Charged
24N-25C	0	ANI-2x	6jx4	Charged
25C-26C	0	ANI-2x	6jx4	Charged
26C-27C	-0.01	ANI-2x	6jx4	Charged
27C-28C	0	ANI-2x	6jx4	Charged
28C-29C	0.01	ANI-2x	6jx4	Charged
28C-37C	0	ANI-2x	6jx4	Charged
29C-30C	0.01	ANI-2x	6jx4	Charged
29C-34C	0	ANI-2x	6jx4	Charged
30C-31C	-0.01	ANI-2x	6jx4	Charged
31C-32C	0	ANI-2x	6jx4	Charged
32C-33C	0	ANI-2x	6jx4	Charged
33C-34C	0	ANI-2x	6jx4	Charged
34C-35N	0	ANI-2x	6jx4	Charged
35N-36C	0	ANI-2x	6jx4	Charged
35N-37C	0	ANI-2x	6jx4	Charged
1C-2N	-0.02	GFN2-xTB	6jx4	Charged
2N-3C	-0.02	GFN2-xTB	6jx4	Charged
2N-4C	-0.02	GFN2-xTB	6jx4	Charged
4C-5C	0.01	GFN2-xTB	6jx4	Charged
5C-6N	0	GFN2-xTB	6jx4	Charged
6N-7C	-0.01	GFN2-xTB	6jx4	Charged
6N-12C	0	GFN2-xTB	6jx4	Charged
8C-9C	-0.01	GFN2-xTB	6jx4	Charged
8C-12C	-0.01	GFN2-xTB	6jx4	Charged
9C-10O	0.01	GFN2-xTB	6jx4	Charged
9C-20C	0	GFN2-xTB	6jx4	Charged
10O-11C	0	GFN2-xTB	6jx4	Charged
12C-13C	0	GFN2-xTB	6jx4	Charged
13C-14N	-0.02	GFN2-xTB	6jx4	Charged
13C-19C	-0.01	GFN2-xTB	6jx4	Charged
14N-15C	-0.01	GFN2-xTB	6jx4	Charged
15C-16O	0	GFN2-xTB	6jx4	Charged
15C-17C	-0.01	GFN2-xTB	6jx4	Charged
17C-18C	0	GFN2-xTB	6jx4	Charged
19C-20C	-0.01	GFN2-xTB	6jx4	Charged
20C-21N	-0.01	GFN2-xTB	6jx4	Charged
21N-22C	-0.01	GFN2-xTB	6jx4	Charged
22C-23N	0	GFN2-xTB	6jx4	Charged
22C-24N	-0.01	GFN2-xTB	6jx4	Charged
23N-27C	-0.01	GFN2-xTB	6jx4	Charged
24N-25C	-0.01	GFN2-xTB	6jx4	Charged
25C-26C	-0.01	GFN2-xTB	6jx4	Charged
26C-27C	0	GFN2-xTB	6jx4	Charged
27C-28C	-0.01	GFN2-xTB	6jx4	Charged
28C-29C	-0.01	GFN2-xTB	6jx4	Charged
28C-37C	0.01	GFN2-xTB	6jx4	Charged
29C-30C	-0.01	GFN2-xTB	6jx4	Charged
29C-34C	0.01	GFN2-xTB	6jx4	Charged
30C-31C	-0.01	GFN2-xTB	6jx4	Charged
31C-32C	-0.01	GFN2-xTB	6jx4	Charged
32C-33C	0	GFN2-xTB	6jx4	Charged
33C-34C	-0.01	GFN2-xTB	6jx4	Charged
34C-35N	-0.01	GFN2-xTB	6jx4	Charged
35N-36C	-0.01	GFN2-xTB	6jx4	Charged
35N-37C	-0.01	GFN2-xTB	6jx4	Charged
1Cl-25C	-0.01	AIQM1	2w26	Neutral
2C-3N	0	AIQM1	2w26	Neutral
2C-4C	-0.01	AIQM1	2w26	Neutral
3N-5C	0	AIQM1	2w26	Neutral
3N-13C	0	AIQM1	2w26	Neutral
4C-6O	0	AIQM1	2w26	Neutral
5C-7C	-0.01	AIQM1	2w26	Neutral
5C-14O	0	AIQM1	2w26	Neutral
6O-7C	0	AIQM1	2w26	Neutral
8C-9C	0	AIQM1	2w26	Neutral
8C-10C	0	AIQM1	2w26	Neutral
8C-15N	0.01	AIQM1	2w26	Neutral
9C-11C	0	AIQM1	2w26	Neutral
10C-12C	0	AIQM1	2w26	Neutral
11C-13C	0	AIQM1	2w26	Neutral
12C-13C	0	AIQM1	2w26	Neutral
15N-16C	-0.01	AIQM1	2w26	Neutral
15N-17C	0	AIQM1	2w26	Neutral
16C-18O	0	AIQM1	2w26	Neutral
16C-20O	-0.01	AIQM1	2w26	Neutral
17C-19C	0	AIQM1	2w26	Neutral
18O-19C	0	AIQM1	2w26	Neutral
19C-21C	-0.01	AIQM1	2w26	Neutral
21C-22N	-0.01	AIQM1	2w26	Neutral
22N-23C	-0.01	AIQM1	2w26	Neutral
23C-26C	-0.01	AIQM1	2w26	Neutral
23C-29O	0.01	AIQM1	2w26	Neutral
24S-25C	0	AIQM1	2w26	Neutral
24S-26C	0	AIQM1	2w26	Neutral
25C-27C	0	AIQM1	2w26	Neutral
26C-28C	0	AIQM1	2w26	Neutral
27C-28C	0	AIQM1	2w26	Neutral
1Cl-25C	-0.01	ANI-2x	2w26	Neutral
2C-3N	0	ANI-2x	2w26	Neutral
2C-4C	0	ANI-2x	2w26	Neutral
3N-5C	0.01	ANI-2x	2w26	Neutral
3N-13C	-0.01	ANI-2x	2w26	Neutral
4C-6O	0	ANI-2x	2w26	Neutral
5C-7C	0	ANI-2x	2w26	Neutral
5C-14O	0	ANI-2x	2w26	Neutral
6O-7C	-0.01	ANI-2x	2w26	Neutral
8C-9C	0	ANI-2x	2w26	Neutral
8C-10C	0	ANI-2x	2w26	Neutral
8C-15N	-0.01	ANI-2x	2w26	Neutral
9C-11C	-0.01	ANI-2x	2w26	Neutral
10C-12C	0	ANI-2x	2w26	Neutral
11C-13C	0	ANI-2x	2w26	Neutral
12C-13C	0.01	ANI-2x	2w26	Neutral
15N-16C	0.01	ANI-2x	2w26	Neutral
15N-17C	0.01	ANI-2x	2w26	Neutral
16C-18O	0	ANI-2x	2w26	Neutral
16C-20O	-0.01	ANI-2x	2w26	Neutral
17C-19C	0	ANI-2x	2w26	Neutral
18O-19C	0	ANI-2x	2w26	Neutral
19C-21C	0	ANI-2x	2w26	Neutral
21C-22N	0	ANI-2x	2w26	Neutral
22N-23C	-0.01	ANI-2x	2w26	Neutral
23C-26C	0.01	ANI-2x	2w26	Neutral
23C-29O	0	ANI-2x	2w26	Neutral
24S-25C	0	ANI-2x	2w26	Neutral
24S-26C	-0.01	ANI-2x	2w26	Neutral
25C-27C	0	ANI-2x	2w26	Neutral
26C-28C	0	ANI-2x	2w26	Neutral
27C-28C	0.01	ANI-2x	2w26	Neutral
1Cl-25C	-0.02	GFN2-xTB	2w26	Neutral
2C-3N	-0.01	GFN2-xTB	2w26	Neutral
2C-4C	0	GFN2-xTB	2w26	Neutral
3N-5C	-0.01	GFN2-xTB	2w26	Neutral
3N-13C	-0.01	GFN2-xTB	2w26	Neutral
4C-6O	-0.01	GFN2-xTB	2w26	Neutral
5C-7C	0	GFN2-xTB	2w26	Neutral
5C-14O	-0.01	GFN2-xTB	2w26	Neutral
6O-7C	0	GFN2-xTB	2w26	Neutral
8C-9C	-0.01	GFN2-xTB	2w26	Neutral
8C-10C	-0.01	GFN2-xTB	2w26	Neutral
8C-15N	-0.01	GFN2-xTB	2w26	Neutral
9C-11C	-0.01	GFN2-xTB	2w26	Neutral
10C-12C	-0.01	GFN2-xTB	2w26	Neutral
11C-13C	0	GFN2-xTB	2w26	Neutral
12C-13C	0	GFN2-xTB	2w26	Neutral
15N-16C	-0.01	GFN2-xTB	2w26	Neutral
15N-17C	0	GFN2-xTB	2w26	Neutral
16C-18O	0	GFN2-xTB	2w26	Neutral
16C-20O	-0.01	GFN2-xTB	2w26	Neutral
17C-19C	0	GFN2-xTB	2w26	Neutral
18O-19C	-0.01	GFN2-xTB	2w26	Neutral
19C-21C	0.01	GFN2-xTB	2w26	Neutral
21C-22N	-0.01	GFN2-xTB	2w26	Neutral
22N-23C	-0.01	GFN2-xTB	2w26	Neutral
23C-26C	-0.01	GFN2-xTB	2w26	Neutral
23C-29O	0	GFN2-xTB	2w26	Neutral
24S-25C	0.01	GFN2-xTB	2w26	Neutral
24S-26C	0	GFN2-xTB	2w26	Neutral
25C-27C	0	GFN2-xTB	2w26	Neutral
26C-28C	0	GFN2-xTB	2w26	Neutral
27C-28C	-0.02	GFN2-xTB	2w26	Neutral
1O-2C	0	AIQM1	4kra	Charged
2C-3O	0	AIQM1	4kra	Charged
2C-4C	0	AIQM1	4kra	Charged
4C-5C	0	AIQM1	4kra	Charged
4C-20C	0.01	AIQM1	4kra	Charged
5C-6N	0	AIQM1	4kra	Charged
6N-7C	-0.01	AIQM1	4kra	Charged
6N-22C	0	AIQM1	4kra	Charged
7C-8C	0	AIQM1	4kra	Charged
7C-19C	0	AIQM1	4kra	Charged
8C-9C	0.02	AIQM1	4kra	Charged
9C-10N	-0.03	AIQM1	4kra	Charged
9C-16C	0.01	AIQM1	4kra	Charged
10N-11C	-0.03	AIQM1	4kra	Charged
10N-15C	-0.01	AIQM1	4kra	Charged
11C-12C	0.03	AIQM1	4kra	Charged
12C-13N	0.01	AIQM1	4kra	Charged
13N-14C	0.01	AIQM1	4kra	Charged
14C-15C	0.02	AIQM1	4kra	Charged
16C-17F	0	AIQM1	4kra	Charged
16C-18C	0.01	AIQM1	4kra	Charged
18C-19C	0	AIQM1	4kra	Charged
19C-20C	-0.02	AIQM1	4kra	Charged
20C-21O	0	AIQM1	4kra	Charged
22C-23C	0	AIQM1	4kra	Charged
22C-24C	0	AIQM1	4kra	Charged
23C-24C	0	AIQM1	4kra	Charged
1O-2C	0	ANI-2x	4kra	Charged
2C-3O	0.01	ANI-2x	4kra	Charged
2C-4C	0	ANI-2x	4kra	Charged
4C-5C	0	ANI-2x	4kra	Charged
4C-20C	0.01	ANI-2x	4kra	Charged
5C-6N	0	ANI-2x	4kra	Charged
6N-7C	0	ANI-2x	4kra	Charged
6N-22C	0	ANI-2x	4kra	Charged
7C-8C	0	ANI-2x	4kra	Charged
7C-19C	0	ANI-2x	4kra	Charged
8C-9C	0.02	ANI-2x	4kra	Charged
9C-10N	-0.04	ANI-2x	4kra	Charged
9C-16C	0.01	ANI-2x	4kra	Charged
10N-11C	-0.01	ANI-2x	4kra	Charged
10N-15C	0	ANI-2x	4kra	Charged
11C-12C	0.02	ANI-2x	4kra	Charged
12C-13N	0.01	ANI-2x	4kra	Charged
13N-14C	0.01	ANI-2x	4kra	Charged
14C-15C	0.02	ANI-2x	4kra	Charged
16C-17F	0	ANI-2x	4kra	Charged
16C-18C	0	ANI-2x	4kra	Charged
18C-19C	0	ANI-2x	4kra	Charged
19C-20C	-0.01	ANI-2x	4kra	Charged
20C-21O	0	ANI-2x	4kra	Charged
22C-23C	0	ANI-2x	4kra	Charged
22C-24C	-0.01	ANI-2x	4kra	Charged
23C-24C	0	ANI-2x	4kra	Charged
1O-2C	0	GFN2-xTB	4kra	Charged
2C-3O	-0.01	GFN2-xTB	4kra	Charged
2C-4C	0	GFN2-xTB	4kra	Charged
4C-5C	0	GFN2-xTB	4kra	Charged
4C-20C	0	GFN2-xTB	4kra	Charged
5C-6N	-0.01	GFN2-xTB	4kra	Charged
6N-7C	-0.02	GFN2-xTB	4kra	Charged
6N-22C	0	GFN2-xTB	4kra	Charged
7C-8C	0	GFN2-xTB	4kra	Charged
7C-19C	0	GFN2-xTB	4kra	Charged
8C-9C	0.01	GFN2-xTB	4kra	Charged
9C-10N	-0.03	GFN2-xTB	4kra	Charged
9C-16C	0	GFN2-xTB	4kra	Charged
10N-11C	-0.02	GFN2-xTB	4kra	Charged
10N-15C	-0.01	GFN2-xTB	4kra	Charged
11C-12C	0	GFN2-xTB	4kra	Charged
12C-13N	-0.01	GFN2-xTB	4kra	Charged
13N-14C	-0.03	GFN2-xTB	4kra	Charged
14C-15C	0	GFN2-xTB	4kra	Charged
16C-17F	0	GFN2-xTB	4kra	Charged
16C-18C	0	GFN2-xTB	4kra	Charged
18C-19C	-0.01	GFN2-xTB	4kra	Charged
19C-20C	-0.01	GFN2-xTB	4kra	Charged
20C-21O	-0.01	GFN2-xTB	4kra	Charged
22C-23C	0	GFN2-xTB	4kra	Charged
22C-24C	-0.01	GFN2-xTB	4kra	Charged
23C-24C	0	GFN2-xTB	4kra	Charged
1O-2C	0	AIQM1	4p6w	Neutral
2C-3C	0	AIQM1	4p6w	Neutral
2C-4C	-0.01	AIQM1	4p6w	Neutral
3C-8C	0.01	AIQM1	4p6w	Neutral
4C-5C	0	AIQM1	4p6w	Neutral
5C-6C	0	AIQM1	4p6w	Neutral
5C-7C	0.01	AIQM1	4p6w	Neutral
6C-15C	0	AIQM1	4p6w	Neutral
7C-8C	0	AIQM1	4p6w	Neutral
7C-9C	-0.02	AIQM1	4p6w	Neutral
7C-10C	-0.01	AIQM1	4p6w	Neutral
10C-11Cl	0	AIQM1	4p6w	Neutral
10C-12C	-0.01	AIQM1	4p6w	Neutral
10C-14C	0	AIQM1	4p6w	Neutral
12C-13O	0	AIQM1	4p6w	Neutral
12C-21C	0	AIQM1	4p6w	Neutral
14C-15C	0	AIQM1	4p6w	Neutral
14C-16C	-0.01	AIQM1	4p6w	Neutral
16C-17C	0.01	AIQM1	4p6w	Neutral
16C-20C	-0.01	AIQM1	4p6w	Neutral
17C-18C	0	AIQM1	4p6w	Neutral
18C-19C	-0.01	AIQM1	4p6w	Neutral
18C-23C	0	AIQM1	4p6w	Neutral
20C-21C	0	AIQM1	4p6w	Neutral
20C-22C	0	AIQM1	4p6w	Neutral
20C-23C	-0.01	AIQM1	4p6w	Neutral
23C-24C	0	AIQM1	4p6w	Neutral
23C-28O	0.01	AIQM1	4p6w	Neutral
24C-25O	0	AIQM1	4p6w	Neutral
24C-26C	-0.01	AIQM1	4p6w	Neutral
26C-27Cl	0	AIQM1	4p6w	Neutral
28O-29C	-0.01	AIQM1	4p6w	Neutral
29C-30O	-0.01	AIQM1	4p6w	Neutral
29C-31C	0	AIQM1	4p6w	Neutral
31C-32C	0.01	AIQM1	4p6w	Neutral
31C-35O	0	AIQM1	4p6w	Neutral
32C-33C	0.01	AIQM1	4p6w	Neutral
33C-34C	0	AIQM1	4p6w	Neutral
34C-35O	0	AIQM1	4p6w	Neutral
1O-2C	0	ANI-2x	4p6w	Neutral
2C-3C	0	ANI-2x	4p6w	Neutral
2C-4C	0	ANI-2x	4p6w	Neutral
3C-8C	0.01	ANI-2x	4p6w	Neutral
4C-5C	0	ANI-2x	4p6w	Neutral
5C-6C	0	ANI-2x	4p6w	Neutral
5C-7C	0	ANI-2x	4p6w	Neutral
6C-15C	0.01	ANI-2x	4p6w	Neutral
7C-8C	-0.01	ANI-2x	4p6w	Neutral
7C-9C	-0.01	ANI-2x	4p6w	Neutral
7C-10C	0.01	ANI-2x	4p6w	Neutral
10C-11Cl	0	ANI-2x	4p6w	Neutral
10C-12C	-0.01	ANI-2x	4p6w	Neutral
10C-14C	0.01	ANI-2x	4p6w	Neutral
12C-13O	0	ANI-2x	4p6w	Neutral
12C-21C	0.01	ANI-2x	4p6w	Neutral
14C-15C	0.01	ANI-2x	4p6w	Neutral
14C-16C	0	ANI-2x	4p6w	Neutral
16C-17C	0.01	ANI-2x	4p6w	Neutral
16C-20C	0	ANI-2x	4p6w	Neutral
17C-18C	0	ANI-2x	4p6w	Neutral
18C-19C	0	ANI-2x	4p6w	Neutral
18C-23C	0.01	ANI-2x	4p6w	Neutral
20C-21C	0.01	ANI-2x	4p6w	Neutral
20C-22C	0	ANI-2x	4p6w	Neutral
20C-23C	0	ANI-2x	4p6w	Neutral
23C-24C	0	ANI-2x	4p6w	Neutral
23C-28O	0.01	ANI-2x	4p6w	Neutral
24C-25O	0	ANI-2x	4p6w	Neutral
24C-26C	-0.01	ANI-2x	4p6w	Neutral
26C-27Cl	0	ANI-2x	4p6w	Neutral
28O-29C	0.01	ANI-2x	4p6w	Neutral
29C-30O	0	ANI-2x	4p6w	Neutral
29C-31C	0.01	ANI-2x	4p6w	Neutral
31C-32C	0.01	ANI-2x	4p6w	Neutral
31C-35O	0	ANI-2x	4p6w	Neutral
32C-33C	0.01	ANI-2x	4p6w	Neutral
33C-34C	0	ANI-2x	4p6w	Neutral
34C-35O	0	ANI-2x	4p6w	Neutral
1O-2C	0	GFN2-xTB	4p6w	Neutral
2C-3C	-0.01	GFN2-xTB	4p6w	Neutral
2C-4C	-0.02	GFN2-xTB	4p6w	Neutral
3C-8C	0	GFN2-xTB	4p6w	Neutral
4C-5C	0	GFN2-xTB	4p6w	Neutral
5C-6C	-0.01	GFN2-xTB	4p6w	Neutral
5C-7C	-0.01	GFN2-xTB	4p6w	Neutral
6C-15C	0	GFN2-xTB	4p6w	Neutral
7C-8C	-0.01	GFN2-xTB	4p6w	Neutral
7C-9C	-0.02	GFN2-xTB	4p6w	Neutral
7C-10C	-0.02	GFN2-xTB	4p6w	Neutral
10C-11Cl	-0.03	GFN2-xTB	4p6w	Neutral
10C-12C	-0.01	GFN2-xTB	4p6w	Neutral
10C-14C	-0.01	GFN2-xTB	4p6w	Neutral
12C-13O	-0.01	GFN2-xTB	4p6w	Neutral
12C-21C	0	GFN2-xTB	4p6w	Neutral
14C-15C	0	GFN2-xTB	4p6w	Neutral
14C-16C	0	GFN2-xTB	4p6w	Neutral
16C-17C	0	GFN2-xTB	4p6w	Neutral
16C-20C	0	GFN2-xTB	4p6w	Neutral
17C-18C	-0.01	GFN2-xTB	4p6w	Neutral
18C-19C	-0.01	GFN2-xTB	4p6w	Neutral
18C-23C	0	GFN2-xTB	4p6w	Neutral
20C-21C	0	GFN2-xTB	4p6w	Neutral
20C-22C	-0.01	GFN2-xTB	4p6w	Neutral
20C-23C	-0.01	GFN2-xTB	4p6w	Neutral
23C-24C	-0.01	GFN2-xTB	4p6w	Neutral
23C-28O	-0.02	GFN2-xTB	4p6w	Neutral
24C-25O	-0.01	GFN2-xTB	4p6w	Neutral
24C-26C	-0.01	GFN2-xTB	4p6w	Neutral
26C-27Cl	-0.01	GFN2-xTB	4p6w	Neutral
28O-29C	-0.01	GFN2-xTB	4p6w	Neutral
29C-30O	0	GFN2-xTB	4p6w	Neutral
29C-31C	-0.01	GFN2-xTB	4p6w	Neutral
31C-32C	0.02	GFN2-xTB	4p6w	Neutral
31C-35O	-0.01	GFN2-xTB	4p6w	Neutral
32C-33C	-0.01	GFN2-xTB	4p6w	Neutral
33C-34C	0.01	GFN2-xTB	4p6w	Neutral
34C-35O	-0.02	GFN2-xTB	4p6w	Neutral
1C-3C	0	AIQM1	5hls	Neutral
1C-11C	0	AIQM1	5hls	Neutral
3C-5C	0	AIQM1	5hls	Neutral
5C-6Cl	-0.01	AIQM1	5hls	Neutral
5C-7C	0	AIQM1	5hls	Neutral
7C-9C	0	AIQM1	5hls	Neutral
9C-11C	0	AIQM1	5hls	Neutral
11C-12C	-0.01	AIQM1	5hls	Neutral
12C-13N	0.02	AIQM1	5hls	Neutral
12C-14C	0	AIQM1	5hls	Neutral
13N-33C	-0.01	AIQM1	5hls	Neutral
14C-15C	0.01	AIQM1	5hls	Neutral
14C-23C	0.01	AIQM1	5hls	Neutral
15C-17C	0	AIQM1	5hls	Neutral
17C-19C	0	AIQM1	5hls	Neutral
19C-21C	0	AIQM1	5hls	Neutral
21C-23C	-0.01	AIQM1	5hls	Neutral
23C-24C	-0.01	AIQM1	5hls	Neutral
24C-25C	0	AIQM1	5hls	Neutral
24C-32C	0	AIQM1	5hls	Neutral
25C-26C	0	AIQM1	5hls	Neutral
25C-30N	0	AIQM1	5hls	Neutral
30N-31O	0	AIQM1	5hls	Neutral
31O-32C	0.01	AIQM1	5hls	Neutral
32C-33C	0	AIQM1	5hls	Neutral
33C-35C	0	AIQM1	5hls	Neutral
35C-38C	0	AIQM1	5hls	Neutral
38C-39O	0	AIQM1	5hls	Neutral
38C-40N	-0.01	AIQM1	5hls	Neutral
1C-3C	0	ANI-2x	5hls	Neutral
1C-11C	0	ANI-2x	5hls	Neutral
3C-5C	0	ANI-2x	5hls	Neutral
5C-6Cl	-0.01	ANI-2x	5hls	Neutral
5C-7C	0	ANI-2x	5hls	Neutral
7C-9C	0	ANI-2x	5hls	Neutral
9C-11C	0	ANI-2x	5hls	Neutral
11C-12C	0	ANI-2x	5hls	Neutral
12C-13N	0.01	ANI-2x	5hls	Neutral
12C-14C	0.01	ANI-2x	5hls	Neutral
13N-33C	0	ANI-2x	5hls	Neutral
14C-15C	0.01	ANI-2x	5hls	Neutral
14C-23C	0.01	ANI-2x	5hls	Neutral
15C-17C	-0.01	ANI-2x	5hls	Neutral
17C-19C	0	ANI-2x	5hls	Neutral
19C-21C	-0.01	ANI-2x	5hls	Neutral
21C-23C	0	ANI-2x	5hls	Neutral
23C-24C	-0.01	ANI-2x	5hls	Neutral
24C-25C	0	ANI-2x	5hls	Neutral
24C-32C	0	ANI-2x	5hls	Neutral
25C-26C	0.01	ANI-2x	5hls	Neutral
25C-30N	0	ANI-2x	5hls	Neutral
30N-31O	-0.01	ANI-2x	5hls	Neutral
31O-32C	0	ANI-2x	5hls	Neutral
32C-33C	0.01	ANI-2x	5hls	Neutral
33C-35C	0.01	ANI-2x	5hls	Neutral
35C-38C	0	ANI-2x	5hls	Neutral
38C-39O	0	ANI-2x	5hls	Neutral
38C-40N	-0.01	ANI-2x	5hls	Neutral
1C-3C	-0.01	GFN2-xTB	5hls	Neutral
1C-11C	-0.01	GFN2-xTB	5hls	Neutral
3C-5C	0	GFN2-xTB	5hls	Neutral
5C-6Cl	-0.02	GFN2-xTB	5hls	Neutral
5C-7C	0	GFN2-xTB	5hls	Neutral
7C-9C	-0.01	GFN2-xTB	5hls	Neutral
9C-11C	-0.01	GFN2-xTB	5hls	Neutral
11C-12C	-0.02	GFN2-xTB	5hls	Neutral
12C-13N	-0.01	GFN2-xTB	5hls	Neutral
12C-14C	-0.02	GFN2-xTB	5hls	Neutral
13N-33C	-0.01	GFN2-xTB	5hls	Neutral
14C-15C	0	GFN2-xTB	5hls	Neutral
14C-23C	0	GFN2-xTB	5hls	Neutral
15C-17C	-0.01	GFN2-xTB	5hls	Neutral
17C-19C	0	GFN2-xTB	5hls	Neutral
19C-21C	-0.01	GFN2-xTB	5hls	Neutral
21C-23C	-0.01	GFN2-xTB	5hls	Neutral
23C-24C	-0.01	GFN2-xTB	5hls	Neutral
24C-25C	0	GFN2-xTB	5hls	Neutral
24C-32C	0.01	GFN2-xTB	5hls	Neutral
25C-26C	-0.01	GFN2-xTB	5hls	Neutral
25C-30N	0	GFN2-xTB	5hls	Neutral
30N-31O	-0.03	GFN2-xTB	5hls	Neutral
31O-32C	0	GFN2-xTB	5hls	Neutral
32C-33C	0	GFN2-xTB	5hls	Neutral
33C-35C	0	GFN2-xTB	5hls	Neutral
35C-38C	0	GFN2-xTB	5hls	Neutral
38C-39O	-0.01	GFN2-xTB	5hls	Neutral
38C-40N	-0.02	GFN2-xTB	5hls	Neutral
1N-2C	0.01	AIQM1	5kr1	Neutral
2C-3C	0	AIQM1	5kr1	Neutral
2C-7C	0	AIQM1	5kr1	Neutral
3C-4C	0.01	AIQM1	5kr1	Neutral
4C-5C	-0.01	AIQM1	5kr1	Neutral
5C-6C	0	AIQM1	5kr1	Neutral
5C-8S	0.01	AIQM1	5kr1	Neutral
6C-7C	0.01	AIQM1	5kr1	Neutral
8S-9O	0	AIQM1	5kr1	Neutral
8S-10O	0	AIQM1	5kr1	Neutral
8S-11N	0	AIQM1	5kr1	Neutral
11N-12C	-0.01	AIQM1	5kr1	Neutral
11N-16C	-0.01	AIQM1	5kr1	Neutral
12C-13C	0	AIQM1	5kr1	Neutral
13C-14C	0	AIQM1	5kr1	Neutral
13C-15C	0	AIQM1	5kr1	Neutral
16C-17C	-0.01	AIQM1	5kr1	Neutral
17C-18O	0	AIQM1	5kr1	Neutral
17C-19C	0	AIQM1	5kr1	Neutral
19C-20N	0	AIQM1	5kr1	Neutral
19C-32C	0	AIQM1	5kr1	Neutral
20N-21C	-0.02	AIQM1	5kr1	Neutral
21C-22O	0	AIQM1	5kr1	Neutral
21C-23O	0	AIQM1	5kr1	Neutral
23O-24C	0.01	AIQM1	5kr1	Neutral
24C-25C	-0.01	AIQM1	5kr1	Neutral
24C-31C	0	AIQM1	5kr1	Neutral
25C-26O	0	AIQM1	5kr1	Neutral
26O-27C	0.01	AIQM1	5kr1	Neutral
27C-28O	0	AIQM1	5kr1	Neutral
27C-31C	-0.01	AIQM1	5kr1	Neutral
28O-29C	0.01	AIQM1	5kr1	Neutral
29C-30C	0	AIQM1	5kr1	Neutral
30C-31C	-0.01	AIQM1	5kr1	Neutral
32C-38C	0	AIQM1	5kr1	Neutral
33C-34C	0	AIQM1	5kr1	Neutral
33C-38C	0	AIQM1	5kr1	Neutral
34C-35C	0	AIQM1	5kr1	Neutral
35C-36C	0	AIQM1	5kr1	Neutral
36C-37C	0	AIQM1	5kr1	Neutral
37C-38C	0	AIQM1	5kr1	Neutral
1N-2C	0.01	ANI-2x	5kr1	Neutral
2C-3C	0	ANI-2x	5kr1	Neutral
2C-7C	0	ANI-2x	5kr1	Neutral
3C-4C	0.01	ANI-2x	5kr1	Neutral
4C-5C	-0.01	ANI-2x	5kr1	Neutral
5C-6C	0	ANI-2x	5kr1	Neutral
5C-8S	0.01	ANI-2x	5kr1	Neutral
6C-7C	0.01	ANI-2x	5kr1	Neutral
8S-9O	0	ANI-2x	5kr1	Neutral
8S-10O	0	ANI-2x	5kr1	Neutral
8S-11N	0	ANI-2x	5kr1	Neutral
11N-12C	-0.01	ANI-2x	5kr1	Neutral
11N-16C	-0.01	ANI-2x	5kr1	Neutral
12C-13C	0	ANI-2x	5kr1	Neutral
13C-14C	0	ANI-2x	5kr1	Neutral
13C-15C	0	ANI-2x	5kr1	Neutral
16C-17C	0	ANI-2x	5kr1	Neutral
17C-18O	-0.01	ANI-2x	5kr1	Neutral
17C-19C	0	ANI-2x	5kr1	Neutral
19C-20N	-0.01	ANI-2x	5kr1	Neutral
19C-32C	0.01	ANI-2x	5kr1	Neutral
20N-21C	0	ANI-2x	5kr1	Neutral
21C-22O	0	ANI-2x	5kr1	Neutral
21C-23O	0	ANI-2x	5kr1	Neutral
23O-24C	0.01	ANI-2x	5kr1	Neutral
24C-25C	0	ANI-2x	5kr1	Neutral
24C-31C	0	ANI-2x	5kr1	Neutral
25C-26O	0.01	ANI-2x	5kr1	Neutral
26O-27C	-0.01	ANI-2x	5kr1	Neutral
27C-28O	0	ANI-2x	5kr1	Neutral
27C-31C	0	ANI-2x	5kr1	Neutral
28O-29C	0.01	ANI-2x	5kr1	Neutral
29C-30C	-0.01	ANI-2x	5kr1	Neutral
30C-31C	-0.01	ANI-2x	5kr1	Neutral
32C-38C	0.01	ANI-2x	5kr1	Neutral
33C-34C	0	ANI-2x	5kr1	Neutral
33C-38C	0	ANI-2x	5kr1	Neutral
34C-35C	0	ANI-2x	5kr1	Neutral
35C-36C	0	ANI-2x	5kr1	Neutral
36C-37C	0	ANI-2x	5kr1	Neutral
37C-38C	0	ANI-2x	5kr1	Neutral
1N-2C	-0.01	GFN2-xTB	5kr1	Neutral
2C-3C	0	GFN2-xTB	5kr1	Neutral
2C-7C	0	GFN2-xTB	5kr1	Neutral
3C-4C	0	GFN2-xTB	5kr1	Neutral
4C-5C	-0.02	GFN2-xTB	5kr1	Neutral
5C-6C	-0.01	GFN2-xTB	5kr1	Neutral
5C-8S	0.02	GFN2-xTB	5kr1	Neutral
6C-7C	0	GFN2-xTB	5kr1	Neutral
8S-9O	-0.02	GFN2-xTB	5kr1	Neutral
8S-10O	-0.02	GFN2-xTB	5kr1	Neutral
8S-11N	0.01	GFN2-xTB	5kr1	Neutral
11N-12C	-0.02	GFN2-xTB	5kr1	Neutral
11N-16C	-0.03	GFN2-xTB	5kr1	Neutral
12C-13C	0	GFN2-xTB	5kr1	Neutral
13C-14C	-0.01	GFN2-xTB	5kr1	Neutral
13C-15C	0	GFN2-xTB	5kr1	Neutral
16C-17C	0.01	GFN2-xTB	5kr1	Neutral
17C-18O	-0.01	GFN2-xTB	5kr1	Neutral
17C-19C	0	GFN2-xTB	5kr1	Neutral
19C-20N	-0.01	GFN2-xTB	5kr1	Neutral
19C-32C	0	GFN2-xTB	5kr1	Neutral
20N-21C	-0.02	GFN2-xTB	5kr1	Neutral
21C-22O	-0.01	GFN2-xTB	5kr1	Neutral
21C-23O	0.01	GFN2-xTB	5kr1	Neutral
23O-24C	-0.01	GFN2-xTB	5kr1	Neutral
24C-25C	0.01	GFN2-xTB	5kr1	Neutral
24C-31C	0	GFN2-xTB	5kr1	Neutral
25C-26O	0	GFN2-xTB	5kr1	Neutral
26O-27C	-0.01	GFN2-xTB	5kr1	Neutral
27C-28O	0	GFN2-xTB	5kr1	Neutral
27C-31C	0	GFN2-xTB	5kr1	Neutral
28O-29C	0	GFN2-xTB	5kr1	Neutral
29C-30C	0	GFN2-xTB	5kr1	Neutral
30C-31C	-0.01	GFN2-xTB	5kr1	Neutral
32C-38C	-0.01	GFN2-xTB	5kr1	Neutral
33C-34C	-0.01	GFN2-xTB	5kr1	Neutral
33C-38C	-0.01	GFN2-xTB	5kr1	Neutral
34C-35C	-0.01	GFN2-xTB	5kr1	Neutral
35C-36C	0	GFN2-xTB	5kr1	Neutral
36C-37C	-0.01	GFN2-xTB	5kr1	Neutral
37C-38C	-0.01	GFN2-xTB	5kr1	Neutral
1C-2O	0	AIQM1	7rfw_bond	Neutral
1C-4N	-0.01	AIQM1	7rfw_bond	Neutral
4N-5C	0	AIQM1	7rfw_bond	Neutral
5C-6C	0	AIQM1	7rfw_bond	Neutral
5C-8C	0	AIQM1	7rfw_bond	Neutral
6C-7O	0	AIQM1	7rfw_bond	Neutral
6C-14N	0	AIQM1	7rfw_bond	Neutral
8C-9S	-0.01	AIQM1	7rfw_bond	Neutral
9S-26C	0	AIQM1	7rfw_bond	Neutral
14N-15C	0	AIQM1	7rfw_bond	Neutral
20C-21N	-0.01	AIQM1	7rfw_bond	Neutral
20C-25O	0	AIQM1	7rfw_bond	Neutral
20C-37C	0	AIQM1	7rfw_bond	Neutral
21N-23C	-0.01	AIQM1	7rfw_bond	Neutral
22O-36C	0	AIQM1	7rfw_bond	Neutral
23C-26C	-0.01	AIQM1	7rfw_bond	Neutral
23C-29C	-0.01	AIQM1	7rfw_bond	Neutral
24N-35C	0.01	AIQM1	7rfw_bond	Neutral
24N-36C	0	AIQM1	7rfw_bond	Neutral
26C-33N	0	AIQM1	7rfw_bond	Neutral
27N-37C	0	AIQM1	7rfw_bond	Neutral
27N-38C	0	AIQM1	7rfw_bond	Neutral
27N-41C	0	AIQM1	7rfw_bond	Neutral
28O-41C	0	AIQM1	7rfw_bond	Neutral
29C-32C	0	AIQM1	7rfw_bond	Neutral
30N-42C	0	AIQM1	7rfw_bond	Neutral
30N-49C	-0.01	AIQM1	7rfw_bond	Neutral
31O-49C	0	AIQM1	7rfw_bond	Neutral
32C-34C	0	AIQM1	7rfw_bond	Neutral
32C-36C	-0.01	AIQM1	7rfw_bond	Neutral
34C-35C	-0.01	AIQM1	7rfw_bond	Neutral
37C-40C	0	AIQM1	7rfw_bond	Neutral
38C-39C	0	AIQM1	7rfw_bond	Neutral
39C-40C	0	AIQM1	7rfw_bond	Neutral
39C-46C	0	AIQM1	7rfw_bond	Neutral
40C-46C	0	AIQM1	7rfw_bond	Neutral
41C-42C	0	AIQM1	7rfw_bond	Neutral
42C-43C	0.01	AIQM1	7rfw_bond	Neutral
43C-44C	-0.01	AIQM1	7rfw_bond	Neutral
43C-45C	-0.01	AIQM1	7rfw_bond	Neutral
43C-51C	-0.01	AIQM1	7rfw_bond	Neutral
46C-47C	-0.01	AIQM1	7rfw_bond	Neutral
46C-48C	-0.01	AIQM1	7rfw_bond	Neutral
49C-50C	-0.01	AIQM1	7rfw_bond	Neutral
50C-52F	0	AIQM1	7rfw_bond	Neutral
50C-53F	0	AIQM1	7rfw_bond	Neutral
50C-54F	0.01	AIQM1	7rfw_bond	Neutral
1C-2O	0	ANI-2x	7rfw_bond	Neutral
1C-4N	-0.01	ANI-2x	7rfw_bond	Neutral
4N-5C	0	ANI-2x	7rfw_bond	Neutral
5C-6C	0	ANI-2x	7rfw_bond	Neutral
5C-8C	0	ANI-2x	7rfw_bond	Neutral
6C-7O	0	ANI-2x	7rfw_bond	Neutral
6C-14N	0.01	ANI-2x	7rfw_bond	Neutral
8C-9S	-0.01	ANI-2x	7rfw_bond	Neutral
9S-26C	0	ANI-2x	7rfw_bond	Neutral
14N-15C	0	ANI-2x	7rfw_bond	Neutral
20C-21N	0	ANI-2x	7rfw_bond	Neutral
20C-25O	0	ANI-2x	7rfw_bond	Neutral
20C-37C	0.01	ANI-2x	7rfw_bond	Neutral
21N-23C	-0.01	ANI-2x	7rfw_bond	Neutral
22O-36C	0	ANI-2x	7rfw_bond	Neutral
23C-26C	-0.01	ANI-2x	7rfw_bond	Neutral
23C-29C	0	ANI-2x	7rfw_bond	Neutral
24N-35C	0	ANI-2x	7rfw_bond	Neutral
24N-36C	0	ANI-2x	7rfw_bond	Neutral
26C-33N	0	ANI-2x	7rfw_bond	Neutral
27N-37C	0	ANI-2x	7rfw_bond	Neutral
27N-38C	-0.01	ANI-2x	7rfw_bond	Neutral
27N-41C	0.01	ANI-2x	7rfw_bond	Neutral
28O-41C	0	ANI-2x	7rfw_bond	Neutral
29C-32C	0.01	ANI-2x	7rfw_bond	Neutral
30N-42C	0	ANI-2x	7rfw_bond	Neutral
30N-49C	0	ANI-2x	7rfw_bond	Neutral
31O-49C	0	ANI-2x	7rfw_bond	Neutral
32C-34C	0.01	ANI-2x	7rfw_bond	Neutral
32C-36C	0	ANI-2x	7rfw_bond	Neutral
34C-35C	0	ANI-2x	7rfw_bond	Neutral
37C-40C	0.01	ANI-2x	7rfw_bond	Neutral
38C-39C	0.01	ANI-2x	7rfw_bond	Neutral
39C-40C	-0.01	ANI-2x	7rfw_bond	Neutral
39C-46C	0	ANI-2x	7rfw_bond	Neutral
40C-46C	0	ANI-2x	7rfw_bond	Neutral
41C-42C	0	ANI-2x	7rfw_bond	Neutral
42C-43C	0.01	ANI-2x	7rfw_bond	Neutral
43C-44C	-0.01	ANI-2x	7rfw_bond	Neutral
43C-45C	-0.01	ANI-2x	7rfw_bond	Neutral
43C-51C	-0.01	ANI-2x	7rfw_bond	Neutral
46C-47C	0	ANI-2x	7rfw_bond	Neutral
46C-48C	0	ANI-2x	7rfw_bond	Neutral
49C-50C	0	ANI-2x	7rfw_bond	Neutral
50C-52F	0	ANI-2x	7rfw_bond	Neutral
50C-53F	0	ANI-2x	7rfw_bond	Neutral
50C-54F	0.01	ANI-2x	7rfw_bond	Neutral
1C-2O	-0.01	GFN2-xTB	7rfw_bond	Neutral
1C-4N	-0.02	GFN2-xTB	7rfw_bond	Neutral
4N-5C	-0.01	GFN2-xTB	7rfw_bond	Neutral
5C-6C	0	GFN2-xTB	7rfw_bond	Neutral
5C-8C	-0.01	GFN2-xTB	7rfw_bond	Neutral
6C-7O	-0.01	GFN2-xTB	7rfw_bond	Neutral
6C-14N	-0.01	GFN2-xTB	7rfw_bond	Neutral
8C-9S	0	GFN2-xTB	7rfw_bond	Neutral
9S-26C	-0.01	GFN2-xTB	7rfw_bond	Neutral
14N-15C	-0.01	GFN2-xTB	7rfw_bond	Neutral
20C-21N	-0.01	GFN2-xTB	7rfw_bond	Neutral
20C-25O	-0.01	GFN2-xTB	7rfw_bond	Neutral
20C-37C	0	GFN2-xTB	7rfw_bond	Neutral
21N-23C	-0.01	GFN2-xTB	7rfw_bond	Neutral
22O-36C	-0.01	GFN2-xTB	7rfw_bond	Neutral
23C-26C	-0.02	GFN2-xTB	7rfw_bond	Neutral
23C-29C	-0.01	GFN2-xTB	7rfw_bond	Neutral
24N-35C	-0.01	GFN2-xTB	7rfw_bond	Neutral
24N-36C	-0.01	GFN2-xTB	7rfw_bond	Neutral
26C-33N	-0.02	GFN2-xTB	7rfw_bond	Neutral
27N-37C	0	GFN2-xTB	7rfw_bond	Neutral
27N-38C	-0.02	GFN2-xTB	7rfw_bond	Neutral
27N-41C	-0.01	GFN2-xTB	7rfw_bond	Neutral
28O-41C	-0.01	GFN2-xTB	7rfw_bond	Neutral
29C-32C	0	GFN2-xTB	7rfw_bond	Neutral
30N-42C	0	GFN2-xTB	7rfw_bond	Neutral
30N-49C	-0.02	GFN2-xTB	7rfw_bond	Neutral
31O-49C	-0.01	GFN2-xTB	7rfw_bond	Neutral
32C-34C	0	GFN2-xTB	7rfw_bond	Neutral
32C-36C	0	GFN2-xTB	7rfw_bond	Neutral
34C-35C	-0.01	GFN2-xTB	7rfw_bond	Neutral
37C-40C	-0.01	GFN2-xTB	7rfw_bond	Neutral
38C-39C	0	GFN2-xTB	7rfw_bond	Neutral
39C-40C	0	GFN2-xTB	7rfw_bond	Neutral
39C-46C	0	GFN2-xTB	7rfw_bond	Neutral
40C-46C	0	GFN2-xTB	7rfw_bond	Neutral
41C-42C	0	GFN2-xTB	7rfw_bond	Neutral
42C-43C	0	GFN2-xTB	7rfw_bond	Neutral
43C-44C	-0.01	GFN2-xTB	7rfw_bond	Neutral
43C-45C	-0.01	GFN2-xTB	7rfw_bond	Neutral
43C-51C	-0.01	GFN2-xTB	7rfw_bond	Neutral
46C-47C	-0.01	GFN2-xTB	7rfw_bond	Neutral
46C-48C	-0.01	GFN2-xTB	7rfw_bond	Neutral
49C-50C	0.02	GFN2-xTB	7rfw_bond	Neutral
50C-52F	-0.01	GFN2-xTB	7rfw_bond	Neutral
50C-53F	0	GFN2-xTB	7rfw_bond	Neutral
50C-54F	0.02	GFN2-xTB	7rfw_bond	Neutral
1C-9C	-0.01	AIQM1	7rfw_unbond	Neutral
1C-25N	0	AIQM1	7rfw_unbond	Neutral
1C-29O	-0.01	AIQM1	7rfw_unbond	Neutral
2C-20C	0	AIQM1	7rfw_unbond	Neutral
2C-24N	0	AIQM1	7rfw_unbond	Neutral
3C-10C	0	AIQM1	7rfw_unbond	Neutral
3C-27N	0	AIQM1	7rfw_unbond	Neutral
3C-30O	0	AIQM1	7rfw_unbond	Neutral
4C-21C	0	AIQM1	7rfw_unbond	Neutral
4C-26N	0	AIQM1	7rfw_unbond	Neutral
4C-31O	0	AIQM1	7rfw_unbond	Neutral
5C-22C	-0.01	AIQM1	7rfw_unbond	Neutral
5C-28N	-0.01	AIQM1	7rfw_unbond	Neutral
5C-32O	0	AIQM1	7rfw_unbond	Neutral
6C-7C	-0.01	AIQM1	7rfw_unbond	Neutral
6C-9C	0	AIQM1	7rfw_unbond	Neutral
7C-25N	0.01	AIQM1	7rfw_unbond	Neutral
8C-11C	0	AIQM1	7rfw_unbond	Neutral
8C-26N	0	AIQM1	7rfw_unbond	Neutral
9C-19C	0	AIQM1	7rfw_unbond	Neutral
10C-12C	0	AIQM1	7rfw_unbond	Neutral
10C-26N	0	AIQM1	7rfw_unbond	Neutral
11C-12C	0	AIQM1	7rfw_unbond	Neutral
11C-13C	0	AIQM1	7rfw_unbond	Neutral
12C-13C	0	AIQM1	7rfw_unbond	Neutral
13C-14C	-0.01	AIQM1	7rfw_unbond	Neutral
13C-15C	-0.01	AIQM1	7rfw_unbond	Neutral
16C-23C	-0.01	AIQM1	7rfw_unbond	Neutral
17C-23C	0	AIQM1	7rfw_unbond	Neutral
18C-23C	0	AIQM1	7rfw_unbond	Neutral
19C-20C	-0.01	AIQM1	7rfw_unbond	Neutral
20C-27N	0	AIQM1	7rfw_unbond	Neutral
21C-23C	0	AIQM1	7rfw_unbond	Neutral
21C-28N	0	AIQM1	7rfw_unbond	Neutral
22C-33F	0	AIQM1	7rfw_unbond	Neutral
22C-34F	0	AIQM1	7rfw_unbond	Neutral
22C-35F	0.01	AIQM1	7rfw_unbond	Neutral
1C-9C	0	ANI-2x	7rfw_unbond	Neutral
1C-25N	0	ANI-2x	7rfw_unbond	Neutral
1C-29O	0	ANI-2x	7rfw_unbond	Neutral
2C-20C	0	ANI-2x	7rfw_unbond	Neutral
2C-24N	0	ANI-2x	7rfw_unbond	Neutral
3C-10C	0.01	ANI-2x	7rfw_unbond	Neutral
3C-27N	0	ANI-2x	7rfw_unbond	Neutral
3C-30O	0	ANI-2x	7rfw_unbond	Neutral
4C-21C	0	ANI-2x	7rfw_unbond	Neutral
4C-26N	0.01	ANI-2x	7rfw_unbond	Neutral
4C-31O	0	ANI-2x	7rfw_unbond	Neutral
5C-22C	0	ANI-2x	7rfw_unbond	Neutral
5C-28N	0	ANI-2x	7rfw_unbond	Neutral
5C-32O	0	ANI-2x	7rfw_unbond	Neutral
6C-7C	0	ANI-2x	7rfw_unbond	Neutral
6C-9C	0	ANI-2x	7rfw_unbond	Neutral
7C-25N	0	ANI-2x	7rfw_unbond	Neutral
8C-11C	0.01	ANI-2x	7rfw_unbond	Neutral
8C-26N	-0.01	ANI-2x	7rfw_unbond	Neutral
9C-19C	0.01	ANI-2x	7rfw_unbond	Neutral
10C-12C	0	ANI-2x	7rfw_unbond	Neutral
10C-26N	0	ANI-2x	7rfw_unbond	Neutral
11C-12C	-0.01	ANI-2x	7rfw_unbond	Neutral
11C-13C	0	ANI-2x	7rfw_unbond	Neutral
12C-13C	0	ANI-2x	7rfw_unbond	Neutral
13C-14C	0	ANI-2x	7rfw_unbond	Neutral
13C-15C	0	ANI-2x	7rfw_unbond	Neutral
16C-23C	-0.01	ANI-2x	7rfw_unbond	Neutral
17C-23C	0	ANI-2x	7rfw_unbond	Neutral
18C-23C	0	ANI-2x	7rfw_unbond	Neutral
19C-20C	0	ANI-2x	7rfw_unbond	Neutral
20C-27N	0	ANI-2x	7rfw_unbond	Neutral
21C-23C	0	ANI-2x	7rfw_unbond	Neutral
21C-28N	0	ANI-2x	7rfw_unbond	Neutral
22C-33F	0	ANI-2x	7rfw_unbond	Neutral
22C-34F	0	ANI-2x	7rfw_unbond	Neutral
22C-35F	0.01	ANI-2x	7rfw_unbond	Neutral
1C-9C	0	GFN2-xTB	7rfw_unbond	Neutral
1C-25N	-0.01	GFN2-xTB	7rfw_unbond	Neutral
1C-29O	-0.01	GFN2-xTB	7rfw_unbond	Neutral
2C-20C	-0.03	GFN2-xTB	7rfw_unbond	Neutral
2C-24N	-0.02	GFN2-xTB	7rfw_unbond	Neutral
3C-10C	0	GFN2-xTB	7rfw_unbond	Neutral
3C-27N	-0.01	GFN2-xTB	7rfw_unbond	Neutral
3C-30O	-0.01	GFN2-xTB	7rfw_unbond	Neutral
4C-21C	0.01	GFN2-xTB	7rfw_unbond	Neutral
4C-26N	-0.01	GFN2-xTB	7rfw_unbond	Neutral
4C-31O	-0.01	GFN2-xTB	7rfw_unbond	Neutral
5C-22C	0.01	GFN2-xTB	7rfw_unbond	Neutral
5C-28N	-0.02	GFN2-xTB	7rfw_unbond	Neutral
5C-32O	-0.01	GFN2-xTB	7rfw_unbond	Neutral
6C-7C	-0.01	GFN2-xTB	7rfw_unbond	Neutral
6C-9C	0	GFN2-xTB	7rfw_unbond	Neutral
7C-25N	-0.01	GFN2-xTB	7rfw_unbond	Neutral
8C-11C	0	GFN2-xTB	7rfw_unbond	Neutral
8C-26N	-0.01	GFN2-xTB	7rfw_unbond	Neutral
9C-19C	0	GFN2-xTB	7rfw_unbond	Neutral
10C-12C	-0.01	GFN2-xTB	7rfw_unbond	Neutral
10C-26N	0	GFN2-xTB	7rfw_unbond	Neutral
11C-12C	0	GFN2-xTB	7rfw_unbond	Neutral
11C-13C	0	GFN2-xTB	7rfw_unbond	Neutral
12C-13C	0	GFN2-xTB	7rfw_unbond	Neutral
13C-14C	-0.01	GFN2-xTB	7rfw_unbond	Neutral
13C-15C	-0.01	GFN2-xTB	7rfw_unbond	Neutral
16C-23C	-0.01	GFN2-xTB	7rfw_unbond	Neutral
17C-23C	0	GFN2-xTB	7rfw_unbond	Neutral
18C-23C	0	GFN2-xTB	7rfw_unbond	Neutral
19C-20C	0	GFN2-xTB	7rfw_unbond	Neutral
20C-27N	0	GFN2-xTB	7rfw_unbond	Neutral
21C-23C	-0.01	GFN2-xTB	7rfw_unbond	Neutral
21C-28N	0	GFN2-xTB	7rfw_unbond	Neutral
22C-33F	-0.01	GFN2-xTB	7rfw_unbond	Neutral
22C-34F	0	GFN2-xTB	7rfw_unbond	Neutral
22C-35F	0.02	GFN2-xTB	7rfw_unbond	Neutral
1N-2C	0	AIQM1	1ajx	Neutral
1N-7C	0	AIQM1	1ajx	Neutral
1N-8C	0	AIQM1	1ajx	Neutral
2C-3N	0	AIQM1	1ajx	Neutral
2C-15O	0	AIQM1	1ajx	Neutral
3N-4C	0	AIQM1	1ajx	Neutral
3N-16C	0	AIQM1	1ajx	Neutral
4C-5C	0	AIQM1	1ajx	Neutral
4C-23C	0.01	AIQM1	1ajx	Neutral
5C-6C	0	AIQM1	1ajx	Neutral
5C-31O	0.01	AIQM1	1ajx	Neutral
6C-7C	0	AIQM1	1ajx	Neutral
6C-32O	0	AIQM1	1ajx	Neutral
7C-33C	0.01	AIQM1	1ajx	Neutral
8C-9C	0	AIQM1	1ajx	Neutral
9C-10C	0.01	AIQM1	1ajx	Neutral
9C-14C	0	AIQM1	1ajx	Neutral
10C-11C	0	AIQM1	1ajx	Neutral
11C-12C	0	AIQM1	1ajx	Neutral
12C-13C	0	AIQM1	1ajx	Neutral
13C-14C	0	AIQM1	1ajx	Neutral
16C-17C	0	AIQM1	1ajx	Neutral
17C-18C	0.01	AIQM1	1ajx	Neutral
17C-22C	0	AIQM1	1ajx	Neutral
18C-19C	0	AIQM1	1ajx	Neutral
19C-20C	0	AIQM1	1ajx	Neutral
20C-21C	0	AIQM1	1ajx	Neutral
21C-22C	0	AIQM1	1ajx	Neutral
23C-24O	0	AIQM1	1ajx	Neutral
24O-25C	0.01	AIQM1	1ajx	Neutral
25C-26C	0	AIQM1	1ajx	Neutral
25C-30C	0	AIQM1	1ajx	Neutral
26C-27C	0	AIQM1	1ajx	Neutral
27C-28C	-0.01	AIQM1	1ajx	Neutral
28C-29C	0	AIQM1	1ajx	Neutral
29C-30C	0.01	AIQM1	1ajx	Neutral
33C-34O	0	AIQM1	1ajx	Neutral
34O-35C	0.01	AIQM1	1ajx	Neutral
35C-36C	0	AIQM1	1ajx	Neutral
35C-40C	0	AIQM1	1ajx	Neutral
36C-37C	0.01	AIQM1	1ajx	Neutral
37C-38C	0	AIQM1	1ajx	Neutral
38C-39C	-0.01	AIQM1	1ajx	Neutral
39C-40C	0	AIQM1	1ajx	Neutral
1N-2C	0	ANI-2x	1ajx	Neutral
1N-7C	0.01	ANI-2x	1ajx	Neutral
1N-8C	0	ANI-2x	1ajx	Neutral
2C-3N	0.01	ANI-2x	1ajx	Neutral
2C-15O	0	ANI-2x	1ajx	Neutral
3N-4C	0	ANI-2x	1ajx	Neutral
3N-16C	0	ANI-2x	1ajx	Neutral
4C-5C	-0.01	ANI-2x	1ajx	Neutral
4C-23C	0.01	ANI-2x	1ajx	Neutral
5C-6C	0.01	ANI-2x	1ajx	Neutral
5C-31O	0.01	ANI-2x	1ajx	Neutral
6C-7C	0	ANI-2x	1ajx	Neutral
6C-32O	0	ANI-2x	1ajx	Neutral
7C-33C	0.01	ANI-2x	1ajx	Neutral
8C-9C	0	ANI-2x	1ajx	Neutral
9C-10C	0.01	ANI-2x	1ajx	Neutral
9C-14C	0	ANI-2x	1ajx	Neutral
10C-11C	0	ANI-2x	1ajx	Neutral
11C-12C	0	ANI-2x	1ajx	Neutral
12C-13C	0	ANI-2x	1ajx	Neutral
13C-14C	0	ANI-2x	1ajx	Neutral
16C-17C	0	ANI-2x	1ajx	Neutral
17C-18C	0.01	ANI-2x	1ajx	Neutral
17C-22C	0	ANI-2x	1ajx	Neutral
18C-19C	0	ANI-2x	1ajx	Neutral
19C-20C	0	ANI-2x	1ajx	Neutral
20C-21C	0	ANI-2x	1ajx	Neutral
21C-22C	0	ANI-2x	1ajx	Neutral
23C-24O	0	ANI-2x	1ajx	Neutral
24O-25C	0	ANI-2x	1ajx	Neutral
25C-26C	0	ANI-2x	1ajx	Neutral
25C-30C	0	ANI-2x	1ajx	Neutral
26C-27C	-0.01	ANI-2x	1ajx	Neutral
27C-28C	-0.01	ANI-2x	1ajx	Neutral
28C-29C	0	ANI-2x	1ajx	Neutral
29C-30C	0	ANI-2x	1ajx	Neutral
33C-34O	0	ANI-2x	1ajx	Neutral
34O-35C	0	ANI-2x	1ajx	Neutral
35C-36C	0	ANI-2x	1ajx	Neutral
35C-40C	0	ANI-2x	1ajx	Neutral
36C-37C	0	ANI-2x	1ajx	Neutral
37C-38C	0	ANI-2x	1ajx	Neutral
38C-39C	-0.01	ANI-2x	1ajx	Neutral
39C-40C	0	ANI-2x	1ajx	Neutral
1N-2C	0	GFN2-xTB	1ajx	Neutral
1N-7C	-0.01	GFN2-xTB	1ajx	Neutral
1N-8C	0	GFN2-xTB	1ajx	Neutral
2C-3N	-0.01	GFN2-xTB	1ajx	Neutral
2C-15O	-0.01	GFN2-xTB	1ajx	Neutral
3N-4C	-0.02	GFN2-xTB	1ajx	Neutral
3N-16C	0	GFN2-xTB	1ajx	Neutral
4C-5C	0	GFN2-xTB	1ajx	Neutral
4C-23C	0.01	GFN2-xTB	1ajx	Neutral
5C-6C	0.01	GFN2-xTB	1ajx	Neutral
5C-31O	0	GFN2-xTB	1ajx	Neutral
6C-7C	0.01	GFN2-xTB	1ajx	Neutral
6C-32O	-0.01	GFN2-xTB	1ajx	Neutral
7C-33C	0.01	GFN2-xTB	1ajx	Neutral
8C-9C	-0.01	GFN2-xTB	1ajx	Neutral
9C-10C	0	GFN2-xTB	1ajx	Neutral
9C-14C	-0.01	GFN2-xTB	1ajx	Neutral
10C-11C	-0.01	GFN2-xTB	1ajx	Neutral
11C-12C	-0.01	GFN2-xTB	1ajx	Neutral
12C-13C	0	GFN2-xTB	1ajx	Neutral
13C-14C	-0.01	GFN2-xTB	1ajx	Neutral
16C-17C	-0.01	GFN2-xTB	1ajx	Neutral
17C-18C	0	GFN2-xTB	1ajx	Neutral
17C-22C	-0.01	GFN2-xTB	1ajx	Neutral
18C-19C	-0.01	GFN2-xTB	1ajx	Neutral
19C-20C	-0.01	GFN2-xTB	1ajx	Neutral
20C-21C	0	GFN2-xTB	1ajx	Neutral
21C-22C	-0.01	GFN2-xTB	1ajx	Neutral
23C-24O	-0.01	GFN2-xTB	1ajx	Neutral
24O-25C	0.01	GFN2-xTB	1ajx	Neutral
25C-26C	0	GFN2-xTB	1ajx	Neutral
25C-30C	-0.01	GFN2-xTB	1ajx	Neutral
26C-27C	-0.01	GFN2-xTB	1ajx	Neutral
27C-28C	-0.01	GFN2-xTB	1ajx	Neutral
28C-29C	-0.01	GFN2-xTB	1ajx	Neutral
29C-30C	0	GFN2-xTB	1ajx	Neutral
33C-34O	-0.01	GFN2-xTB	1ajx	Neutral
34O-35C	0.01	GFN2-xTB	1ajx	Neutral
35C-36C	-0.01	GFN2-xTB	1ajx	Neutral
35C-40C	0	GFN2-xTB	1ajx	Neutral
36C-37C	0	GFN2-xTB	1ajx	Neutral
37C-38C	-0.01	GFN2-xTB	1ajx	Neutral
38C-39C	-0.01	GFN2-xTB	1ajx	Neutral
39C-40C	-0.01	GFN2-xTB	1ajx	Neutral
1C-2N	0	AIQM1	1br5	Neutral
1C-10C	0	AIQM1	1br5	Neutral
1C-11O	0	AIQM1	1br5	Neutral
2N-3C	0	AIQM1	1br5	Neutral
3C-4N	0	AIQM1	1br5	Neutral
3C-12N	0	AIQM1	1br5	Neutral
4N-5C	0	AIQM1	1br5	Neutral
5C-6N	0	AIQM1	1br5	Neutral
5C-10C	0.01	AIQM1	1br5	Neutral
6N-7C	0.01	AIQM1	1br5	Neutral
7C-8C	-0.01	AIQM1	1br5	Neutral
8C-9N	0.01	AIQM1	1br5	Neutral
8C-13C	-0.01	AIQM1	1br5	Neutral
9N-10C	0	AIQM1	1br5	Neutral
13C-14O	0	AIQM1	1br5	Neutral
13C-17C	-0.05	AIQM1	1br5	Neutral
15O-17C	0.01	AIQM1	1br5	Neutral
16O-18C	0.01	AIQM1	1br5	Neutral
17C-18C	0	AIQM1	1br5	Neutral
1C-2N	0.01	ANI-2x	1br5	Neutral
1C-10C	0	ANI-2x	1br5	Neutral
1C-11O	0	ANI-2x	1br5	Neutral
2N-3C	-0.01	ANI-2x	1br5	Neutral
3C-4N	0.01	ANI-2x	1br5	Neutral
3C-12N	0.01	ANI-2x	1br5	Neutral
4N-5C	0.01	ANI-2x	1br5	Neutral
5C-6N	0	ANI-2x	1br5	Neutral
5C-10C	0.01	ANI-2x	1br5	Neutral
6N-7C	0	ANI-2x	1br5	Neutral
7C-8C	-0.02	ANI-2x	1br5	Neutral
8C-9N	0.01	ANI-2x	1br5	Neutral
8C-13C	-0.01	ANI-2x	1br5	Neutral
9N-10C	0.01	ANI-2x	1br5	Neutral
13C-14O	0.01	ANI-2x	1br5	Neutral
13C-17C	-0.04	ANI-2x	1br5	Neutral
15O-17C	0.01	ANI-2x	1br5	Neutral
16O-18C	-0.01	ANI-2x	1br5	Neutral
17C-18C	-0.01	ANI-2x	1br5	Neutral
1C-2N	-0.01	GFN2-xTB	1br5	Neutral
1C-10C	-0.01	GFN2-xTB	1br5	Neutral
1C-11O	0	GFN2-xTB	1br5	Neutral
2N-3C	-0.01	GFN2-xTB	1br5	Neutral
3C-4N	0	GFN2-xTB	1br5	Neutral
3C-12N	-0.02	GFN2-xTB	1br5	Neutral
4N-5C	-0.01	GFN2-xTB	1br5	Neutral
5C-6N	0	GFN2-xTB	1br5	Neutral
5C-10C	0.01	GFN2-xTB	1br5	Neutral
6N-7C	-0.01	GFN2-xTB	1br5	Neutral
7C-8C	-0.01	GFN2-xTB	1br5	Neutral
8C-9N	0	GFN2-xTB	1br5	Neutral
8C-13C	-0.02	GFN2-xTB	1br5	Neutral
9N-10C	-0.01	GFN2-xTB	1br5	Neutral
13C-14O	-0.01	GFN2-xTB	1br5	Neutral
13C-17C	-0.02	GFN2-xTB	1br5	Neutral
15O-17C	0	GFN2-xTB	1br5	Neutral
16O-18C	-0.02	GFN2-xTB	1br5	Neutral
17C-18C	0.02	GFN2-xTB	1br5	Neutral
1C-2C	0	AIQM1	1d4i	Neutral
1C-6C	0	AIQM1	1d4i	Neutral
1C-15C	0	AIQM1	1d4i	Neutral
2C-3C	0.01	AIQM1	1d4i	Neutral
3C-4C	0	AIQM1	1d4i	Neutral
4C-5C	0.01	AIQM1	1d4i	Neutral
5C-6C	0	AIQM1	1d4i	Neutral
7C-8C	0.01	AIQM1	1d4i	Neutral
7C-12C	0	AIQM1	1d4i	Neutral
7C-13C	-0.01	AIQM1	1d4i	Neutral
8C-9C	0	AIQM1	1d4i	Neutral
9C-10C	0.01	AIQM1	1d4i	Neutral
10C-11C	0	AIQM1	1d4i	Neutral
11C-12C	0	AIQM1	1d4i	Neutral
13C-14O	0.01	AIQM1	1d4i	Neutral
14O-17C	0	AIQM1	1d4i	Neutral
15C-16O	0	AIQM1	1d4i	Neutral
16O-21C	0	AIQM1	1d4i	Neutral
17C-18C	-0.01	AIQM1	1d4i	Neutral
17C-25C	-0.01	AIQM1	1d4i	Neutral
18C-19C	-0.01	AIQM1	1d4i	Neutral
19C-20O	0.01	AIQM1	1d4i	Neutral
19C-21C	0	AIQM1	1d4i	Neutral
21C-22C	0	AIQM1	1d4i	Neutral
22C-23O	0	AIQM1	1d4i	Neutral
22C-24N	0	AIQM1	1d4i	Neutral
24N-38C	0.01	AIQM1	1d4i	Neutral
25C-26O	0	AIQM1	1d4i	Neutral
25C-27N	-0.01	AIQM1	1d4i	Neutral
27N-28C	0	AIQM1	1d4i	Neutral
28C-29C	0	AIQM1	1d4i	Neutral
28C-34C	-0.02	AIQM1	1d4i	Neutral
29C-30C	0.01	AIQM1	1d4i	Neutral
29C-31C	0	AIQM1	1d4i	Neutral
30C-36C	0	AIQM1	1d4i	Neutral
30C-37C	0	AIQM1	1d4i	Neutral
31C-32C	0.01	AIQM1	1d4i	Neutral
32C-33C	0	AIQM1	1d4i	Neutral
33C-36C	0.01	AIQM1	1d4i	Neutral
34C-35O	0.01	AIQM1	1d4i	Neutral
34C-37C	0	AIQM1	1d4i	Neutral
38C-39C	0	AIQM1	1d4i	Neutral
38C-44C	0	AIQM1	1d4i	Neutral
39C-40C	0.01	AIQM1	1d4i	Neutral
39C-41C	0	AIQM1	1d4i	Neutral
40C-46C	0	AIQM1	1d4i	Neutral
40C-47C	0	AIQM1	1d4i	Neutral
41C-42C	0.01	AIQM1	1d4i	Neutral
42C-43C	-0.01	AIQM1	1d4i	Neutral
43C-46C	0.01	AIQM1	1d4i	Neutral
44C-45O	0.01	AIQM1	1d4i	Neutral
44C-47C	0	AIQM1	1d4i	Neutral
1C-2C	0	ANI-2x	1d4i	Neutral
1C-6C	0	ANI-2x	1d4i	Neutral
1C-15C	0	ANI-2x	1d4i	Neutral
2C-3C	0	ANI-2x	1d4i	Neutral
3C-4C	0	ANI-2x	1d4i	Neutral
4C-5C	0	ANI-2x	1d4i	Neutral
5C-6C	0	ANI-2x	1d4i	Neutral
7C-8C	0.01	ANI-2x	1d4i	Neutral
7C-12C	0	ANI-2x	1d4i	Neutral
7C-13C	-0.01	ANI-2x	1d4i	Neutral
8C-9C	0	ANI-2x	1d4i	Neutral
9C-10C	0	ANI-2x	1d4i	Neutral
10C-11C	0	ANI-2x	1d4i	Neutral
11C-12C	0	ANI-2x	1d4i	Neutral
13C-14O	0.01	ANI-2x	1d4i	Neutral
14O-17C	0	ANI-2x	1d4i	Neutral
15C-16O	0	ANI-2x	1d4i	Neutral
16O-21C	0	ANI-2x	1d4i	Neutral
17C-18C	0	ANI-2x	1d4i	Neutral
17C-25C	0	ANI-2x	1d4i	Neutral
18C-19C	0	ANI-2x	1d4i	Neutral
19C-20O	0.01	ANI-2x	1d4i	Neutral
19C-21C	0	ANI-2x	1d4i	Neutral
21C-22C	0	ANI-2x	1d4i	Neutral
22C-23O	0	ANI-2x	1d4i	Neutral
22C-24N	0.01	ANI-2x	1d4i	Neutral
24N-38C	0	ANI-2x	1d4i	Neutral
25C-26O	0	ANI-2x	1d4i	Neutral
25C-27N	0	ANI-2x	1d4i	Neutral
27N-28C	0	ANI-2x	1d4i	Neutral
28C-29C	0.02	ANI-2x	1d4i	Neutral
28C-34C	-0.01	ANI-2x	1d4i	Neutral
29C-30C	0.01	ANI-2x	1d4i	Neutral
29C-31C	0	ANI-2x	1d4i	Neutral
30C-36C	0	ANI-2x	1d4i	Neutral
30C-37C	0	ANI-2x	1d4i	Neutral
31C-32C	0	ANI-2x	1d4i	Neutral
32C-33C	0	ANI-2x	1d4i	Neutral
33C-36C	0.01	ANI-2x	1d4i	Neutral
34C-35O	0	ANI-2x	1d4i	Neutral
34C-37C	0	ANI-2x	1d4i	Neutral
38C-39C	0.01	ANI-2x	1d4i	Neutral
38C-44C	0.01	ANI-2x	1d4i	Neutral
39C-40C	0	ANI-2x	1d4i	Neutral
39C-41C	0	ANI-2x	1d4i	Neutral
40C-46C	0	ANI-2x	1d4i	Neutral
40C-47C	0	ANI-2x	1d4i	Neutral
41C-42C	0	ANI-2x	1d4i	Neutral
42C-43C	-0.01	ANI-2x	1d4i	Neutral
43C-46C	0.01	ANI-2x	1d4i	Neutral
44C-45O	-0.01	ANI-2x	1d4i	Neutral
44C-47C	0	ANI-2x	1d4i	Neutral
1C-2C	-0.01	GFN2-xTB	1d4i	Neutral
1C-6C	-0.01	GFN2-xTB	1d4i	Neutral
1C-15C	0	GFN2-xTB	1d4i	Neutral
2C-3C	0	GFN2-xTB	1d4i	Neutral
3C-4C	-0.01	GFN2-xTB	1d4i	Neutral
4C-5C	0	GFN2-xTB	1d4i	Neutral
5C-6C	-0.01	GFN2-xTB	1d4i	Neutral
7C-8C	0	GFN2-xTB	1d4i	Neutral
7C-12C	-0.01	GFN2-xTB	1d4i	Neutral
7C-13C	-0.01	GFN2-xTB	1d4i	Neutral
8C-9C	-0.01	GFN2-xTB	1d4i	Neutral
9C-10C	-0.01	GFN2-xTB	1d4i	Neutral
10C-11C	0	GFN2-xTB	1d4i	Neutral
11C-12C	-0.01	GFN2-xTB	1d4i	Neutral
13C-14O	0	GFN2-xTB	1d4i	Neutral
14O-17C	0	GFN2-xTB	1d4i	Neutral
15C-16O	0	GFN2-xTB	1d4i	Neutral
16O-21C	0	GFN2-xTB	1d4i	Neutral
17C-18C	0.01	GFN2-xTB	1d4i	Neutral
17C-25C	0	GFN2-xTB	1d4i	Neutral
18C-19C	0	GFN2-xTB	1d4i	Neutral
19C-20O	0	GFN2-xTB	1d4i	Neutral
19C-21C	0.01	GFN2-xTB	1d4i	Neutral
21C-22C	0	GFN2-xTB	1d4i	Neutral
22C-23O	-0.01	GFN2-xTB	1d4i	Neutral
22C-24N	-0.01	GFN2-xTB	1d4i	Neutral
24N-38C	0.01	GFN2-xTB	1d4i	Neutral
25C-26O	-0.01	GFN2-xTB	1d4i	Neutral
25C-27N	-0.01	GFN2-xTB	1d4i	Neutral
27N-28C	0	GFN2-xTB	1d4i	Neutral
28C-29C	0	GFN2-xTB	1d4i	Neutral
28C-34C	-0.01	GFN2-xTB	1d4i	Neutral
29C-30C	0	GFN2-xTB	1d4i	Neutral
29C-31C	-0.01	GFN2-xTB	1d4i	Neutral
30C-36C	-0.01	GFN2-xTB	1d4i	Neutral
30C-37C	-0.01	GFN2-xTB	1d4i	Neutral
31C-32C	0	GFN2-xTB	1d4i	Neutral
32C-33C	0	GFN2-xTB	1d4i	Neutral
33C-36C	0	GFN2-xTB	1d4i	Neutral
34C-35O	-0.01	GFN2-xTB	1d4i	Neutral
34C-37C	0	GFN2-xTB	1d4i	Neutral
38C-39C	-0.01	GFN2-xTB	1d4i	Neutral
38C-44C	0	GFN2-xTB	1d4i	Neutral
39C-40C	0	GFN2-xTB	1d4i	Neutral
39C-41C	-0.01	GFN2-xTB	1d4i	Neutral
40C-46C	-0.01	GFN2-xTB	1d4i	Neutral
40C-47C	-0.01	GFN2-xTB	1d4i	Neutral
41C-42C	0	GFN2-xTB	1d4i	Neutral
42C-43C	-0.01	GFN2-xTB	1d4i	Neutral
43C-46C	0	GFN2-xTB	1d4i	Neutral
44C-45O	-0.01	GFN2-xTB	1d4i	Neutral
44C-47C	0	GFN2-xTB	1d4i	Neutral
1C-2C	-0.01	AIQM1	1f9g	Charged
1C-7O	-0.01	AIQM1	1f9g	Charged
1C-10O	0.01	AIQM1	1f9g	Charged
2C-3C	0	AIQM1	1f9g	Charged
2C-8O	0	AIQM1	1f9g	Charged
3C-4C	0	AIQM1	1f9g	Charged
3C-9O	-0.01	AIQM1	1f9g	Charged
4C-5C	0	AIQM1	1f9g	Charged
4C-10O	0	AIQM1	1f9g	Charged
5C-6C	-0.01	AIQM1	1f9g	Charged
5C-11O	0	AIQM1	1f9g	Charged
6C-12O	0.01	AIQM1	1f9g	Charged
1C-2C	0.02	ANI-2x	1f9g	Charged
1C-7O	-0.02	ANI-2x	1f9g	Charged
1C-10O	-0.02	ANI-2x	1f9g	Charged
2C-3C	0.03	ANI-2x	1f9g	Charged
2C-8O	-0.04	ANI-2x	1f9g	Charged
3C-4C	0.02	ANI-2x	1f9g	Charged
3C-9O	-0.04	ANI-2x	1f9g	Charged
4C-5C	0	ANI-2x	1f9g	Charged
4C-10O	0.01	ANI-2x	1f9g	Charged
5C-6C	0	ANI-2x	1f9g	Charged
5C-11O	0	ANI-2x	1f9g	Charged
6C-12O	-0.01	ANI-2x	1f9g	Charged
1C-2C	-0.01	GFN2-xTB	1f9g	Charged
1C-7O	0	GFN2-xTB	1f9g	Charged
1C-10O	0.01	GFN2-xTB	1f9g	Charged
2C-3C	0.01	GFN2-xTB	1f9g	Charged
2C-8O	0.02	GFN2-xTB	1f9g	Charged
3C-4C	0	GFN2-xTB	1f9g	Charged
3C-9O	-0.01	GFN2-xTB	1f9g	Charged
4C-5C	0.01	GFN2-xTB	1f9g	Charged
4C-10O	-0.01	GFN2-xTB	1f9g	Charged
5C-6C	0.01	GFN2-xTB	1f9g	Charged
5C-11O	-0.01	GFN2-xTB	1f9g	Charged
6C-12O	-0.01	GFN2-xTB	1f9g	Charged
1C-2C	0	AIQM1	1lf3	Neutral
1C-10C	-0.01	AIQM1	1lf3	Neutral
1C-14N	-0.01	AIQM1	1lf3	Neutral
2C-4C	0	AIQM1	1lf3	Neutral
3C-10C	0	AIQM1	1lf3	Neutral
3C-11N	0.01	AIQM1	1lf3	Neutral
4C-5C	0	AIQM1	1lf3	Neutral
4C-6C	0	AIQM1	1lf3	Neutral
5C-7C	0	AIQM1	1lf3	Neutral
6C-8C	0	AIQM1	1lf3	Neutral
7C-9C	0	AIQM1	1lf3	Neutral
8C-9C	0	AIQM1	1lf3	Neutral
10C-12O	0.01	AIQM1	1lf3	Neutral
11N-13C	-0.01	AIQM1	1lf3	Neutral
11N-16C	0.01	AIQM1	1lf3	Neutral
13C-15O	-0.01	AIQM1	1lf3	Neutral
13C-23C	0	AIQM1	1lf3	Neutral
14N-21C	-0.02	AIQM1	1lf3	Neutral
16C-19C	0	AIQM1	1lf3	Neutral
17N-25C	0.01	AIQM1	1lf3	Neutral
17N-29C	-0.01	AIQM1	1lf3	Neutral
17N-52C	-0.01	AIQM1	1lf3	Neutral
18O-21C	0.01	AIQM1	1lf3	Neutral
19C-49C	0	AIQM1	1lf3	Neutral
20O-52C	0	AIQM1	1lf3	Neutral
21C-42C	-0.01	AIQM1	1lf3	Neutral
22O-27C	0	AIQM1	1lf3	Neutral
22O-37C	0	AIQM1	1lf3	Neutral
23C-25C	-0.01	AIQM1	1lf3	Neutral
24O-50C	0	AIQM1	1lf3	Neutral
24O-53C	0.01	AIQM1	1lf3	Neutral
26O-29C	0	AIQM1	1lf3	Neutral
27C-28O	0	AIQM1	1lf3	Neutral
28O-41C	0.01	AIQM1	1lf3	Neutral
29C-40C	0	AIQM1	1lf3	Neutral
30O-46C	0	AIQM1	1lf3	Neutral
30O-59C	0.01	AIQM1	1lf3	Neutral
31C-44C	0	AIQM1	1lf3	Neutral
31C-48C	0	AIQM1	1lf3	Neutral
32O-34C	0	AIQM1	1lf3	Neutral
32O-58C	0	AIQM1	1lf3	Neutral
33C-45C	0	AIQM1	1lf3	Neutral
33C-49C	0.01	AIQM1	1lf3	Neutral
34C-46C	0	AIQM1	1lf3	Neutral
34C-50C	0	AIQM1	1lf3	Neutral
35C-47C	0	AIQM1	1lf3	Neutral
35C-51C	0	AIQM1	1lf3	Neutral
36C-40C	0	AIQM1	1lf3	Neutral
36C-44C	0	AIQM1	1lf3	Neutral
36C-52C	0	AIQM1	1lf3	Neutral
37C-41C	-0.01	AIQM1	1lf3	Neutral
37C-45C	0.01	AIQM1	1lf3	Neutral
38C-42C	0	AIQM1	1lf3	Neutral
38C-46C	0	AIQM1	1lf3	Neutral
39C-43C	0	AIQM1	1lf3	Neutral
39C-47C	0	AIQM1	1lf3	Neutral
40C-54C	0	AIQM1	1lf3	Neutral
41C-55C	0	AIQM1	1lf3	Neutral
42C-56C	0	AIQM1	1lf3	Neutral
43C-57C	0.01	AIQM1	1lf3	Neutral
43C-58C	0	AIQM1	1lf3	Neutral
48C-54C	0	AIQM1	1lf3	Neutral
49C-55C	0	AIQM1	1lf3	Neutral
50C-56C	0	AIQM1	1lf3	Neutral
51C-57C	0	AIQM1	1lf3	Neutral
1C-2C	0	ANI-2x	1lf3	Neutral
1C-10C	-0.01	ANI-2x	1lf3	Neutral
1C-14N	-0.02	ANI-2x	1lf3	Neutral
2C-4C	0	ANI-2x	1lf3	Neutral
3C-10C	0.01	ANI-2x	1lf3	Neutral
3C-11N	0.01	ANI-2x	1lf3	Neutral
4C-5C	0	ANI-2x	1lf3	Neutral
4C-6C	0	ANI-2x	1lf3	Neutral
5C-7C	0	ANI-2x	1lf3	Neutral
6C-8C	0	ANI-2x	1lf3	Neutral
7C-9C	0	ANI-2x	1lf3	Neutral
8C-9C	0	ANI-2x	1lf3	Neutral
10C-12O	0.01	ANI-2x	1lf3	Neutral
11N-13C	0	ANI-2x	1lf3	Neutral
11N-16C	0.01	ANI-2x	1lf3	Neutral
13C-15O	-0.01	ANI-2x	1lf3	Neutral
13C-23C	0	ANI-2x	1lf3	Neutral
14N-21C	-0.01	ANI-2x	1lf3	Neutral
16C-19C	0	ANI-2x	1lf3	Neutral
17N-25C	0	ANI-2x	1lf3	Neutral
17N-29C	0.01	ANI-2x	1lf3	Neutral
17N-52C	0	ANI-2x	1lf3	Neutral
18O-21C	0.01	ANI-2x	1lf3	Neutral
19C-49C	0	ANI-2x	1lf3	Neutral
20O-52C	0	ANI-2x	1lf3	Neutral
21C-42C	0	ANI-2x	1lf3	Neutral
22O-27C	0	ANI-2x	1lf3	Neutral
22O-37C	0.01	ANI-2x	1lf3	Neutral
23C-25C	0	ANI-2x	1lf3	Neutral
24O-50C	0	ANI-2x	1lf3	Neutral
24O-53C	0	ANI-2x	1lf3	Neutral
26O-29C	0	ANI-2x	1lf3	Neutral
27C-28O	-0.01	ANI-2x	1lf3	Neutral
28O-41C	0.01	ANI-2x	1lf3	Neutral
29C-40C	0	ANI-2x	1lf3	Neutral
30O-46C	0.01	ANI-2x	1lf3	Neutral
30O-59C	0	ANI-2x	1lf3	Neutral
31C-44C	-0.01	ANI-2x	1lf3	Neutral
31C-48C	0	ANI-2x	1lf3	Neutral
32O-34C	0.01	ANI-2x	1lf3	Neutral
32O-58C	-0.01	ANI-2x	1lf3	Neutral
33C-45C	0	ANI-2x	1lf3	Neutral
33C-49C	0.01	ANI-2x	1lf3	Neutral
34C-46C	0	ANI-2x	1lf3	Neutral
34C-50C	0	ANI-2x	1lf3	Neutral
35C-47C	0	ANI-2x	1lf3	Neutral
35C-51C	0	ANI-2x	1lf3	Neutral
36C-40C	0	ANI-2x	1lf3	Neutral
36C-44C	0.01	ANI-2x	1lf3	Neutral
36C-52C	0	ANI-2x	1lf3	Neutral
37C-41C	0	ANI-2x	1lf3	Neutral
37C-45C	0.01	ANI-2x	1lf3	Neutral
38C-42C	0	ANI-2x	1lf3	Neutral
38C-46C	0	ANI-2x	1lf3	Neutral
39C-43C	-0.01	ANI-2x	1lf3	Neutral
39C-47C	0	ANI-2x	1lf3	Neutral
40C-54C	0.01	ANI-2x	1lf3	Neutral
41C-55C	0	ANI-2x	1lf3	Neutral
42C-56C	0	ANI-2x	1lf3	Neutral
43C-57C	0	ANI-2x	1lf3	Neutral
43C-58C	0	ANI-2x	1lf3	Neutral
48C-54C	-0.01	ANI-2x	1lf3	Neutral
49C-55C	0	ANI-2x	1lf3	Neutral
50C-56C	0	ANI-2x	1lf3	Neutral
51C-57C	0	ANI-2x	1lf3	Neutral
1C-2C	0	GFN2-xTB	1lf3	Neutral
1C-10C	0	GFN2-xTB	1lf3	Neutral
1C-14N	-0.01	GFN2-xTB	1lf3	Neutral
2C-4C	-0.01	GFN2-xTB	1lf3	Neutral
3C-10C	0.01	GFN2-xTB	1lf3	Neutral
3C-11N	0	GFN2-xTB	1lf3	Neutral
4C-5C	-0.01	GFN2-xTB	1lf3	Neutral
4C-6C	-0.01	GFN2-xTB	1lf3	Neutral
5C-7C	-0.01	GFN2-xTB	1lf3	Neutral
6C-8C	-0.01	GFN2-xTB	1lf3	Neutral
7C-9C	0	GFN2-xTB	1lf3	Neutral
8C-9C	-0.01	GFN2-xTB	1lf3	Neutral
10C-12O	-0.01	GFN2-xTB	1lf3	Neutral
11N-13C	-0.02	GFN2-xTB	1lf3	Neutral
11N-16C	-0.01	GFN2-xTB	1lf3	Neutral
13C-15O	-0.01	GFN2-xTB	1lf3	Neutral
13C-23C	0	GFN2-xTB	1lf3	Neutral
14N-21C	-0.01	GFN2-xTB	1lf3	Neutral
16C-19C	0	GFN2-xTB	1lf3	Neutral
17N-25C	0	GFN2-xTB	1lf3	Neutral
17N-29C	0	GFN2-xTB	1lf3	Neutral
17N-52C	-0.01	GFN2-xTB	1lf3	Neutral
18O-21C	0	GFN2-xTB	1lf3	Neutral
19C-49C	-0.01	GFN2-xTB	1lf3	Neutral
20O-52C	0	GFN2-xTB	1lf3	Neutral
21C-42C	-0.01	GFN2-xTB	1lf3	Neutral
22O-27C	-0.01	GFN2-xTB	1lf3	Neutral
22O-37C	0	GFN2-xTB	1lf3	Neutral
23C-25C	0	GFN2-xTB	1lf3	Neutral
24O-50C	0	GFN2-xTB	1lf3	Neutral
24O-53C	0	GFN2-xTB	1lf3	Neutral
26O-29C	0	GFN2-xTB	1lf3	Neutral
27C-28O	-0.01	GFN2-xTB	1lf3	Neutral
28O-41C	0.01	GFN2-xTB	1lf3	Neutral
29C-40C	-0.01	GFN2-xTB	1lf3	Neutral
30O-46C	0.01	GFN2-xTB	1lf3	Neutral
30O-59C	-0.01	GFN2-xTB	1lf3	Neutral
31C-44C	-0.01	GFN2-xTB	1lf3	Neutral
31C-48C	-0.01	GFN2-xTB	1lf3	Neutral
32O-34C	0.01	GFN2-xTB	1lf3	Neutral
32O-58C	-0.01	GFN2-xTB	1lf3	Neutral
33C-45C	-0.01	GFN2-xTB	1lf3	Neutral
33C-49C	0	GFN2-xTB	1lf3	Neutral
34C-46C	0	GFN2-xTB	1lf3	Neutral
34C-50C	0	GFN2-xTB	1lf3	Neutral
35C-47C	-0.01	GFN2-xTB	1lf3	Neutral
35C-51C	-0.01	GFN2-xTB	1lf3	Neutral
36C-40C	0.01	GFN2-xTB	1lf3	Neutral
36C-44C	0	GFN2-xTB	1lf3	Neutral
36C-52C	-0.01	GFN2-xTB	1lf3	Neutral
37C-41C	0.01	GFN2-xTB	1lf3	Neutral
37C-45C	0	GFN2-xTB	1lf3	Neutral
38C-42C	-0.01	GFN2-xTB	1lf3	Neutral
38C-46C	-0.01	GFN2-xTB	1lf3	Neutral
39C-43C	-0.01	GFN2-xTB	1lf3	Neutral
39C-47C	-0.01	GFN2-xTB	1lf3	Neutral
40C-54C	0	GFN2-xTB	1lf3	Neutral
41C-55C	-0.01	GFN2-xTB	1lf3	Neutral
42C-56C	0	GFN2-xTB	1lf3	Neutral
43C-57C	0	GFN2-xTB	1lf3	Neutral
43C-58C	0	GFN2-xTB	1lf3	Neutral
48C-54C	-0.01	GFN2-xTB	1lf3	Neutral
49C-55C	-0.01	GFN2-xTB	1lf3	Neutral
50C-56C	0	GFN2-xTB	1lf3	Neutral
51C-57C	-0.01	GFN2-xTB	1lf3	Neutral
1Cl-26C	0	AIQM1	1m7q	Charged
2Cl-22C	0	AIQM1	1m7q	Charged
3C-4C	0	AIQM1	1m7q	Charged
3C-8C	0	AIQM1	1m7q	Charged
3C-14C	0	AIQM1	1m7q	Charged
4C-5C	0	AIQM1	1m7q	Charged
4C-10C	-0.01	AIQM1	1m7q	Charged
5C-6C	0	AIQM1	1m7q	Charged
6C-7C	0.01	AIQM1	1m7q	Charged
6C-9N	0	AIQM1	1m7q	Charged
7C-8C	-0.01	AIQM1	1m7q	Charged
8C-11N	0	AIQM1	1m7q	Charged
9N-27C	0	AIQM1	1m7q	Charged
9N-31C	0	AIQM1	1m7q	Charged
10C-17C	0	AIQM1	1m7q	Charged
10C-21C	0	AIQM1	1m7q	Charged
11N-12C	0	AIQM1	1m7q	Charged
11N-16C	0	AIQM1	1m7q	Charged
12C-13N	0.01	AIQM1	1m7q	Charged
12C-15O	0	AIQM1	1m7q	Charged
13N-14C	0	AIQM1	1m7q	Charged
16C-22C	0	AIQM1	1m7q	Charged
16C-26C	0	AIQM1	1m7q	Charged
17C-18C	0	AIQM1	1m7q	Charged
18C-19C	0	AIQM1	1m7q	Charged
19C-20C	-0.01	AIQM1	1m7q	Charged
19C-33F	0.01	AIQM1	1m7q	Charged
20C-21C	0	AIQM1	1m7q	Charged
21C-32F	0.01	AIQM1	1m7q	Charged
22C-23C	0	AIQM1	1m7q	Charged
23C-24C	0	AIQM1	1m7q	Charged
24C-25C	0	AIQM1	1m7q	Charged
25C-26C	0	AIQM1	1m7q	Charged
27C-28C	0	AIQM1	1m7q	Charged
28C-29N	0.01	AIQM1	1m7q	Charged
29N-30C	0.01	AIQM1	1m7q	Charged
30C-31C	0	AIQM1	1m7q	Charged
1Cl-26C	0	ANI-2x	1m7q	Charged
2Cl-22C	0	ANI-2x	1m7q	Charged
3C-4C	0	ANI-2x	1m7q	Charged
3C-8C	0	ANI-2x	1m7q	Charged
3C-14C	0	ANI-2x	1m7q	Charged
4C-5C	-0.01	ANI-2x	1m7q	Charged
4C-10C	0	ANI-2x	1m7q	Charged
5C-6C	0.01	ANI-2x	1m7q	Charged
6C-7C	0.01	ANI-2x	1m7q	Charged
6C-9N	-0.02	ANI-2x	1m7q	Charged
7C-8C	-0.01	ANI-2x	1m7q	Charged
8C-11N	0.01	ANI-2x	1m7q	Charged
9N-27C	0.01	ANI-2x	1m7q	Charged
9N-31C	0.01	ANI-2x	1m7q	Charged
10C-17C	0	ANI-2x	1m7q	Charged
10C-21C	0	ANI-2x	1m7q	Charged
11N-12C	-0.01	ANI-2x	1m7q	Charged
11N-16C	0	ANI-2x	1m7q	Charged
12C-13N	0.01	ANI-2x	1m7q	Charged
12C-15O	0	ANI-2x	1m7q	Charged
13N-14C	0	ANI-2x	1m7q	Charged
16C-22C	0	ANI-2x	1m7q	Charged
16C-26C	0	ANI-2x	1m7q	Charged
17C-18C	0	ANI-2x	1m7q	Charged
18C-19C	0	ANI-2x	1m7q	Charged
19C-20C	-0.01	ANI-2x	1m7q	Charged
19C-33F	0.01	ANI-2x	1m7q	Charged
20C-21C	0	ANI-2x	1m7q	Charged
21C-32F	0.01	ANI-2x	1m7q	Charged
22C-23C	0	ANI-2x	1m7q	Charged
23C-24C	0	ANI-2x	1m7q	Charged
24C-25C	0	ANI-2x	1m7q	Charged
25C-26C	0	ANI-2x	1m7q	Charged
27C-28C	0.01	ANI-2x	1m7q	Charged
28C-29N	0	ANI-2x	1m7q	Charged
29N-30C	-0.01	ANI-2x	1m7q	Charged
30C-31C	0.01	ANI-2x	1m7q	Charged
1Cl-26C	-0.02	GFN2-xTB	1m7q	Charged
2Cl-22C	-0.01	GFN2-xTB	1m7q	Charged
3C-4C	-0.01	GFN2-xTB	1m7q	Charged
3C-8C	0	GFN2-xTB	1m7q	Charged
3C-14C	-0.01	GFN2-xTB	1m7q	Charged
4C-5C	-0.01	GFN2-xTB	1m7q	Charged
4C-10C	-0.01	GFN2-xTB	1m7q	Charged
5C-6C	0	GFN2-xTB	1m7q	Charged
6C-7C	0	GFN2-xTB	1m7q	Charged
6C-9N	-0.02	GFN2-xTB	1m7q	Charged
7C-8C	-0.01	GFN2-xTB	1m7q	Charged
8C-11N	-0.02	GFN2-xTB	1m7q	Charged
9N-27C	-0.01	GFN2-xTB	1m7q	Charged
9N-31C	-0.01	GFN2-xTB	1m7q	Charged
10C-17C	-0.01	GFN2-xTB	1m7q	Charged
10C-21C	0	GFN2-xTB	1m7q	Charged
11N-12C	-0.01	GFN2-xTB	1m7q	Charged
11N-16C	0	GFN2-xTB	1m7q	Charged
12C-13N	-0.01	GFN2-xTB	1m7q	Charged
12C-15O	0	GFN2-xTB	1m7q	Charged
13N-14C	-0.01	GFN2-xTB	1m7q	Charged
16C-22C	-0.01	GFN2-xTB	1m7q	Charged
16C-26C	0	GFN2-xTB	1m7q	Charged
17C-18C	-0.01	GFN2-xTB	1m7q	Charged
18C-19C	-0.01	GFN2-xTB	1m7q	Charged
19C-20C	-0.01	GFN2-xTB	1m7q	Charged
19C-33F	0.01	GFN2-xTB	1m7q	Charged
20C-21C	0	GFN2-xTB	1m7q	Charged
21C-32F	0.01	GFN2-xTB	1m7q	Charged
22C-23C	0	GFN2-xTB	1m7q	Charged
23C-24C	-0.01	GFN2-xTB	1m7q	Charged
24C-25C	-0.01	GFN2-xTB	1m7q	Charged
25C-26C	0	GFN2-xTB	1m7q	Charged
27C-28C	0.01	GFN2-xTB	1m7q	Charged
28C-29N	-0.02	GFN2-xTB	1m7q	Charged
29N-30C	-0.02	GFN2-xTB	1m7q	Charged
30C-31C	0.01	GFN2-xTB	1m7q	Charged
1N-2C	-0.01	AIQM1	1nj1	Charged
2C-3C	0.01	AIQM1	1nj1	Charged
2C-5C	-0.01	AIQM1	1nj1	Charged
3C-4O	0	AIQM1	1nj1	Charged
3C-21N	-0.03	AIQM1	1nj1	Charged
5C-6S	-0.01	AIQM1	1nj1	Charged
7C-8O	0.01	AIQM1	1nj1	Charged
7C-9C	-0.01	AIQM1	1nj1	Charged
8O-32S	-0.04	AIQM1	1nj1	Charged
9C-10O	0	AIQM1	1nj1	Charged
9C-11C	0	AIQM1	1nj1	Charged
10O-15C	0.01	AIQM1	1nj1	Charged
11C-12O	0	AIQM1	1nj1	Charged
11C-13C	0	AIQM1	1nj1	Charged
13C-14O	-0.01	AIQM1	1nj1	Charged
13C-15C	-0.01	AIQM1	1nj1	Charged
15C-28N	0	AIQM1	1nj1	Charged
16N-18C	0.01	AIQM1	1nj1	Charged
16N-24C	0	AIQM1	1nj1	Charged
17O-32S	-0.02	AIQM1	1nj1	Charged
18C-20N	0	AIQM1	1nj1	Charged
19O-32S	-0.02	AIQM1	1nj1	Charged
20N-22C	0	AIQM1	1nj1	Charged
21N-32S	0.07	AIQM1	1nj1	Charged
22C-23C	0	AIQM1	1nj1	Charged
22C-28N	0	AIQM1	1nj1	Charged
23C-24C	0	AIQM1	1nj1	Charged
23C-26N	0	AIQM1	1nj1	Charged
24C-25N	-0.01	AIQM1	1nj1	Charged
26N-27C	0	AIQM1	1nj1	Charged
27C-28N	0	AIQM1	1nj1	Charged
1N-2C	-0.01	ANI-2x	1nj1	Charged
2C-3C	0.01	ANI-2x	1nj1	Charged
2C-5C	-0.01	ANI-2x	1nj1	Charged
3C-4O	0	ANI-2x	1nj1	Charged
3C-21N	-0.03	ANI-2x	1nj1	Charged
5C-6S	-0.01	ANI-2x	1nj1	Charged
7C-8O	0.01	ANI-2x	1nj1	Charged
7C-9C	-0.01	ANI-2x	1nj1	Charged
8O-32S	-0.04	ANI-2x	1nj1	Charged
9C-10O	0	ANI-2x	1nj1	Charged
9C-11C	0	ANI-2x	1nj1	Charged
10O-15C	0.02	ANI-2x	1nj1	Charged
11C-12O	0	ANI-2x	1nj1	Charged
11C-13C	0.01	ANI-2x	1nj1	Charged
13C-14O	-0.01	ANI-2x	1nj1	Charged
13C-15C	-0.01	ANI-2x	1nj1	Charged
15C-28N	0	ANI-2x	1nj1	Charged
16N-18C	0	ANI-2x	1nj1	Charged
16N-24C	0	ANI-2x	1nj1	Charged
17O-32S	-0.02	ANI-2x	1nj1	Charged
18C-20N	0	ANI-2x	1nj1	Charged
19O-32S	-0.02	ANI-2x	1nj1	Charged
20N-22C	0	ANI-2x	1nj1	Charged
21N-32S	0.07	ANI-2x	1nj1	Charged
22C-23C	0	ANI-2x	1nj1	Charged
22C-28N	0.01	ANI-2x	1nj1	Charged
23C-24C	0.01	ANI-2x	1nj1	Charged
23C-26N	0	ANI-2x	1nj1	Charged
24C-25N	-0.01	ANI-2x	1nj1	Charged
26N-27C	-0.01	ANI-2x	1nj1	Charged
27C-28N	0	ANI-2x	1nj1	Charged
1N-2C	0	GFN2-xTB	1nj1	Charged
2C-3C	0	GFN2-xTB	1nj1	Charged
2C-5C	-0.01	GFN2-xTB	1nj1	Charged
3C-4O	0	GFN2-xTB	1nj1	Charged
3C-21N	-0.03	GFN2-xTB	1nj1	Charged
5C-6S	-0.01	GFN2-xTB	1nj1	Charged
7C-8O	-0.03	GFN2-xTB	1nj1	Charged
7C-9C	0.02	GFN2-xTB	1nj1	Charged
8O-32S	-0.02	GFN2-xTB	1nj1	Charged
9C-10O	0	GFN2-xTB	1nj1	Charged
9C-11C	0.01	GFN2-xTB	1nj1	Charged
10O-15C	0	GFN2-xTB	1nj1	Charged
11C-12O	0	GFN2-xTB	1nj1	Charged
11C-13C	0.02	GFN2-xTB	1nj1	Charged
13C-14O	-0.01	GFN2-xTB	1nj1	Charged
13C-15C	0	GFN2-xTB	1nj1	Charged
15C-28N	-0.01	GFN2-xTB	1nj1	Charged
16N-18C	-0.01	GFN2-xTB	1nj1	Charged
16N-24C	0	GFN2-xTB	1nj1	Charged
17O-32S	-0.02	GFN2-xTB	1nj1	Charged
18C-20N	-0.01	GFN2-xTB	1nj1	Charged
19O-32S	-0.02	GFN2-xTB	1nj1	Charged
20N-22C	-0.01	GFN2-xTB	1nj1	Charged
21N-32S	0	GFN2-xTB	1nj1	Charged
22C-23C	0.02	GFN2-xTB	1nj1	Charged
22C-28N	-0.01	GFN2-xTB	1nj1	Charged
23C-24C	0	GFN2-xTB	1nj1	Charged
23C-26N	-0.01	GFN2-xTB	1nj1	Charged
24C-25N	-0.01	GFN2-xTB	1nj1	Charged
26N-27C	-0.01	GFN2-xTB	1nj1	Charged
27C-28N	-0.01	GFN2-xTB	1nj1	Charged
1P-2O	-0.02	AIQM1	1nox	Charged
1P-3O	-0.01	AIQM1	1nox	Charged
1P-4O	-0.02	AIQM1	1nox	Charged
1P-18O	0.02	AIQM1	1nox	Charged
5C-27N	0	AIQM1	1nox	Charged
5C-28C	-0.01	AIQM1	1nox	Charged
6N-7C	0	AIQM1	1nox	Charged
6N-26C	0.01	AIQM1	1nox	Charged
7C-8O	0	AIQM1	1nox	Charged
7C-10N	0	AIQM1	1nox	Charged
9C-11O	0.01	AIQM1	1nox	Charged
9C-28C	-0.02	AIQM1	1nox	Charged
9C-30C	0	AIQM1	1nox	Charged
10N-12C	0	AIQM1	1nox	Charged
12C-13C	-0.01	AIQM1	1nox	Charged
12C-14O	0	AIQM1	1nox	Charged
13C-17N	0	AIQM1	1nox	Charged
13C-26C	0.01	AIQM1	1nox	Charged
15C-18O	-0.03	AIQM1	1nox	Charged
15C-30C	0.01	AIQM1	1nox	Charged
16C-17N	0	AIQM1	1nox	Charged
16C-19C	0	AIQM1	1nox	Charged
16C-25C	0	AIQM1	1nox	Charged
19C-20C	0	AIQM1	1nox	Charged
20C-21C	-0.01	AIQM1	1nox	Charged
20C-22C	0	AIQM1	1nox	Charged
22C-23C	-0.01	AIQM1	1nox	Charged
22C-24C	0.01	AIQM1	1nox	Charged
24C-25C	0	AIQM1	1nox	Charged
25C-27N	-0.01	AIQM1	1nox	Charged
26C-27N	-0.01	AIQM1	1nox	Charged
28C-29O	0.01	AIQM1	1nox	Charged
30C-31O	-0.01	AIQM1	1nox	Charged
1P-2O	-0.02	ANI-2x	1nox	Charged
1P-3O	-0.01	ANI-2x	1nox	Charged
1P-4O	-0.02	ANI-2x	1nox	Charged
1P-18O	0.02	ANI-2x	1nox	Charged
5C-27N	0	ANI-2x	1nox	Charged
5C-28C	0	ANI-2x	1nox	Charged
6N-7C	0	ANI-2x	1nox	Charged
6N-26C	0.02	ANI-2x	1nox	Charged
7C-8O	0	ANI-2x	1nox	Charged
7C-10N	0	ANI-2x	1nox	Charged
9C-11O	0.01	ANI-2x	1nox	Charged
9C-28C	0	ANI-2x	1nox	Charged
9C-30C	0.01	ANI-2x	1nox	Charged
10N-12C	0.01	ANI-2x	1nox	Charged
12C-13C	-0.01	ANI-2x	1nox	Charged
[truncated: 2,787 more rows]

## Sheet: Figure2b
deviation in angles for the selected 50 drug/inhibitor structures (QR50 dataset) optimized in the gas phase, using MLPs (MLP-CC: AIQM1, MLP-DFT: ANI-2x) and the (SE) GFN2-xTB method compared to the (QM) ωB97X-D/6-31G(d) method
	Value	Method	PDB	System
2C-1C-6C	0.3	AIQM1	1xbb	Neutral
1C-2C-3N	-0.1	AIQM1	1xbb	Neutral
2C-3N-4C	-0.1	AIQM1	1xbb	Neutral
3N-4C-5C	-0.1	AIQM1	1xbb	Neutral
4C-5C-6C	0.3	AIQM1	1xbb	Neutral
4C-5C-7C	-0.4	AIQM1	1xbb	Neutral
6C-5C-7C	0.1	AIQM1	1xbb	Neutral
1C-6C-5C	-0.4	AIQM1	1xbb	Neutral
5C-7C-8N	0.3	AIQM1	1xbb	Neutral
5C-7C-12C	-0.9	AIQM1	1xbb	Neutral
8N-7C-12C	0.6	AIQM1	1xbb	Neutral
7C-8N-9C	-0.5	AIQM1	1xbb	Neutral
8N-9C-10N	0.1	AIQM1	1xbb	Neutral
8N-9C-13N	-0.2	AIQM1	1xbb	Neutral
10N-9C-13N	0.1	AIQM1	1xbb	Neutral
9C-10N-11C	0.4	AIQM1	1xbb	Neutral
10N-11C-12C	-0.4	AIQM1	1xbb	Neutral
7C-12C-11C	0	AIQM1	1xbb	Neutral
9C-13N-14C	-0.3	AIQM1	1xbb	Neutral
13N-14C-15C	-0.1	AIQM1	1xbb	Neutral
13N-14C-19C	0.1	AIQM1	1xbb	Neutral
15C-14C-19C	0	AIQM1	1xbb	Neutral
14C-15C-16C	0.1	AIQM1	1xbb	Neutral
15C-16C-17C	-0.1	AIQM1	1xbb	Neutral
15C-16C-21N	-0.7	AIQM1	1xbb	Neutral
17C-16C-21N	0.7	AIQM1	1xbb	Neutral
16C-17C-18C	-0.1	AIQM1	1xbb	Neutral
17C-18C-19C	0	AIQM1	1xbb	Neutral
14C-19C-18C	0.1	AIQM1	1xbb	Neutral
14C-19C-20C	0	AIQM1	1xbb	Neutral
18C-19C-20C	0	AIQM1	1xbb	Neutral
16C-21N-22C	-0.8	AIQM1	1xbb	Neutral
21N-22C-23C	-0.4	AIQM1	1xbb	Neutral
21N-22C-29O	0.1	AIQM1	1xbb	Neutral
23C-22C-29O	0.3	AIQM1	1xbb	Neutral
22C-23C-24C	0.1	AIQM1	1xbb	Neutral
22C-23C-28C	-0.2	AIQM1	1xbb	Neutral
24C-23C-28C	0.1	AIQM1	1xbb	Neutral
23C-24C-25C	0.1	AIQM1	1xbb	Neutral
24C-25C-26C	-0.2	AIQM1	1xbb	Neutral
25C-26C-27C	0	AIQM1	1xbb	Neutral
25C-26C-30C	-0.3	AIQM1	1xbb	Neutral
27C-26C-30C	0.3	AIQM1	1xbb	Neutral
26C-27C-28C	-0.1	AIQM1	1xbb	Neutral
23C-28C-27C	0	AIQM1	1xbb	Neutral
26C-30C-31N	0.3	AIQM1	1xbb	Neutral
30C-31N-32C	-0.6	AIQM1	1xbb	Neutral
30C-31N-36C	-1.5	AIQM1	1xbb	Neutral
32C-31N-36C	-0.6	AIQM1	1xbb	Neutral
31N-32C-33C	-0.5	AIQM1	1xbb	Neutral
32C-33C-34N	-0.2	AIQM1	1xbb	Neutral
33C-34N-35C	-0.4	AIQM1	1xbb	Neutral
33C-34N-37C	-1	AIQM1	1xbb	Neutral
35C-34N-37C	-0.9	AIQM1	1xbb	Neutral
34N-35C-36C	-0.2	AIQM1	1xbb	Neutral
31N-36C-35C	0.2	AIQM1	1xbb	Neutral
2C-1C-6C	-0.2	ANI-2x	1xbb	Neutral
1C-2C-3N	-0.1	ANI-2x	1xbb	Neutral
2C-3N-4C	0.3	ANI-2x	1xbb	Neutral
3N-4C-5C	-0.1	ANI-2x	1xbb	Neutral
4C-5C-6C	0	ANI-2x	1xbb	Neutral
4C-5C-7C	0.4	ANI-2x	1xbb	Neutral
6C-5C-7C	-0.3	ANI-2x	1xbb	Neutral
1C-6C-5C	0.2	ANI-2x	1xbb	Neutral
5C-7C-8N	-0.7	ANI-2x	1xbb	Neutral
5C-7C-12C	0.3	ANI-2x	1xbb	Neutral
8N-7C-12C	0.4	ANI-2x	1xbb	Neutral
7C-8N-9C	-0.1	ANI-2x	1xbb	Neutral
8N-9C-10N	-0.1	ANI-2x	1xbb	Neutral
8N-9C-13N	-1.1	ANI-2x	1xbb	Neutral
10N-9C-13N	1.2	ANI-2x	1xbb	Neutral
9C-10N-11C	0.2	ANI-2x	1xbb	Neutral
10N-11C-12C	0	ANI-2x	1xbb	Neutral
7C-12C-11C	-0.3	ANI-2x	1xbb	Neutral
9C-13N-14C	-2.9	ANI-2x	1xbb	Neutral
13N-14C-15C	-1.2	ANI-2x	1xbb	Neutral
13N-14C-19C	0.5	ANI-2x	1xbb	Neutral
15C-14C-19C	0.6	ANI-2x	1xbb	Neutral
14C-15C-16C	0	ANI-2x	1xbb	Neutral
15C-16C-17C	-0.6	ANI-2x	1xbb	Neutral
15C-16C-21N	0.9	ANI-2x	1xbb	Neutral
17C-16C-21N	-0.3	ANI-2x	1xbb	Neutral
16C-17C-18C	0.5	ANI-2x	1xbb	Neutral
17C-18C-19C	-0.2	ANI-2x	1xbb	Neutral
14C-19C-18C	-0.4	ANI-2x	1xbb	Neutral
14C-19C-20C	0.3	ANI-2x	1xbb	Neutral
18C-19C-20C	0.1	ANI-2x	1xbb	Neutral
16C-21N-22C	1.1	ANI-2x	1xbb	Neutral
21N-22C-23C	0.4	ANI-2x	1xbb	Neutral
21N-22C-29O	0.4	ANI-2x	1xbb	Neutral
23C-22C-29O	-0.7	ANI-2x	1xbb	Neutral
22C-23C-24C	-0.2	ANI-2x	1xbb	Neutral
22C-23C-28C	0.1	ANI-2x	1xbb	Neutral
24C-23C-28C	0	ANI-2x	1xbb	Neutral
23C-24C-25C	0	ANI-2x	1xbb	Neutral
24C-25C-26C	-0.2	ANI-2x	1xbb	Neutral
25C-26C-27C	0.2	ANI-2x	1xbb	Neutral
25C-26C-30C	0	ANI-2x	1xbb	Neutral
27C-26C-30C	-0.2	ANI-2x	1xbb	Neutral
26C-27C-28C	-0.2	ANI-2x	1xbb	Neutral
23C-28C-27C	0	ANI-2x	1xbb	Neutral
26C-30C-31N	-0.3	ANI-2x	1xbb	Neutral
30C-31N-32C	0	ANI-2x	1xbb	Neutral
30C-31N-36C	-0.1	ANI-2x	1xbb	Neutral
32C-31N-36C	0.3	ANI-2x	1xbb	Neutral
31N-32C-33C	-0.7	ANI-2x	1xbb	Neutral
32C-33C-34N	-0.3	ANI-2x	1xbb	Neutral
33C-34N-35C	0.1	ANI-2x	1xbb	Neutral
33C-34N-37C	-0.6	ANI-2x	1xbb	Neutral
35C-34N-37C	-0.5	ANI-2x	1xbb	Neutral
34N-35C-36C	-0.1	ANI-2x	1xbb	Neutral
31N-36C-35C	-0.3	ANI-2x	1xbb	Neutral
2C-1C-6C	-0.1	GFN2-xTB	1xbb	Neutral
1C-2C-3N	-0.5	GFN2-xTB	1xbb	Neutral
2C-3N-4C	1.1	GFN2-xTB	1xbb	Neutral
3N-4C-5C	-0.4	GFN2-xTB	1xbb	Neutral
4C-5C-6C	-0.3	GFN2-xTB	1xbb	Neutral
4C-5C-7C	-0.4	GFN2-xTB	1xbb	Neutral
6C-5C-7C	0.7	GFN2-xTB	1xbb	Neutral
1C-6C-5C	0.1	GFN2-xTB	1xbb	Neutral
5C-7C-8N	0.6	GFN2-xTB	1xbb	Neutral
5C-7C-12C	-0.7	GFN2-xTB	1xbb	Neutral
8N-7C-12C	0.1	GFN2-xTB	1xbb	Neutral
7C-8N-9C	0.4	GFN2-xTB	1xbb	Neutral
8N-9C-10N	-1	GFN2-xTB	1xbb	Neutral
8N-9C-13N	1	GFN2-xTB	1xbb	Neutral
10N-9C-13N	0	GFN2-xTB	1xbb	Neutral
9C-10N-11C	1.3	GFN2-xTB	1xbb	Neutral
10N-11C-12C	-0.7	GFN2-xTB	1xbb	Neutral
7C-12C-11C	0	GFN2-xTB	1xbb	Neutral
9C-13N-14C	-1.1	GFN2-xTB	1xbb	Neutral
13N-14C-15C	-1.2	GFN2-xTB	1xbb	Neutral
13N-14C-19C	1.5	GFN2-xTB	1xbb	Neutral
15C-14C-19C	-0.2	GFN2-xTB	1xbb	Neutral
14C-15C-16C	0.6	GFN2-xTB	1xbb	Neutral
15C-16C-17C	-0.8	GFN2-xTB	1xbb	Neutral
15C-16C-21N	0.6	GFN2-xTB	1xbb	Neutral
17C-16C-21N	0.2	GFN2-xTB	1xbb	Neutral
16C-17C-18C	0.5	GFN2-xTB	1xbb	Neutral
17C-18C-19C	-0.3	GFN2-xTB	1xbb	Neutral
14C-19C-18C	0.3	GFN2-xTB	1xbb	Neutral
14C-19C-20C	-0.1	GFN2-xTB	1xbb	Neutral
18C-19C-20C	-0.2	GFN2-xTB	1xbb	Neutral
16C-21N-22C	0.6	GFN2-xTB	1xbb	Neutral
21N-22C-23C	-0.8	GFN2-xTB	1xbb	Neutral
21N-22C-29O	0.4	GFN2-xTB	1xbb	Neutral
23C-22C-29O	0.5	GFN2-xTB	1xbb	Neutral
22C-23C-24C	0.2	GFN2-xTB	1xbb	Neutral
22C-23C-28C	-0.1	GFN2-xTB	1xbb	Neutral
24C-23C-28C	-0.1	GFN2-xTB	1xbb	Neutral
23C-24C-25C	0.3	GFN2-xTB	1xbb	Neutral
24C-25C-26C	-0.4	GFN2-xTB	1xbb	Neutral
25C-26C-27C	0.2	GFN2-xTB	1xbb	Neutral
25C-26C-30C	0.6	GFN2-xTB	1xbb	Neutral
27C-26C-30C	-0.6	GFN2-xTB	1xbb	Neutral
26C-27C-28C	0.2	GFN2-xTB	1xbb	Neutral
23C-28C-27C	-0.2	GFN2-xTB	1xbb	Neutral
26C-30C-31N	-1.6	GFN2-xTB	1xbb	Neutral
30C-31N-32C	-0.2	GFN2-xTB	1xbb	Neutral
30C-31N-36C	0.5	GFN2-xTB	1xbb	Neutral
32C-31N-36C	0	GFN2-xTB	1xbb	Neutral
31N-32C-33C	-0.9	GFN2-xTB	1xbb	Neutral
32C-33C-34N	3	GFN2-xTB	1xbb	Neutral
33C-34N-35C	-0.8	GFN2-xTB	1xbb	Neutral
33C-34N-37C	2.5	GFN2-xTB	1xbb	Neutral
35C-34N-37C	2.6	GFN2-xTB	1xbb	Neutral
34N-35C-36C	3.1	GFN2-xTB	1xbb	Neutral
31N-36C-35C	-1	GFN2-xTB	1xbb	Neutral
2O-1C-3O	-1	AIQM1	4hzz	Charged
2O-1C-4C	1.1	AIQM1	4hzz	Charged
3O-1C-4C	-0.2	AIQM1	4hzz	Charged
1C-4C-5C	0.8	AIQM1	4hzz	Charged
1C-4C-13C	0.1	AIQM1	4hzz	Charged
5C-4C-13C	-0.9	AIQM1	4hzz	Charged
4C-5C-6C	0	AIQM1	4hzz	Charged
5C-6C-7C	-0.1	AIQM1	4hzz	Charged
5C-6C-20N	2	AIQM1	4hzz	Charged
7C-6C-20N	-1.8	AIQM1	4hzz	Charged
6C-7C-8N	-4.4	AIQM1	4hzz	Charged
6C-7C-12C	1.4	AIQM1	4hzz	Charged
8N-7C-12C	1.2	AIQM1	4hzz	Charged
7C-8N-9C	-6.6	AIQM1	4hzz	Charged
8N-9C-10O	-2.7	AIQM1	4hzz	Charged
8N-9C-11C	0.2	AIQM1	4hzz	Charged
10O-9C-11C	2.4	AIQM1	4hzz	Charged
7C-12C-13C	-0.1	AIQM1	4hzz	Charged
7C-12C-14O	0.2	AIQM1	4hzz	Charged
13C-12C-14O	0.2	AIQM1	4hzz	Charged
4C-13C-12C	0.6	AIQM1	4hzz	Charged
12C-14O-15C	-1.2	AIQM1	4hzz	Charged
14O-15C-16C	-0.1	AIQM1	4hzz	Charged
14O-15C-17C	0.3	AIQM1	4hzz	Charged
16C-15C-17C	-0.2	AIQM1	4hzz	Charged
15C-16C-19C	0.2	AIQM1	4hzz	Charged
15C-17C-18C	0.6	AIQM1	4hzz	Charged
2O-1C-3O	-5.5	ANI-2x	4hzz	Charged
2O-1C-4C	1.8	ANI-2x	4hzz	Charged
3O-1C-4C	3.7	ANI-2x	4hzz	Charged
1C-4C-5C	-8.2	ANI-2x	4hzz	Charged
1C-4C-13C	2.8	ANI-2x	4hzz	Charged
5C-4C-13C	5.2	ANI-2x	4hzz	Charged
4C-5C-6C	-3.2	ANI-2x	4hzz	Charged
5C-6C-7C	-2.6	ANI-2x	4hzz	Charged
5C-6C-20N	5.9	ANI-2x	4hzz	Charged
7C-6C-20N	-2.5	ANI-2x	4hzz	Charged
6C-7C-8N	-7.4	ANI-2x	4hzz	Charged
6C-7C-12C	3	ANI-2x	4hzz	Charged
8N-7C-12C	5.6	ANI-2x	4hzz	Charged
7C-8N-9C	-11.7	ANI-2x	4hzz	Charged
8N-9C-10O	-4.2	ANI-2x	4hzz	Charged
8N-9C-11C	-0.2	ANI-2x	4hzz	Charged
10O-9C-11C	4.3	ANI-2x	4hzz	Charged
7C-12C-13C	-0.5	ANI-2x	4hzz	Charged
7C-12C-14O	3.9	ANI-2x	4hzz	Charged
13C-12C-14O	-2.9	ANI-2x	4hzz	Charged
4C-13C-12C	-3.8	ANI-2x	4hzz	Charged
12C-14O-15C	-0.4	ANI-2x	4hzz	Charged
14O-15C-16C	-1.6	ANI-2x	4hzz	Charged
14O-15C-17C	0.9	ANI-2x	4hzz	Charged
16C-15C-17C	-0.4	ANI-2x	4hzz	Charged
15C-16C-19C	-0.8	ANI-2x	4hzz	Charged
15C-17C-18C	-0.5	ANI-2x	4hzz	Charged
2O-1C-3O	0.7	GFN2-xTB	4hzz	Charged
2O-1C-4C	-0.2	GFN2-xTB	4hzz	Charged
3O-1C-4C	-0.5	GFN2-xTB	4hzz	Charged
1C-4C-5C	-0.4	GFN2-xTB	4hzz	Charged
1C-4C-13C	-0.5	GFN2-xTB	4hzz	Charged
5C-4C-13C	0.6	GFN2-xTB	4hzz	Charged
4C-5C-6C	-1	GFN2-xTB	4hzz	Charged
5C-6C-7C	-2.4	GFN2-xTB	4hzz	Charged
5C-6C-20N	1.4	GFN2-xTB	4hzz	Charged
7C-6C-20N	-0.1	GFN2-xTB	4hzz	Charged
6C-7C-8N	-0.2	GFN2-xTB	4hzz	Charged
6C-7C-12C	0.5	GFN2-xTB	4hzz	Charged
8N-7C-12C	-0.4	GFN2-xTB	4hzz	Charged
7C-8N-9C	1.2	GFN2-xTB	4hzz	Charged
8N-9C-10O	-0.3	GFN2-xTB	4hzz	Charged
8N-9C-11C	-1.1	GFN2-xTB	4hzz	Charged
10O-9C-11C	1.3	GFN2-xTB	4hzz	Charged
7C-12C-13C	-0.9	GFN2-xTB	4hzz	Charged
7C-12C-14O	0.5	GFN2-xTB	4hzz	Charged
13C-12C-14O	0.8	GFN2-xTB	4hzz	Charged
4C-13C-12C	-0.1	GFN2-xTB	4hzz	Charged
12C-14O-15C	0.6	GFN2-xTB	4hzz	Charged
14O-15C-16C	0.3	GFN2-xTB	4hzz	Charged
14O-15C-17C	0.3	GFN2-xTB	4hzz	Charged
16C-15C-17C	-1.4	GFN2-xTB	4hzz	Charged
15C-16C-19C	-1.1	GFN2-xTB	4hzz	Charged
15C-17C-18C	-0.6	GFN2-xTB	4hzz	Charged
1C-2C-16C	0.4	AIQM1	5p9i	Neutral
4C-3C-5C	0.1	AIQM1	5p9i	Neutral
3C-4C-6C	-0.2	AIQM1	5p9i	Neutral
3C-5C-7C	0.1	AIQM1	5p9i	Neutral
4C-6C-17C	0.1	AIQM1	5p9i	Neutral
5C-7C-17C	-0.2	AIQM1	5p9i	Neutral
10C-8C-18C	-0.1	AIQM1	5p9i	Neutral
11C-9C-18C	-0.1	AIQM1	5p9i	Neutral
8C-10C-23C	-0.2	AIQM1	5p9i	Neutral
9C-11C-23C	0	AIQM1	5p9i	Neutral
13C-12C-14C	-0.9	AIQM1	5p9i	Neutral
12C-13C-25C	-0.2	AIQM1	5p9i	Neutral
12C-14C-27N	-0.2	AIQM1	5p9i	Neutral
25C-15C-27N	0.1	AIQM1	5p9i	Neutral
2C-16C-21O	0.4	AIQM1	5p9i	Neutral
2C-16C-27N	0.2	AIQM1	5p9i	Neutral
21O-16C-27N	-0.6	AIQM1	5p9i	Neutral
6C-17C-7C	0.1	AIQM1	5p9i	Neutral
6C-17C-22O	-3.4	AIQM1	5p9i	Neutral
7C-17C-22O	3.3	AIQM1	5p9i	Neutral
8C-18C-9C	0.3	AIQM1	5p9i	Neutral
8C-18C-22O	-0.1	AIQM1	5p9i	Neutral
9C-18C-22O	-0.2	AIQM1	5p9i	Neutral
24C-20N-26N	0.1	AIQM1	5p9i	Neutral
17C-22O-18C	-2.5	AIQM1	5p9i	Neutral
10C-23C-11C	0.3	AIQM1	5p9i	Neutral
10C-23C-24C	0.2	AIQM1	5p9i	Neutral
11C-23C-24C	-0.4	AIQM1	5p9i	Neutral
20N-24C-23C	0.3	AIQM1	5p9i	Neutral
20N-24C-32C	-0.3	AIQM1	5p9i	Neutral
23C-24C-32C	0	AIQM1	5p9i	Neutral
13C-25C-15C	-0.2	AIQM1	5p9i	Neutral
13C-25C-26N	-0.6	AIQM1	5p9i	Neutral
15C-25C-26N	0.2	AIQM1	5p9i	Neutral
20N-26N-25C	0.7	AIQM1	5p9i	Neutral
20N-26N-31C	-0.2	AIQM1	5p9i	Neutral
25C-26N-31C	-1	AIQM1	5p9i	Neutral
14C-27N-15C	0.1	AIQM1	5p9i	Neutral
14C-27N-16C	-0.3	AIQM1	5p9i	Neutral
15C-27N-16C	0.2	AIQM1	5p9i	Neutral
29C-28N-33C	-0.3	AIQM1	5p9i	Neutral
28N-29C-30N	0.1	AIQM1	5p9i	Neutral
29C-30N-31C	-0.1	AIQM1	5p9i	Neutral
26N-31C-30N	-0.3	AIQM1	5p9i	Neutral
26N-31C-32C	0.4	AIQM1	5p9i	Neutral
30N-31C-32C	-0.1	AIQM1	5p9i	Neutral
24C-32C-31C	-0.1	AIQM1	5p9i	Neutral
24C-32C-33C	-0.1	AIQM1	5p9i	Neutral
31C-32C-33C	0.3	AIQM1	5p9i	Neutral
19N-33C-28N	-0.4	AIQM1	5p9i	Neutral
19N-33C-32C	0.3	AIQM1	5p9i	Neutral
28N-33C-32C	0.1	AIQM1	5p9i	Neutral
1C-2C-16C	0.3	ANI-2x	5p9i	Neutral
4C-3C-5C	-0.2	ANI-2x	5p9i	Neutral
3C-4C-6C	0.4	ANI-2x	5p9i	Neutral
3C-5C-7C	-0.1	ANI-2x	5p9i	Neutral
4C-6C-17C	-0.2	ANI-2x	5p9i	Neutral
5C-7C-17C	0.4	ANI-2x	5p9i	Neutral
10C-8C-18C	-0.4	ANI-2x	5p9i	Neutral
11C-9C-18C	-0.1	ANI-2x	5p9i	Neutral
8C-10C-23C	-0.6	ANI-2x	5p9i	Neutral
9C-11C-23C	-0.8	ANI-2x	5p9i	Neutral
13C-12C-14C	-0.3	ANI-2x	5p9i	Neutral
12C-13C-25C	0.4	ANI-2x	5p9i	Neutral
12C-14C-27N	0.6	ANI-2x	5p9i	Neutral
25C-15C-27N	0.9	ANI-2x	5p9i	Neutral
2C-16C-21O	1.9	ANI-2x	5p9i	Neutral
2C-16C-27N	-1.2	ANI-2x	5p9i	Neutral
21O-16C-27N	-0.7	ANI-2x	5p9i	Neutral
6C-17C-7C	-0.3	ANI-2x	5p9i	Neutral
6C-17C-22O	1.8	ANI-2x	5p9i	Neutral
7C-17C-22O	-1.5	ANI-2x	5p9i	Neutral
8C-18C-9C	0.7	ANI-2x	5p9i	Neutral
8C-18C-22O	1.7	ANI-2x	5p9i	Neutral
9C-18C-22O	-2.5	ANI-2x	5p9i	Neutral
24C-20N-26N	-0.2	ANI-2x	5p9i	Neutral
17C-22O-18C	-1.2	ANI-2x	5p9i	Neutral
10C-23C-11C	1.1	ANI-2x	5p9i	Neutral
10C-23C-24C	-0.1	ANI-2x	5p9i	Neutral
11C-23C-24C	-0.9	ANI-2x	5p9i	Neutral
20N-24C-23C	0.3	ANI-2x	5p9i	Neutral
20N-24C-32C	0	ANI-2x	5p9i	Neutral
23C-24C-32C	-0.3	ANI-2x	5p9i	Neutral
13C-25C-15C	-0.7	ANI-2x	5p9i	Neutral
13C-25C-26N	-0.1	ANI-2x	5p9i	Neutral
15C-25C-26N	-0.4	ANI-2x	5p9i	Neutral
20N-26N-25C	-0.6	ANI-2x	5p9i	Neutral
20N-26N-31C	0.4	ANI-2x	5p9i	Neutral
25C-26N-31C	-0.2	ANI-2x	5p9i	Neutral
14C-27N-15C	-0.6	ANI-2x	5p9i	Neutral
14C-27N-16C	-0.6	ANI-2x	5p9i	Neutral
15C-27N-16C	-0.9	ANI-2x	5p9i	Neutral
29C-28N-33C	-0.5	ANI-2x	5p9i	Neutral
28N-29C-30N	0	ANI-2x	5p9i	Neutral
29C-30N-31C	0.5	ANI-2x	5p9i	Neutral
26N-31C-30N	0.9	ANI-2x	5p9i	Neutral
26N-31C-32C	-0.2	ANI-2x	5p9i	Neutral
30N-31C-32C	-0.7	ANI-2x	5p9i	Neutral
24C-32C-31C	-0.1	ANI-2x	5p9i	Neutral
24C-32C-33C	-0.1	ANI-2x	5p9i	Neutral
31C-32C-33C	0.2	ANI-2x	5p9i	Neutral
19N-33C-28N	1.1	ANI-2x	5p9i	Neutral
19N-33C-32C	-1.5	ANI-2x	5p9i	Neutral
28N-33C-32C	0.4	ANI-2x	5p9i	Neutral
1C-2C-16C	-0.7	GFN2-xTB	5p9i	Neutral
4C-3C-5C	0	GFN2-xTB	5p9i	Neutral
3C-4C-6C	0	GFN2-xTB	5p9i	Neutral
3C-5C-7C	-0.1	GFN2-xTB	5p9i	Neutral
4C-6C-17C	0.5	GFN2-xTB	5p9i	Neutral
5C-7C-17C	0.6	GFN2-xTB	5p9i	Neutral
10C-8C-18C	0.5	GFN2-xTB	5p9i	Neutral
11C-9C-18C	0.5	GFN2-xTB	5p9i	Neutral
8C-10C-23C	-0.3	GFN2-xTB	5p9i	Neutral
9C-11C-23C	-0.2	GFN2-xTB	5p9i	Neutral
13C-12C-14C	-1.1	GFN2-xTB	5p9i	Neutral
12C-13C-25C	-0.9	GFN2-xTB	5p9i	Neutral
12C-14C-27N	-0.5	GFN2-xTB	5p9i	Neutral
25C-15C-27N	0.4	GFN2-xTB	5p9i	Neutral
2C-16C-21O	1.4	GFN2-xTB	5p9i	Neutral
2C-16C-27N	-1.3	GFN2-xTB	5p9i	Neutral
21O-16C-27N	-0.1	GFN2-xTB	5p9i	Neutral
6C-17C-7C	-1	GFN2-xTB	5p9i	Neutral
6C-17C-22O	1.5	GFN2-xTB	5p9i	Neutral
7C-17C-22O	-0.5	GFN2-xTB	5p9i	Neutral
8C-18C-9C	-0.7	GFN2-xTB	5p9i	Neutral
8C-18C-22O	0.4	GFN2-xTB	5p9i	Neutral
9C-18C-22O	0.1	GFN2-xTB	5p9i	Neutral
24C-20N-26N	1.1	GFN2-xTB	5p9i	Neutral
17C-22O-18C	0.9	GFN2-xTB	5p9i	Neutral
10C-23C-11C	0.3	GFN2-xTB	5p9i	Neutral
10C-23C-24C	0.1	GFN2-xTB	5p9i	Neutral
11C-23C-24C	-0.3	GFN2-xTB	5p9i	Neutral
20N-24C-23C	0.7	GFN2-xTB	5p9i	Neutral
20N-24C-32C	-0.2	GFN2-xTB	5p9i	Neutral
23C-24C-32C	-0.4	GFN2-xTB	5p9i	Neutral
13C-25C-15C	-1.1	GFN2-xTB	5p9i	Neutral
13C-25C-26N	-0.5	GFN2-xTB	5p9i	Neutral
15C-25C-26N	-0.7	GFN2-xTB	5p9i	Neutral
20N-26N-25C	0.7	GFN2-xTB	5p9i	Neutral
20N-26N-31C	-0.4	GFN2-xTB	5p9i	Neutral
25C-26N-31C	-0.3	GFN2-xTB	5p9i	Neutral
14C-27N-15C	0.3	GFN2-xTB	5p9i	Neutral
14C-27N-16C	1.4	GFN2-xTB	5p9i	Neutral
15C-27N-16C	1.8	GFN2-xTB	5p9i	Neutral
29C-28N-33C	1.1	GFN2-xTB	5p9i	Neutral
28N-29C-30N	-0.6	GFN2-xTB	5p9i	Neutral
29C-30N-31C	1.1	GFN2-xTB	5p9i	Neutral
26N-31C-30N	0.8	GFN2-xTB	5p9i	Neutral
26N-31C-32C	0.3	GFN2-xTB	5p9i	Neutral
30N-31C-32C	-1.1	GFN2-xTB	5p9i	Neutral
24C-32C-31C	-0.8	GFN2-xTB	5p9i	Neutral
24C-32C-33C	0.7	GFN2-xTB	5p9i	Neutral
31C-32C-33C	-0.1	GFN2-xTB	5p9i	Neutral
19N-33C-28N	-0.2	GFN2-xTB	5p9i	Neutral
19N-33C-32C	0.7	GFN2-xTB	5p9i	Neutral
28N-33C-32C	-0.5	GFN2-xTB	5p9i	Neutral
1C-2N-3C	-0.5	AIQM1	6jx4	Charged
1C-2N-4C	0.1	AIQM1	6jx4	Charged
3C-2N-4C	0.1	AIQM1	6jx4	Charged
2N-4C-5C	-1.2	AIQM1	6jx4	Charged
4C-5C-6N	-0.8	AIQM1	6jx4	Charged
5C-6N-7C	-1.3	AIQM1	6jx4	Charged
5C-6N-12C	-2.9	AIQM1	6jx4	Charged
7C-6N-12C	-2.1	AIQM1	6jx4	Charged
9C-8C-12C	-0.7	AIQM1	6jx4	Charged
8C-9C-10O	-0.5	AIQM1	6jx4	Charged
8C-9C-20C	0.1	AIQM1	6jx4	Charged
10O-9C-20C	0.4	AIQM1	6jx4	Charged
9C-10O-11C	-1.4	AIQM1	6jx4	Charged
6N-12C-8C	0.2	AIQM1	6jx4	Charged
6N-12C-13C	-0.8	AIQM1	6jx4	Charged
8C-12C-13C	0.7	AIQM1	6jx4	Charged
12C-13C-14N	-0.9	AIQM1	6jx4	Charged
12C-13C-19C	-0.2	AIQM1	6jx4	Charged
14N-13C-19C	1.1	AIQM1	6jx4	Charged
13C-14N-15C	0.3	AIQM1	6jx4	Charged
14N-15C-16O	0.7	AIQM1	6jx4	Charged
14N-15C-17C	0.5	AIQM1	6jx4	Charged
16O-15C-17C	-1.2	AIQM1	6jx4	Charged
15C-17C-18C	-0.3	AIQM1	6jx4	Charged
13C-19C-20C	-0.4	AIQM1	6jx4	Charged
9C-20C-19C	0.4	AIQM1	6jx4	Charged
9C-20C-21N	0.6	AIQM1	6jx4	Charged
19C-20C-21N	-1	AIQM1	6jx4	Charged
20C-21N-22C	-0.8	AIQM1	6jx4	Charged
21N-22C-23N	-0.2	AIQM1	6jx4	Charged
21N-22C-24N	-0.1	AIQM1	6jx4	Charged
23N-22C-24N	0.3	AIQM1	6jx4	Charged
22C-23N-27C	-0.7	AIQM1	6jx4	Charged
22C-24N-25C	0.3	AIQM1	6jx4	Charged
24N-25C-26C	-0.5	AIQM1	6jx4	Charged
25C-26C-27C	0.2	AIQM1	6jx4	Charged
23N-27C-26C	0.5	AIQM1	6jx4	Charged
23N-27C-28C	0.9	AIQM1	6jx4	Charged
26C-27C-28C	-1.4	AIQM1	6jx4	Charged
27C-28C-29C	0	AIQM1	6jx4	Charged
27C-28C-37C	0.2	AIQM1	6jx4	Charged
29C-28C-37C	0	AIQM1	6jx4	Charged
28C-29C-30C	-0.5	AIQM1	6jx4	Charged
28C-29C-34C	0	AIQM1	6jx4	Charged
30C-29C-34C	0.5	AIQM1	6jx4	Charged
29C-30C-31C	-0.3	AIQM1	6jx4	Charged
30C-31C-32C	0.1	AIQM1	6jx4	Charged
31C-32C-33C	0.3	AIQM1	6jx4	Charged
32C-33C-34C	-0.3	AIQM1	6jx4	Charged
29C-34C-33C	-0.2	AIQM1	6jx4	Charged
29C-34C-35N	-0.1	AIQM1	6jx4	Charged
33C-34C-35N	0.2	AIQM1	6jx4	Charged
34C-35N-36C	-0.3	AIQM1	6jx4	Charged
34C-35N-37C	0.3	AIQM1	6jx4	Charged
36C-35N-37C	0	AIQM1	6jx4	Charged
28C-37C-35N	-0.2	AIQM1	6jx4	Charged
1C-2N-3C	-1.4	ANI-2x	6jx4	Charged
1C-2N-4C	-2.4	ANI-2x	6jx4	Charged
3C-2N-4C	0.7	ANI-2x	6jx4	Charged
2N-4C-5C	-0.9	ANI-2x	6jx4	Charged
4C-5C-6N	-1.9	ANI-2x	6jx4	Charged
5C-6N-7C	-1	ANI-2x	6jx4	Charged
5C-6N-12C	-2.7	ANI-2x	6jx4	Charged
7C-6N-12C	-2.6	ANI-2x	6jx4	Charged
9C-8C-12C	-2.1	ANI-2x	6jx4	Charged
8C-9C-10O	-0.4	ANI-2x	6jx4	Charged
8C-9C-20C	-0.1	ANI-2x	6jx4	Charged
10O-9C-20C	0.5	ANI-2x	6jx4	Charged
9C-10O-11C	-1.4	ANI-2x	6jx4	Charged
6N-12C-8C	0.7	ANI-2x	6jx4	Charged
6N-12C-13C	-3.1	ANI-2x	6jx4	Charged
8C-12C-13C	2.4	ANI-2x	6jx4	Charged
12C-13C-14N	-6.7	ANI-2x	6jx4	Charged
12C-13C-19C	-0.4	ANI-2x	6jx4	Charged
14N-13C-19C	7.4	ANI-2x	6jx4	Charged
13C-14N-15C	-1.4	ANI-2x	6jx4	Charged
14N-15C-16O	-0.6	ANI-2x	6jx4	Charged
14N-15C-17C	0.3	ANI-2x	6jx4	Charged
16O-15C-17C	0.3	ANI-2x	6jx4	Charged
15C-17C-18C	-0.8	ANI-2x	6jx4	Charged
13C-19C-20C	-1.9	ANI-2x	6jx4	Charged
9C-20C-19C	1.8	ANI-2x	6jx4	Charged
9C-20C-21N	-0.7	ANI-2x	6jx4	Charged
19C-20C-21N	-1.2	ANI-2x	6jx4	Charged
20C-21N-22C	0.1	ANI-2x	6jx4	Charged
21N-22C-23N	0.6	ANI-2x	6jx4	Charged
21N-22C-24N	-0.1	ANI-2x	6jx4	Charged
23N-22C-24N	-0.5	ANI-2x	6jx4	Charged
22C-23N-27C	0	ANI-2x	6jx4	Charged
22C-24N-25C	0.4	ANI-2x	6jx4	Charged
24N-25C-26C	-0.1	ANI-2x	6jx4	Charged
25C-26C-27C	0	ANI-2x	6jx4	Charged
23N-27C-26C	0.2	ANI-2x	6jx4	Charged
23N-27C-28C	1.7	ANI-2x	6jx4	Charged
26C-27C-28C	-1.9	ANI-2x	6jx4	Charged
27C-28C-29C	-1.2	ANI-2x	6jx4	Charged
27C-28C-37C	1.5	ANI-2x	6jx4	Charged
29C-28C-37C	-0.2	ANI-2x	6jx4	Charged
28C-29C-30C	-0.2	ANI-2x	6jx4	Charged
28C-29C-34C	0.1	ANI-2x	6jx4	Charged
30C-29C-34C	0.2	ANI-2x	6jx4	Charged
29C-30C-31C	0.1	ANI-2x	6jx4	Charged
30C-31C-32C	0	ANI-2x	6jx4	Charged
31C-32C-33C	0	ANI-2x	6jx4	Charged
32C-33C-34C	0.2	ANI-2x	6jx4	Charged
29C-34C-33C	-0.3	ANI-2x	6jx4	Charged
29C-34C-35N	0	ANI-2x	6jx4	Charged
33C-34C-35N	0.3	ANI-2x	6jx4	Charged
34C-35N-36C	0.4	ANI-2x	6jx4	Charged
34C-35N-37C	0.1	ANI-2x	6jx4	Charged
36C-35N-37C	-0.5	ANI-2x	6jx4	Charged
28C-37C-35N	0	ANI-2x	6jx4	Charged
1C-2N-3C	-0.5	GFN2-xTB	6jx4	Charged
1C-2N-4C	-1	GFN2-xTB	6jx4	Charged
3C-2N-4C	0.1	GFN2-xTB	6jx4	Charged
2N-4C-5C	-0.7	GFN2-xTB	6jx4	Charged
4C-5C-6N	-1.1	GFN2-xTB	6jx4	Charged
5C-6N-7C	-0.7	GFN2-xTB	6jx4	Charged
5C-6N-12C	-0.5	GFN2-xTB	6jx4	Charged
7C-6N-12C	-0.7	GFN2-xTB	6jx4	Charged
9C-8C-12C	0.6	GFN2-xTB	6jx4	Charged
8C-9C-10O	0.2	GFN2-xTB	6jx4	Charged
8C-9C-20C	-1	GFN2-xTB	6jx4	Charged
10O-9C-20C	0.7	GFN2-xTB	6jx4	Charged
9C-10O-11C	0.4	GFN2-xTB	6jx4	Charged
6N-12C-8C	-0.2	GFN2-xTB	6jx4	Charged
6N-12C-13C	-0.2	GFN2-xTB	6jx4	Charged
8C-12C-13C	0.4	GFN2-xTB	6jx4	Charged
12C-13C-14N	1.6	GFN2-xTB	6jx4	Charged
12C-13C-19C	-0.9	GFN2-xTB	6jx4	Charged
14N-13C-19C	-0.6	GFN2-xTB	6jx4	Charged
13C-14N-15C	3.7	GFN2-xTB	6jx4	Charged
14N-15C-16O	1	GFN2-xTB	6jx4	Charged
14N-15C-17C	-0.5	GFN2-xTB	6jx4	Charged
16O-15C-17C	-0.5	GFN2-xTB	6jx4	Charged
15C-17C-18C	0.9	GFN2-xTB	6jx4	Charged
13C-19C-20C	0.3	GFN2-xTB	6jx4	Charged
9C-20C-19C	0.5	GFN2-xTB	6jx4	Charged
9C-20C-21N	1	GFN2-xTB	6jx4	Charged
19C-20C-21N	-1.5	GFN2-xTB	6jx4	Charged
20C-21N-22C	0.4	GFN2-xTB	6jx4	Charged
21N-22C-23N	1.4	GFN2-xTB	6jx4	Charged
21N-22C-24N	-0.4	GFN2-xTB	6jx4	Charged
23N-22C-24N	-1	GFN2-xTB	6jx4	Charged
22C-23N-27C	0.2	GFN2-xTB	6jx4	Charged
22C-24N-25C	1.4	GFN2-xTB	6jx4	Charged
24N-25C-26C	-0.8	GFN2-xTB	6jx4	Charged
25C-26C-27C	0.1	GFN2-xTB	6jx4	Charged
23N-27C-26C	0.1	GFN2-xTB	6jx4	Charged
23N-27C-28C	0.9	GFN2-xTB	6jx4	Charged
26C-27C-28C	-1	GFN2-xTB	6jx4	Charged
27C-28C-29C	-0.1	GFN2-xTB	6jx4	Charged
27C-28C-37C	0.4	GFN2-xTB	6jx4	Charged
29C-28C-37C	-0.1	GFN2-xTB	6jx4	Charged
28C-29C-30C	-0.6	GFN2-xTB	6jx4	Charged
28C-29C-34C	-0.2	GFN2-xTB	6jx4	Charged
30C-29C-34C	0.7	GFN2-xTB	6jx4	Charged
29C-30C-31C	-0.4	GFN2-xTB	6jx4	Charged
30C-31C-32C	0.1	GFN2-xTB	6jx4	Charged
31C-32C-33C	0.3	GFN2-xTB	6jx4	Charged
32C-33C-34C	0.1	GFN2-xTB	6jx4	Charged
29C-34C-33C	-0.9	GFN2-xTB	6jx4	Charged
29C-34C-35N	0	GFN2-xTB	6jx4	Charged
33C-34C-35N	0.8	GFN2-xTB	6jx4	Charged
34C-35N-36C	0.2	GFN2-xTB	6jx4	Charged
34C-35N-37C	0.1	GFN2-xTB	6jx4	Charged
36C-35N-37C	-0.3	GFN2-xTB	6jx4	Charged
28C-37C-35N	0.1	GFN2-xTB	6jx4	Charged
3N-2C-4C	-0.4	AIQM1	2w26	Neutral
2C-3N-5C	0	AIQM1	2w26	Neutral
2C-3N-13C	0.6	AIQM1	2w26	Neutral
5C-3N-13C	-0.4	AIQM1	2w26	Neutral
2C-4C-6O	-0.4	AIQM1	2w26	Neutral
3N-5C-7C	0.2	AIQM1	2w26	Neutral
3N-5C-14O	-0.4	AIQM1	2w26	Neutral
7C-5C-14O	0.1	AIQM1	2w26	Neutral
4C-6O-7C	-0.3	AIQM1	2w26	Neutral
5C-7C-6O	-0.6	AIQM1	2w26	Neutral
9C-8C-10C	0.2	AIQM1	2w26	Neutral
9C-8C-15N	0.1	AIQM1	2w26	Neutral
10C-8C-15N	-0.3	AIQM1	2w26	Neutral
8C-9C-11C	-0.1	AIQM1	2w26	Neutral
8C-10C-12C	-0.2	AIQM1	2w26	Neutral
9C-11C-13C	-0.2	AIQM1	2w26	Neutral
10C-12C-13C	0.1	AIQM1	2w26	Neutral
3N-13C-11C	-0.3	AIQM1	2w26	Neutral
3N-13C-12C	0	AIQM1	2w26	Neutral
11C-13C-12C	0.2	AIQM1	2w26	Neutral
8C-15N-16C	-0.3	AIQM1	2w26	Neutral
8C-15N-17C	-0.4	AIQM1	2w26	Neutral
16C-15N-17C	0.7	AIQM1	2w26	Neutral
15N-16C-18O	0.1	AIQM1	2w26	Neutral
15N-16C-20O	-0.3	AIQM1	2w26	Neutral
18O-16C-20O	0.2	AIQM1	2w26	Neutral
15N-17C-19C	0.8	AIQM1	2w26	Neutral
16C-18O-19C	1.1	AIQM1	2w26	Neutral
17C-19C-18O	0.9	AIQM1	2w26	Neutral
17C-19C-21C	-0.2	AIQM1	2w26	Neutral
18O-19C-21C	0.1	AIQM1	2w26	Neutral
19C-21C-22N	-0.5	AIQM1	2w26	Neutral
21C-22N-23C	0.8	AIQM1	2w26	Neutral
22N-23C-26C	0	AIQM1	2w26	Neutral
22N-23C-29O	0.3	AIQM1	2w26	Neutral
26C-23C-29O	-0.3	AIQM1	2w26	Neutral
25C-24S-26C	0.4	AIQM1	2w26	Neutral
1Cl-25C-24S	0.2	AIQM1	2w26	Neutral
1Cl-25C-27C	0.2	AIQM1	2w26	Neutral
24S-25C-27C	-0.3	AIQM1	2w26	Neutral
23C-26C-24S	-1.3	AIQM1	2w26	Neutral
23C-26C-28C	1.7	AIQM1	2w26	Neutral
24S-26C-28C	-0.1	AIQM1	2w26	Neutral
25C-27C-28C	0.5	AIQM1	2w26	Neutral
26C-28C-27C	-0.5	AIQM1	2w26	Neutral
3N-2C-4C	-1	ANI-2x	2w26	Neutral
2C-3N-5C	0.3	ANI-2x	2w26	Neutral
2C-3N-13C	1.4	ANI-2x	2w26	Neutral
5C-3N-13C	-1.1	ANI-2x	2w26	Neutral
2C-4C-6O	-0.8	ANI-2x	2w26	Neutral
3N-5C-7C	0.2	ANI-2x	2w26	Neutral
3N-5C-14O	-0.5	ANI-2x	2w26	Neutral
7C-5C-14O	0.3	ANI-2x	2w26	Neutral
4C-6O-7C	1	ANI-2x	2w26	Neutral
5C-7C-6O	-0.9	ANI-2x	2w26	Neutral
9C-8C-10C	-0.6	ANI-2x	2w26	Neutral
9C-8C-15N	0.8	ANI-2x	2w26	Neutral
10C-8C-15N	-0.2	ANI-2x	2w26	Neutral
8C-9C-11C	0.6	ANI-2x	2w26	Neutral
8C-10C-12C	0.2	ANI-2x	2w26	Neutral
9C-11C-13C	-0.2	ANI-2x	2w26	Neutral
10C-12C-13C	0.2	ANI-2x	2w26	Neutral
3N-13C-11C	0	ANI-2x	2w26	Neutral
3N-13C-12C	0.3	ANI-2x	2w26	Neutral
11C-13C-12C	-0.3	ANI-2x	2w26	Neutral
8C-15N-16C	-0.4	ANI-2x	2w26	Neutral
8C-15N-17C	0.6	ANI-2x	2w26	Neutral
16C-15N-17C	-0.2	ANI-2x	2w26	Neutral
15N-16C-18O	-0.7	ANI-2x	2w26	Neutral
15N-16C-20O	-0.4	ANI-2x	2w26	Neutral
18O-16C-20O	1	ANI-2x	2w26	Neutral
15N-17C-19C	0	ANI-2x	2w26	Neutral
16C-18O-19C	1.3	ANI-2x	2w26	Neutral
17C-19C-18O	0.1	ANI-2x	2w26	Neutral
17C-19C-21C	-1.3	ANI-2x	2w26	Neutral
18O-19C-21C	1.7	ANI-2x	2w26	Neutral
19C-21C-22N	0.6	ANI-2x	2w26	Neutral
21C-22N-23C	0.5	ANI-2x	2w26	Neutral
22N-23C-26C	-0.6	ANI-2x	2w26	Neutral
22N-23C-29O	0.3	ANI-2x	2w26	Neutral
26C-23C-29O	0.4	ANI-2x	2w26	Neutral
25C-24S-26C	0.6	ANI-2x	2w26	Neutral
1Cl-25C-24S	0.4	ANI-2x	2w26	Neutral
1Cl-25C-27C	0	ANI-2x	2w26	Neutral
24S-25C-27C	-0.5	ANI-2x	2w26	Neutral
23C-26C-24S	0.1	ANI-2x	2w26	Neutral
23C-26C-28C	0	ANI-2x	2w26	Neutral
24S-26C-28C	0.1	ANI-2x	2w26	Neutral
25C-27C-28C	0.3	ANI-2x	2w26	Neutral
26C-28C-27C	-0.5	ANI-2x	2w26	Neutral
3N-2C-4C	-0.6	GFN2-xTB	2w26	Neutral
2C-3N-5C	0.5	GFN2-xTB	2w26	Neutral
2C-3N-13C	0.5	GFN2-xTB	2w26	Neutral
5C-3N-13C	-0.3	GFN2-xTB	2w26	Neutral
2C-4C-6O	-0.4	GFN2-xTB	2w26	Neutral
3N-5C-7C	0.2	GFN2-xTB	2w26	Neutral
3N-5C-14O	-0.7	GFN2-xTB	2w26	Neutral
7C-5C-14O	0.5	GFN2-xTB	2w26	Neutral
4C-6O-7C	0.5	GFN2-xTB	2w26	Neutral
5C-7C-6O	0.8	GFN2-xTB	2w26	Neutral
9C-8C-10C	-0.2	GFN2-xTB	2w26	Neutral
9C-8C-15N	0.8	GFN2-xTB	2w26	Neutral
10C-8C-15N	-0.7	GFN2-xTB	2w26	Neutral
8C-9C-11C	-0.2	GFN2-xTB	2w26	Neutral
8C-10C-12C	0.6	GFN2-xTB	2w26	Neutral
9C-11C-13C	0.2	GFN2-xTB	2w26	Neutral
10C-12C-13C	-0.5	GFN2-xTB	2w26	Neutral
3N-13C-11C	-0.8	GFN2-xTB	2w26	Neutral
3N-13C-12C	0.7	GFN2-xTB	2w26	Neutral
11C-13C-12C	0.1	GFN2-xTB	2w26	Neutral
8C-15N-16C	0.5	GFN2-xTB	2w26	Neutral
8C-15N-17C	-0.2	GFN2-xTB	2w26	Neutral
16C-15N-17C	-0.4	GFN2-xTB	2w26	Neutral
15N-16C-18O	0.4	GFN2-xTB	2w26	Neutral
15N-16C-20O	-0.6	GFN2-xTB	2w26	Neutral
18O-16C-20O	0.1	GFN2-xTB	2w26	Neutral
15N-17C-19C	0	GFN2-xTB	2w26	Neutral
16C-18O-19C	-0.2	GFN2-xTB	2w26	Neutral
17C-19C-18O	0	GFN2-xTB	2w26	Neutral
17C-19C-21C	-2.3	GFN2-xTB	2w26	Neutral
18O-19C-21C	0.3	GFN2-xTB	2w26	Neutral
19C-21C-22N	-1.3	GFN2-xTB	2w26	Neutral
21C-22N-23C	-0.1	GFN2-xTB	2w26	Neutral
22N-23C-26C	-0.5	GFN2-xTB	2w26	Neutral
22N-23C-29O	0	GFN2-xTB	2w26	Neutral
26C-23C-29O	0.5	GFN2-xTB	2w26	Neutral
25C-24S-26C	-0.3	GFN2-xTB	2w26	Neutral
1Cl-25C-24S	0.4	GFN2-xTB	2w26	Neutral
1Cl-25C-27C	0	GFN2-xTB	2w26	Neutral
24S-25C-27C	-0.4	GFN2-xTB	2w26	Neutral
23C-26C-24S	-1	GFN2-xTB	2w26	Neutral
23C-26C-28C	1.1	GFN2-xTB	2w26	Neutral
24S-26C-28C	0	GFN2-xTB	2w26	Neutral
25C-27C-28C	0.7	GFN2-xTB	2w26	Neutral
26C-28C-27C	-0.1	GFN2-xTB	2w26	Neutral
1O-2C-3O	0.2	AIQM1	4kra	Charged
1O-2C-4C	-0.4	AIQM1	4kra	Charged
3O-2C-4C	0.2	AIQM1	4kra	Charged
2C-4C-5C	0.9	AIQM1	4kra	Charged
2C-4C-20C	-0.4	AIQM1	4kra	Charged
5C-4C-20C	-0.5	AIQM1	4kra	Charged
4C-5C-6N	-0.6	AIQM1	4kra	Charged
5C-6N-7C	0.4	AIQM1	4kra	Charged
5C-6N-22C	-1.4	AIQM1	4kra	Charged
7C-6N-22C	1.3	AIQM1	4kra	Charged
6N-7C-8C	-0.5	AIQM1	4kra	Charged
6N-7C-19C	0	AIQM1	4kra	Charged
8C-7C-19C	0.5	AIQM1	4kra	Charged
7C-8C-9C	0.6	AIQM1	4kra	Charged
8C-9C-10N	2.7	AIQM1	4kra	Charged
8C-9C-16C	-1.4	AIQM1	4kra	Charged
10N-9C-16C	-1.3	AIQM1	4kra	Charged
9C-10N-11C	6	AIQM1	4kra	Charged
9C-10N-15C	0.6	AIQM1	4kra	Charged
11C-10N-15C	-0.3	AIQM1	4kra	Charged
10N-11C-12C	2.6	AIQM1	4kra	Charged
11C-12C-13N	0.7	AIQM1	4kra	Charged
12C-13N-14C	-0.3	AIQM1	4kra	Charged
13N-14C-15C	0.8	AIQM1	4kra	Charged
10N-15C-14C	2.6	AIQM1	4kra	Charged
9C-16C-17F	1.1	AIQM1	4kra	Charged
9C-16C-18C	0.3	AIQM1	4kra	Charged
17F-16C-18C	-1.4	AIQM1	4kra	Charged
16C-18C-19C	0.6	AIQM1	4kra	Charged
7C-19C-18C	-0.8	AIQM1	4kra	Charged
7C-19C-20C	-0.3	AIQM1	4kra	Charged
18C-19C-20C	1.2	AIQM1	4kra	Charged
4C-20C-19C	1	AIQM1	4kra	Charged
4C-20C-21O	-0.3	AIQM1	4kra	Charged
19C-20C-21O	-0.7	AIQM1	4kra	Charged
6N-22C-23C	-1	AIQM1	4kra	Charged
6N-22C-24C	-0.2	AIQM1	4kra	Charged
1O-2C-3O	-1.1	ANI-2x	4kra	Charged
1O-2C-4C	0.1	ANI-2x	4kra	Charged
3O-2C-4C	0.9	ANI-2x	4kra	Charged
2C-4C-5C	0.7	ANI-2x	4kra	Charged
2C-4C-20C	-0.1	ANI-2x	4kra	Charged
5C-4C-20C	-0.6	ANI-2x	4kra	Charged
4C-5C-6N	-0.5	ANI-2x	4kra	Charged
5C-6N-7C	0.2	ANI-2x	4kra	Charged
5C-6N-22C	-0.3	ANI-2x	4kra	Charged
7C-6N-22C	0.4	ANI-2x	4kra	Charged
6N-7C-8C	-0.4	ANI-2x	4kra	Charged
6N-7C-19C	0.1	ANI-2x	4kra	Charged
8C-7C-19C	0.3	ANI-2x	4kra	Charged
7C-8C-9C	1.3	ANI-2x	4kra	Charged
8C-9C-10N	4	ANI-2x	4kra	Charged
8C-9C-16C	-2.6	ANI-2x	4kra	Charged
10N-9C-16C	-1.4	ANI-2x	4kra	Charged
9C-10N-11C	6	ANI-2x	4kra	Charged
9C-10N-15C	4.1	ANI-2x	4kra	Charged
11C-10N-15C	-0.4	ANI-2x	4kra	Charged
10N-11C-12C	4	ANI-2x	4kra	Charged
11C-12C-13N	3.1	ANI-2x	4kra	Charged
12C-13N-14C	-1.5	ANI-2x	4kra	Charged
13N-14C-15C	2.8	ANI-2x	4kra	Charged
10N-15C-14C	5	ANI-2x	4kra	Charged
9C-16C-17F	0.3	ANI-2x	4kra	Charged
9C-16C-18C	1.2	ANI-2x	4kra	Charged
17F-16C-18C	-1.5	ANI-2x	4kra	Charged
16C-18C-19C	0.4	ANI-2x	4kra	Charged
7C-19C-18C	-0.7	ANI-2x	4kra	Charged
7C-19C-20C	-0.6	ANI-2x	4kra	Charged
18C-19C-20C	1.3	ANI-2x	4kra	Charged
4C-20C-19C	0.9	ANI-2x	4kra	Charged
4C-20C-21O	-0.8	ANI-2x	4kra	Charged
19C-20C-21O	-0.1	ANI-2x	4kra	Charged
6N-22C-23C	-1.6	ANI-2x	4kra	Charged
6N-22C-24C	-1.1	ANI-2x	4kra	Charged
1O-2C-3O	0.6	GFN2-xTB	4kra	Charged
1O-2C-4C	-0.4	GFN2-xTB	4kra	Charged
3O-2C-4C	-0.2	GFN2-xTB	4kra	Charged
2C-4C-5C	1.6	GFN2-xTB	4kra	Charged
2C-4C-20C	-2.4	GFN2-xTB	4kra	Charged
5C-4C-20C	0.8	GFN2-xTB	4kra	Charged
4C-5C-6N	-0.5	GFN2-xTB	4kra	Charged
5C-6N-7C	-0.1	GFN2-xTB	4kra	Charged
5C-6N-22C	-0.4	GFN2-xTB	4kra	Charged
7C-6N-22C	0.7	GFN2-xTB	4kra	Charged
6N-7C-8C	0	GFN2-xTB	4kra	Charged
6N-7C-19C	0.3	GFN2-xTB	4kra	Charged
8C-7C-19C	-0.4	GFN2-xTB	4kra	Charged
7C-8C-9C	1.7	GFN2-xTB	4kra	Charged
8C-9C-10N	-1.2	GFN2-xTB	4kra	Charged
8C-9C-16C	-1.5	GFN2-xTB	4kra	Charged
10N-9C-16C	2.8	GFN2-xTB	4kra	Charged
9C-10N-11C	5.8	GFN2-xTB	4kra	Charged
9C-10N-15C	4.9	GFN2-xTB	4kra	Charged
11C-10N-15C	0.2	GFN2-xTB	4kra	Charged
10N-11C-12C	-0.9	GFN2-xTB	4kra	Charged
11C-12C-13N	-0.3	GFN2-xTB	4kra	Charged
12C-13N-14C	-1	GFN2-xTB	4kra	Charged
13N-14C-15C	-0.1	GFN2-xTB	4kra	Charged
10N-15C-14C	0.5	GFN2-xTB	4kra	Charged
9C-16C-17F	2.1	GFN2-xTB	4kra	Charged
9C-16C-18C	-0.2	GFN2-xTB	4kra	Charged
17F-16C-18C	-1.9	GFN2-xTB	4kra	Charged
16C-18C-19C	1.3	GFN2-xTB	4kra	Charged
7C-19C-18C	-0.9	GFN2-xTB	4kra	Charged
7C-19C-20C	0.3	GFN2-xTB	4kra	Charged
18C-19C-20C	0.6	GFN2-xTB	4kra	Charged
4C-20C-19C	-1.1	GFN2-xTB	4kra	Charged
4C-20C-21O	-0.1	GFN2-xTB	4kra	Charged
19C-20C-21O	1.2	GFN2-xTB	4kra	Charged
6N-22C-23C	-0.1	GFN2-xTB	4kra	Charged
6N-22C-24C	-0.1	GFN2-xTB	4kra	Charged
1O-2C-3C	-0.6	AIQM1	4p6w	Neutral
1O-2C-4C	0	AIQM1	4p6w	Neutral
3C-2C-4C	0.4	AIQM1	4p6w	Neutral
2C-3C-8C	0	AIQM1	4p6w	Neutral
2C-4C-5C	-0.4	AIQM1	4p6w	Neutral
4C-5C-6C	0.3	AIQM1	4p6w	Neutral
4C-5C-7C	0.5	AIQM1	4p6w	Neutral
6C-5C-7C	-0.8	AIQM1	4p6w	Neutral
5C-6C-15C	-1.1	AIQM1	4p6w	Neutral
5C-7C-8C	-0.5	AIQM1	4p6w	Neutral
5C-7C-9C	0.5	AIQM1	4p6w	Neutral
5C-7C-10C	-0.9	AIQM1	4p6w	Neutral
8C-7C-9C	0.8	AIQM1	4p6w	Neutral
8C-7C-10C	-0.3	AIQM1	4p6w	Neutral
9C-7C-10C	0.4	AIQM1	4p6w	Neutral
3C-8C-7C	0	AIQM1	4p6w	Neutral
7C-10C-11Cl	0.7	AIQM1	4p6w	Neutral
7C-10C-12C	-0.2	AIQM1	4p6w	Neutral
7C-10C-14C	0.6	AIQM1	4p6w	Neutral
11Cl-10C-12C	-0.8	AIQM1	4p6w	Neutral
11Cl-10C-14C	-1.3	AIQM1	4p6w	Neutral
12C-10C-14C	0.8	AIQM1	4p6w	Neutral
10C-12C-13O	0.6	AIQM1	4p6w	Neutral
10C-12C-21C	-0.8	AIQM1	4p6w	Neutral
13O-12C-21C	0.2	AIQM1	4p6w	Neutral
10C-14C-15C	-0.5	AIQM1	4p6w	Neutral
10C-14C-16C	-1.3	AIQM1	4p6w	Neutral
15C-14C-16C	-1	AIQM1	4p6w	Neutral
6C-15C-14C	-0.2	AIQM1	4p6w	Neutral
14C-16C-17C	0.3	AIQM1	4p6w	Neutral
14C-16C-20C	0.2	AIQM1	4p6w	Neutral
17C-16C-20C	0	AIQM1	4p6w	Neutral
16C-17C-18C	0.1	AIQM1	4p6w	Neutral
17C-18C-19C	1.3	AIQM1	4p6w	Neutral
17C-18C-23C	-0.8	AIQM1	4p6w	Neutral
19C-18C-23C	1	AIQM1	4p6w	Neutral
16C-20C-21C	0.9	AIQM1	4p6w	Neutral
16C-20C-22C	0.6	AIQM1	4p6w	Neutral
16C-20C-23C	-0.4	AIQM1	4p6w	Neutral
21C-20C-22C	-0.7	AIQM1	4p6w	Neutral
21C-20C-23C	-0.7	AIQM1	4p6w	Neutral
22C-20C-23C	0.4	AIQM1	4p6w	Neutral
12C-21C-20C	-0.3	AIQM1	4p6w	Neutral
18C-23C-20C	-0.2	AIQM1	4p6w	Neutral
18C-23C-24C	-0.8	AIQM1	4p6w	Neutral
18C-23C-28O	0.4	AIQM1	4p6w	Neutral
20C-23C-24C	1.4	AIQM1	4p6w	Neutral
20C-23C-28O	-0.8	AIQM1	4p6w	Neutral
24C-23C-28O	0.1	AIQM1	4p6w	Neutral
23C-24C-25O	0.1	AIQM1	4p6w	Neutral
23C-24C-26C	-0.6	AIQM1	4p6w	Neutral
25O-24C-26C	0.8	AIQM1	4p6w	Neutral
24C-26C-27Cl	0.2	AIQM1	4p6w	Neutral
23C-28O-29C	0.5	AIQM1	4p6w	Neutral
28O-29C-30O	-0.6	AIQM1	4p6w	Neutral
28O-29C-31C	0.7	AIQM1	4p6w	Neutral
30O-29C-31C	-0.1	AIQM1	4p6w	Neutral
29C-31C-32C	-0.5	AIQM1	4p6w	Neutral
29C-31C-35O	0.5	AIQM1	4p6w	Neutral
32C-31C-35O	0	AIQM1	4p6w	Neutral
31C-32C-33C	-0.1	AIQM1	4p6w	Neutral
32C-33C-34C	0.2	AIQM1	4p6w	Neutral
33C-34C-35O	0	AIQM1	4p6w	Neutral
31C-35O-34C	-0.1	AIQM1	4p6w	Neutral
1O-2C-3C	0.5	ANI-2x	4p6w	Neutral
1O-2C-4C	0.6	ANI-2x	4p6w	Neutral
3C-2C-4C	-1.1	ANI-2x	4p6w	Neutral
2C-3C-8C	0.5	ANI-2x	4p6w	Neutral
2C-4C-5C	0.1	ANI-2x	4p6w	Neutral
4C-5C-6C	0	ANI-2x	4p6w	Neutral
4C-5C-7C	1	ANI-2x	4p6w	Neutral
6C-5C-7C	-1	ANI-2x	4p6w	Neutral
5C-6C-15C	-0.8	ANI-2x	4p6w	Neutral
5C-7C-8C	-1.3	ANI-2x	4p6w	Neutral
5C-7C-9C	1.2	ANI-2x	4p6w	Neutral
5C-7C-10C	-0.7	ANI-2x	4p6w	Neutral
8C-7C-9C	1.5	ANI-2x	4p6w	Neutral
8C-7C-10C	-0.1	ANI-2x	4p6w	Neutral
9C-7C-10C	-0.6	ANI-2x	4p6w	Neutral
3C-8C-7C	0.9	ANI-2x	4p6w	Neutral
7C-10C-11Cl	0.2	ANI-2x	4p6w	Neutral
7C-10C-12C	-0.4	ANI-2x	4p6w	Neutral
7C-10C-14C	0.5	ANI-2x	4p6w	Neutral
11Cl-10C-12C	-0.5	ANI-2x	4p6w	Neutral
11Cl-10C-14C	-1.7	ANI-2x	4p6w	Neutral
12C-10C-14C	1.5	ANI-2x	4p6w	Neutral
10C-12C-13O	0.9	ANI-2x	4p6w	Neutral
10C-12C-21C	-1	ANI-2x	4p6w	Neutral
13O-12C-21C	-0.1	ANI-2x	4p6w	Neutral
10C-14C-15C	-1.2	ANI-2x	4p6w	Neutral
10C-14C-16C	-0.6	ANI-2x	4p6w	Neutral
15C-14C-16C	0.7	ANI-2x	4p6w	Neutral
6C-15C-14C	-0.5	ANI-2x	4p6w	Neutral
14C-16C-17C	0	ANI-2x	4p6w	Neutral
14C-16C-20C	-0.1	ANI-2x	4p6w	Neutral
17C-16C-20C	0	ANI-2x	4p6w	Neutral
16C-17C-18C	1	ANI-2x	4p6w	Neutral
17C-18C-19C	0.9	ANI-2x	4p6w	Neutral
17C-18C-23C	-0.7	ANI-2x	4p6w	Neutral
19C-18C-23C	2.3	ANI-2x	4p6w	Neutral
16C-20C-21C	-0.5	ANI-2x	4p6w	Neutral
16C-20C-22C	-0.7	ANI-2x	4p6w	Neutral
16C-20C-23C	0.2	ANI-2x	4p6w	Neutral
21C-20C-22C	-0.2	ANI-2x	4p6w	Neutral
21C-20C-23C	-0.4	ANI-2x	4p6w	Neutral
22C-20C-23C	1.6	ANI-2x	4p6w	Neutral
12C-21C-20C	-0.1	ANI-2x	4p6w	Neutral
18C-23C-20C	-0.7	ANI-2x	4p6w	Neutral
18C-23C-24C	-1.4	ANI-2x	4p6w	Neutral
18C-23C-28O	1.2	ANI-2x	4p6w	Neutral
20C-23C-24C	1.4	ANI-2x	4p6w	Neutral
20C-23C-28O	1.2	ANI-2x	4p6w	Neutral
24C-23C-28O	-1.3	ANI-2x	4p6w	Neutral
23C-24C-25O	-0.2	ANI-2x	4p6w	Neutral
23C-24C-26C	0.3	ANI-2x	4p6w	Neutral
25O-24C-26C	0.2	ANI-2x	4p6w	Neutral
24C-26C-27Cl	0.1	ANI-2x	4p6w	Neutral
23C-28O-29C	-3.3	ANI-2x	4p6w	Neutral
28O-29C-30O	-1.9	ANI-2x	4p6w	Neutral
28O-29C-31C	2.6	ANI-2x	4p6w	Neutral
30O-29C-31C	-0.7	ANI-2x	4p6w	Neutral
29C-31C-32C	0.9	ANI-2x	4p6w	Neutral
29C-31C-35O	-0.2	ANI-2x	4p6w	Neutral
32C-31C-35O	-0.7	ANI-2x	4p6w	Neutral
31C-32C-33C	0.2	ANI-2x	4p6w	Neutral
32C-33C-34C	0.2	ANI-2x	4p6w	Neutral
33C-34C-35O	-0.3	ANI-2x	4p6w	Neutral
31C-35O-34C	0.5	ANI-2x	4p6w	Neutral
1O-2C-3C	0.7	GFN2-xTB	4p6w	Neutral
1O-2C-4C	0.6	GFN2-xTB	4p6w	Neutral
3C-2C-4C	-1.4	GFN2-xTB	4p6w	Neutral
2C-3C-8C	0.9	GFN2-xTB	4p6w	Neutral
2C-4C-5C	0.8	GFN2-xTB	4p6w	Neutral
4C-5C-6C	-0.2	GFN2-xTB	4p6w	Neutral
4C-5C-7C	0.3	GFN2-xTB	4p6w	Neutral
6C-5C-7C	-0.1	GFN2-xTB	4p6w	Neutral
5C-6C-15C	-2.2	GFN2-xTB	4p6w	Neutral
5C-7C-8C	-0.7	GFN2-xTB	4p6w	Neutral
5C-7C-9C	1.8	GFN2-xTB	4p6w	Neutral
5C-7C-10C	-0.7	GFN2-xTB	4p6w	Neutral
8C-7C-9C	0.3	GFN2-xTB	4p6w	Neutral
8C-7C-10C	-0.6	GFN2-xTB	4p6w	Neutral
9C-7C-10C	0	GFN2-xTB	4p6w	Neutral
3C-8C-7C	0.1	GFN2-xTB	4p6w	Neutral
7C-10C-11Cl	-1.4	GFN2-xTB	4p6w	Neutral
7C-10C-12C	-0.2	GFN2-xTB	4p6w	Neutral
7C-10C-14C	0.5	GFN2-xTB	4p6w	Neutral
11Cl-10C-12C	0.9	GFN2-xTB	4p6w	Neutral
11Cl-10C-14C	0.2	GFN2-xTB	4p6w	Neutral
12C-10C-14C	-0.2	GFN2-xTB	4p6w	Neutral
10C-12C-13O	1.7	GFN2-xTB	4p6w	Neutral
10C-12C-21C	-1	GFN2-xTB	4p6w	Neutral
13O-12C-21C	0.2	GFN2-xTB	4p6w	Neutral
10C-14C-15C	-0.5	GFN2-xTB	4p6w	Neutral
10C-14C-16C	-1.3	GFN2-xTB	4p6w	Neutral
15C-14C-16C	-1.3	GFN2-xTB	4p6w	Neutral
6C-15C-14C	-1.1	GFN2-xTB	4p6w	Neutral
14C-16C-17C	-1	GFN2-xTB	4p6w	Neutral
14C-16C-20C	-0.5	GFN2-xTB	4p6w	Neutral
17C-16C-20C	-0.2	GFN2-xTB	4p6w	Neutral
16C-17C-18C	-0.3	GFN2-xTB	4p6w	Neutral
17C-18C-19C	-0.7	GFN2-xTB	4p6w	Neutral
17C-18C-23C	0.3	GFN2-xTB	4p6w	Neutral
19C-18C-23C	-0.9	GFN2-xTB	4p6w	Neutral
16C-20C-21C	-0.4	GFN2-xTB	4p6w	Neutral
16C-20C-22C	0.9	GFN2-xTB	4p6w	Neutral
16C-20C-23C	-0.1	GFN2-xTB	4p6w	Neutral
21C-20C-22C	-0.1	GFN2-xTB	4p6w	Neutral
21C-20C-23C	-0.6	GFN2-xTB	4p6w	Neutral
22C-20C-23C	0.6	GFN2-xTB	4p6w	Neutral
12C-21C-20C	-1.1	GFN2-xTB	4p6w	Neutral
18C-23C-20C	-0.4	GFN2-xTB	4p6w	Neutral
18C-23C-24C	-1.7	GFN2-xTB	4p6w	Neutral
18C-23C-28O	0	GFN2-xTB	4p6w	Neutral
20C-23C-24C	1.5	GFN2-xTB	4p6w	Neutral
20C-23C-28O	1.9	GFN2-xTB	4p6w	Neutral
24C-23C-28O	-0.9	GFN2-xTB	4p6w	Neutral
23C-24C-25O	0.9	GFN2-xTB	4p6w	Neutral
23C-24C-26C	-1.9	GFN2-xTB	4p6w	Neutral
25O-24C-26C	0.9	GFN2-xTB	4p6w	Neutral
24C-26C-27Cl	-1.7	GFN2-xTB	4p6w	Neutral
23C-28O-29C	-3.6	GFN2-xTB	4p6w	Neutral
28O-29C-30O	-1.2	GFN2-xTB	4p6w	Neutral
28O-29C-31C	1.1	GFN2-xTB	4p6w	Neutral
30O-29C-31C	0.1	GFN2-xTB	4p6w	Neutral
29C-31C-32C	-2	GFN2-xTB	4p6w	Neutral
29C-31C-35O	2.7	GFN2-xTB	4p6w	Neutral
32C-31C-35O	-0.7	GFN2-xTB	4p6w	Neutral
31C-32C-33C	0.1	GFN2-xTB	4p6w	Neutral
32C-33C-34C	0.1	GFN2-xTB	4p6w	Neutral
33C-34C-35O	-0.1	GFN2-xTB	4p6w	Neutral
31C-35O-34C	0.6	GFN2-xTB	4p6w	Neutral
3C-1C-11C	0.4	AIQM1	5hls	Neutral
1C-3C-5C	0	AIQM1	5hls	Neutral
3C-5C-6Cl	0	AIQM1	5hls	Neutral
3C-5C-7C	0	AIQM1	5hls	Neutral
6Cl-5C-7C	0.1	AIQM1	5hls	Neutral
5C-7C-9C	0.1	AIQM1	5hls	Neutral
7C-9C-11C	0.1	AIQM1	5hls	Neutral
1C-11C-9C	-0.6	AIQM1	5hls	Neutral
1C-11C-12C	0.8	AIQM1	5hls	Neutral
9C-11C-12C	-0.3	AIQM1	5hls	Neutral
11C-12C-13N	-1.7	AIQM1	5hls	Neutral
11C-12C-14C	1.7	AIQM1	5hls	Neutral
13N-12C-14C	-0.4	AIQM1	5hls	Neutral
12C-13N-33C	-0.3	AIQM1	5hls	Neutral
12C-14C-15C	2.3	AIQM1	5hls	Neutral
12C-14C-23C	-0.6	AIQM1	5hls	Neutral
15C-14C-23C	-1.5	AIQM1	5hls	Neutral
14C-15C-17C	0.6	AIQM1	5hls	Neutral
15C-17C-19C	0.2	AIQM1	5hls	Neutral
17C-19C-21C	-0.5	AIQM1	5hls	Neutral
19C-21C-23C	0.2	AIQM1	5hls	Neutral
14C-23C-21C	1.2	AIQM1	5hls	Neutral
14C-23C-24C	-1.2	AIQM1	5hls	Neutral
21C-23C-24C	0	AIQM1	5hls	Neutral
23C-24C-25C	-0.8	AIQM1	5hls	Neutral
23C-24C-32C	-0.2	AIQM1	5hls	Neutral
25C-24C-32C	0.9	AIQM1	5hls	Neutral
24C-25C-26C	0.7	AIQM1	5hls	Neutral
24C-25C-30N	-0.5	AIQM1	5hls	Neutral
26C-25C-30N	-0.1	AIQM1	5hls	Neutral
25C-30N-31O	0.5	AIQM1	5hls	Neutral
30N-31O-32C	-0.4	AIQM1	5hls	Neutral
24C-32C-31O	-0.5	AIQM1	5hls	Neutral
24C-32C-33C	0.4	AIQM1	5hls	Neutral
31O-32C-33C	0	AIQM1	5hls	Neutral
13N-33C-32C	1.6	AIQM1	5hls	Neutral
13N-33C-35C	0.3	AIQM1	5hls	Neutral
32C-33C-35C	-0.5	AIQM1	5hls	Neutral
33C-35C-38C	-2.2	AIQM1	5hls	Neutral
35C-38C-39O	-0.3	AIQM1	5hls	Neutral
35C-38C-40N	0.8	AIQM1	5hls	Neutral
39O-38C-40N	-0.5	AIQM1	5hls	Neutral
3C-1C-11C	0.4	ANI-2x	5hls	Neutral
1C-3C-5C	0	ANI-2x	5hls	Neutral
3C-5C-6Cl	0.1	ANI-2x	5hls	Neutral
3C-5C-7C	0	ANI-2x	5hls	Neutral
6Cl-5C-7C	0.1	ANI-2x	5hls	Neutral
5C-7C-9C	0.1	ANI-2x	5hls	Neutral
7C-9C-11C	0.1	ANI-2x	5hls	Neutral
1C-11C-9C	-0.5	ANI-2x	5hls	Neutral
1C-11C-12C	1.3	ANI-2x	5hls	Neutral
9C-11C-12C	-0.8	ANI-2x	5hls	Neutral
11C-12C-13N	-1.3	ANI-2x	5hls	Neutral
11C-12C-14C	2.6	ANI-2x	5hls	Neutral
13N-12C-14C	-1.5	ANI-2x	5hls	Neutral
12C-13N-33C	2.6	ANI-2x	5hls	Neutral
12C-14C-15C	1	ANI-2x	5hls	Neutral
12C-14C-23C	0.2	ANI-2x	5hls	Neutral
15C-14C-23C	-1	ANI-2x	5hls	Neutral
14C-15C-17C	1	ANI-2x	5hls	Neutral
15C-17C-19C	-0.3	ANI-2x	5hls	Neutral
17C-19C-21C	-0.4	ANI-2x	5hls	Neutral
19C-21C-23C	0.9	ANI-2x	5hls	Neutral
14C-23C-21C	-0.2	ANI-2x	5hls	Neutral
14C-23C-24C	1.6	ANI-2x	5hls	Neutral
21C-23C-24C	-1.3	ANI-2x	5hls	Neutral
23C-24C-25C	-0.7	ANI-2x	5hls	Neutral
23C-24C-32C	0.5	ANI-2x	5hls	Neutral
25C-24C-32C	0.1	ANI-2x	5hls	Neutral
24C-25C-26C	1.1	ANI-2x	5hls	Neutral
24C-25C-30N	-0.2	ANI-2x	5hls	Neutral
26C-25C-30N	-0.9	ANI-2x	5hls	Neutral
25C-30N-31O	0.1	ANI-2x	5hls	Neutral
30N-31O-32C	0.5	ANI-2x	5hls	Neutral
24C-32C-31O	-0.5	ANI-2x	5hls	Neutral
24C-32C-33C	0.2	ANI-2x	5hls	Neutral
31O-32C-33C	0.3	ANI-2x	5hls	Neutral
13N-33C-32C	6.9	ANI-2x	5hls	Neutral
13N-33C-35C	-2.7	ANI-2x	5hls	Neutral
32C-33C-35C	-1	ANI-2x	5hls	Neutral
33C-35C-38C	-3	ANI-2x	5hls	Neutral
35C-38C-39O	-0.2	ANI-2x	5hls	Neutral
35C-38C-40N	1.1	ANI-2x	5hls	Neutral
39O-38C-40N	-0.9	ANI-2x	5hls	Neutral
3C-1C-11C	-0.2	GFN2-xTB	5hls	Neutral
1C-3C-5C	0.4	GFN2-xTB	5hls	Neutral
3C-5C-6Cl	0.2	GFN2-xTB	5hls	Neutral
3C-5C-7C	-0.4	GFN2-xTB	5hls	Neutral
6Cl-5C-7C	0.3	GFN2-xTB	5hls	Neutral
5C-7C-9C	0.3	GFN2-xTB	5hls	Neutral
7C-9C-11C	-0.2	GFN2-xTB	5hls	Neutral
1C-11C-9C	0.1	GFN2-xTB	5hls	Neutral
1C-11C-12C	-0.8	GFN2-xTB	5hls	Neutral
9C-11C-12C	0.7	GFN2-xTB	5hls	Neutral
11C-12C-13N	0.5	GFN2-xTB	5hls	Neutral
11C-12C-14C	-1	GFN2-xTB	5hls	Neutral
13N-12C-14C	0.5	GFN2-xTB	5hls	Neutral
12C-13N-33C	2	GFN2-xTB	5hls	Neutral
12C-14C-15C	0.2	GFN2-xTB	5hls	Neutral
12C-14C-23C	-0.2	GFN2-xTB	5hls	Neutral
15C-14C-23C	0.1	GFN2-xTB	5hls	Neutral
14C-15C-17C	-0.3	GFN2-xTB	5hls	Neutral
15C-17C-19C	0.2	GFN2-xTB	5hls	Neutral
17C-19C-21C	0.1	GFN2-xTB	5hls	Neutral
19C-21C-23C	-0.4	GFN2-xTB	5hls	Neutral
14C-23C-21C	0.4	GFN2-xTB	5hls	Neutral
14C-23C-24C	-0.8	GFN2-xTB	5hls	Neutral
21C-23C-24C	0.3	GFN2-xTB	5hls	Neutral
23C-24C-25C	-0.6	GFN2-xTB	5hls	Neutral
23C-24C-32C	0.7	GFN2-xTB	5hls	Neutral
25C-24C-32C	-0.1	GFN2-xTB	5hls	Neutral
24C-25C-26C	-0.4	GFN2-xTB	5hls	Neutral
24C-25C-30N	-1.1	GFN2-xTB	5hls	Neutral
26C-25C-30N	1.5	GFN2-xTB	5hls	Neutral
25C-30N-31O	1.9	GFN2-xTB	5hls	Neutral
30N-31O-32C	-0.1	GFN2-xTB	5hls	Neutral
24C-32C-31O	-0.7	GFN2-xTB	5hls	Neutral
24C-32C-33C	-0.2	GFN2-xTB	5hls	Neutral
31O-32C-33C	0.8	GFN2-xTB	5hls	Neutral
13N-33C-32C	-0.8	GFN2-xTB	5hls	Neutral
13N-33C-35C	-0.2	GFN2-xTB	5hls	Neutral
32C-33C-35C	-1.1	GFN2-xTB	5hls	Neutral
33C-35C-38C	-0.9	GFN2-xTB	5hls	Neutral
35C-38C-39O	1.2	GFN2-xTB	5hls	Neutral
35C-38C-40N	-1.5	GFN2-xTB	5hls	Neutral
39O-38C-40N	0.3	GFN2-xTB	5hls	Neutral
1N-2C-3C	0	AIQM1	5kr1	Neutral
1N-2C-7C	-0.1	AIQM1	5kr1	Neutral
3C-2C-7C	0.1	AIQM1	5kr1	Neutral
2C-3C-4C	-0.1	AIQM1	5kr1	Neutral
3C-4C-5C	0.1	AIQM1	5kr1	Neutral
4C-5C-6C	0	AIQM1	5kr1	Neutral
4C-5C-8S	0.3	AIQM1	5kr1	Neutral
6C-5C-8S	-0.3	AIQM1	5kr1	Neutral
5C-6C-7C	0	AIQM1	5kr1	Neutral
2C-7C-6C	-0.1	AIQM1	5kr1	Neutral
5C-8S-9O	-0.1	AIQM1	5kr1	Neutral
5C-8S-10O	-0.3	AIQM1	5kr1	Neutral
5C-8S-11N	-0.9	AIQM1	5kr1	Neutral
9O-8S-10O	0.1	AIQM1	5kr1	Neutral
9O-8S-11N	0.6	AIQM1	5kr1	Neutral
10O-8S-11N	0.5	AIQM1	5kr1	Neutral
8S-11N-12C	2	AIQM1	5kr1	Neutral
8S-11N-16C	2.3	AIQM1	5kr1	Neutral
12C-11N-16C	2.4	AIQM1	5kr1	Neutral
11N-12C-13C	1.6	AIQM1	5kr1	Neutral
12C-13C-14C	0.4	AIQM1	5kr1	Neutral
12C-13C-15C	0.1	AIQM1	5kr1	Neutral
14C-13C-15C	-0.4	AIQM1	5kr1	Neutral
11N-16C-17C	0.5	AIQM1	5kr1	Neutral
16C-17C-18O	0.4	AIQM1	5kr1	Neutral
16C-17C-19C	-0.1	AIQM1	5kr1	Neutral
18O-17C-19C	0.9	AIQM1	5kr1	Neutral
17C-19C-20N	0.2	AIQM1	5kr1	Neutral
17C-19C-32C	0.8	AIQM1	5kr1	Neutral
20N-19C-32C	1.4	AIQM1	5kr1	Neutral
19C-20N-21C	0.8	AIQM1	5kr1	Neutral
20N-21C-22O	0	AIQM1	5kr1	Neutral
20N-21C-23O	0.7	AIQM1	5kr1	Neutral
22O-21C-23O	-0.7	AIQM1	5kr1	Neutral
21C-23O-24C	-0.5	AIQM1	5kr1	Neutral
23O-24C-25C	-1.1	AIQM1	5kr1	Neutral
23O-24C-31C	0.2	AIQM1	5kr1	Neutral
25C-24C-31C	0.3	AIQM1	5kr1	Neutral
24C-25C-26O	-0.5	AIQM1	5kr1	Neutral
25C-26O-27C	-0.9	AIQM1	5kr1	Neutral
26O-27C-28O	-0.1	AIQM1	5kr1	Neutral
26O-27C-31C	0.3	AIQM1	5kr1	Neutral
28O-27C-31C	0.2	AIQM1	5kr1	Neutral
27C-28O-29C	-0.1	AIQM1	5kr1	Neutral
28O-29C-30C	-0.2	AIQM1	5kr1	Neutral
29C-30C-31C	-0.1	AIQM1	5kr1	Neutral
24C-31C-27C	-0.3	AIQM1	5kr1	Neutral
24C-31C-30C	0.7	AIQM1	5kr1	Neutral
27C-31C-30C	0.2	AIQM1	5kr1	Neutral
19C-32C-38C	0	AIQM1	5kr1	Neutral
34C-33C-38C	0.3	AIQM1	5kr1	Neutral
33C-34C-35C	-0.2	AIQM1	5kr1	Neutral
34C-35C-36C	0	AIQM1	5kr1	Neutral
35C-36C-37C	0.1	AIQM1	5kr1	Neutral
36C-37C-38C	0	AIQM1	5kr1	Neutral
32C-38C-33C	0.2	AIQM1	5kr1	Neutral
32C-38C-37C	0.1	AIQM1	5kr1	Neutral
33C-38C-37C	-0.2	AIQM1	5kr1	Neutral
1N-2C-3C	0	ANI-2x	5kr1	Neutral
1N-2C-7C	-0.1	ANI-2x	5kr1	Neutral
3C-2C-7C	0	ANI-2x	5kr1	Neutral
2C-3C-4C	-0.1	ANI-2x	5kr1	Neutral
3C-4C-5C	0.1	ANI-2x	5kr1	Neutral
4C-5C-6C	-0.1	ANI-2x	5kr1	Neutral
4C-5C-8S	0.2	ANI-2x	5kr1	Neutral
6C-5C-8S	-0.2	ANI-2x	5kr1	Neutral
5C-6C-7C	0	ANI-2x	5kr1	Neutral
2C-7C-6C	-0.1	ANI-2x	5kr1	Neutral
5C-8S-9O	-0.1	ANI-2x	5kr1	Neutral
5C-8S-10O	-0.4	ANI-2x	5kr1	Neutral
5C-8S-11N	-0.7	ANI-2x	5kr1	Neutral
9O-8S-10O	0.1	ANI-2x	5kr1	Neutral
9O-8S-11N	0.7	ANI-2x	5kr1	Neutral
10O-8S-11N	0.3	ANI-2x	5kr1	Neutral
8S-11N-12C	1.9	ANI-2x	5kr1	Neutral
8S-11N-16C	2.6	ANI-2x	5kr1	Neutral
12C-11N-16C	1.8	ANI-2x	5kr1	Neutral
11N-12C-13C	0.9	ANI-2x	5kr1	Neutral
12C-13C-14C	0	ANI-2x	5kr1	Neutral
12C-13C-15C	0.4	ANI-2x	5kr1	Neutral
14C-13C-15C	-0.3	ANI-2x	5kr1	Neutral
11N-16C-17C	0.6	ANI-2x	5kr1	Neutral
16C-17C-18O	1	ANI-2x	5kr1	Neutral
16C-17C-19C	0.5	ANI-2x	5kr1	Neutral
18O-17C-19C	-0.5	ANI-2x	5kr1	Neutral
17C-19C-20N	-0.8	ANI-2x	5kr1	Neutral
17C-19C-32C	-0.6	ANI-2x	5kr1	Neutral
20N-19C-32C	1.3	ANI-2x	5kr1	Neutral
19C-20N-21C	-1	ANI-2x	5kr1	Neutral
20N-21C-22O	0.3	ANI-2x	5kr1	Neutral
20N-21C-23O	0.7	ANI-2x	5kr1	Neutral
22O-21C-23O	-1	ANI-2x	5kr1	Neutral
21C-23O-24C	-0.9	ANI-2x	5kr1	Neutral
23O-24C-25C	-0.2	ANI-2x	5kr1	Neutral
23O-24C-31C	1.2	ANI-2x	5kr1	Neutral
25C-24C-31C	0.5	ANI-2x	5kr1	Neutral
24C-25C-26O	0.6	ANI-2x	5kr1	Neutral
25C-26O-27C	1.4	ANI-2x	5kr1	Neutral
26O-27C-28O	0.3	ANI-2x	5kr1	Neutral
26O-27C-31C	0.9	ANI-2x	5kr1	Neutral
28O-27C-31C	-0.6	ANI-2x	5kr1	Neutral
27C-28O-29C	1	ANI-2x	5kr1	Neutral
28O-29C-30C	0	ANI-2x	5kr1	Neutral
29C-30C-31C	-0.3	ANI-2x	5kr1	Neutral
24C-31C-27C	-0.1	ANI-2x	5kr1	Neutral
24C-31C-30C	-0.3	ANI-2x	5kr1	Neutral
27C-31C-30C	0.5	ANI-2x	5kr1	Neutral
19C-32C-38C	1.1	ANI-2x	5kr1	Neutral
34C-33C-38C	-0.1	ANI-2x	5kr1	Neutral
33C-34C-35C	-0.1	ANI-2x	5kr1	Neutral
34C-35C-36C	0.1	ANI-2x	5kr1	Neutral
35C-36C-37C	0	ANI-2x	5kr1	Neutral
36C-37C-38C	0	ANI-2x	5kr1	Neutral
32C-38C-33C	0.4	ANI-2x	5kr1	Neutral
32C-38C-37C	-0.3	ANI-2x	5kr1	Neutral
33C-38C-37C	0	ANI-2x	5kr1	Neutral
1N-2C-3C	-0.1	GFN2-xTB	5kr1	Neutral
1N-2C-7C	0	GFN2-xTB	5kr1	Neutral
3C-2C-7C	0.1	GFN2-xTB	5kr1	Neutral
2C-3C-4C	-0.2	GFN2-xTB	5kr1	Neutral
3C-4C-5C	0	GFN2-xTB	5kr1	Neutral
4C-5C-6C	0.4	GFN2-xTB	5kr1	Neutral
4C-5C-8S	-0.2	GFN2-xTB	5kr1	Neutral
6C-5C-8S	-0.2	GFN2-xTB	5kr1	Neutral
5C-6C-7C	-0.1	GFN2-xTB	5kr1	Neutral
2C-7C-6C	-0.2	GFN2-xTB	5kr1	Neutral
5C-8S-9O	1.4	GFN2-xTB	5kr1	Neutral
5C-8S-10O	1	GFN2-xTB	5kr1	Neutral
5C-8S-11N	-1.1	GFN2-xTB	5kr1	Neutral
9O-8S-10O	-2.8	GFN2-xTB	5kr1	Neutral
9O-8S-11N	1.1	GFN2-xTB	5kr1	Neutral
10O-8S-11N	0.7	GFN2-xTB	5kr1	Neutral
8S-11N-12C	-2.4	GFN2-xTB	5kr1	Neutral
8S-11N-16C	-1.8	GFN2-xTB	5kr1	Neutral
12C-11N-16C	1.8	GFN2-xTB	5kr1	Neutral
11N-12C-13C	0.8	GFN2-xTB	5kr1	Neutral
12C-13C-14C	-0.7	GFN2-xTB	5kr1	Neutral
12C-13C-15C	0.2	GFN2-xTB	5kr1	Neutral
14C-13C-15C	-0.9	GFN2-xTB	5kr1	Neutral
11N-16C-17C	0	GFN2-xTB	5kr1	Neutral
16C-17C-18O	1	GFN2-xTB	5kr1	Neutral
16C-17C-19C	-3	GFN2-xTB	5kr1	Neutral
18O-17C-19C	1.2	GFN2-xTB	5kr1	Neutral
17C-19C-20N	1.3	GFN2-xTB	5kr1	Neutral
17C-19C-32C	-0.6	GFN2-xTB	5kr1	Neutral
20N-19C-32C	1.1	GFN2-xTB	5kr1	Neutral
19C-20N-21C	2.1	GFN2-xTB	5kr1	Neutral
20N-21C-22O	0.2	GFN2-xTB	5kr1	Neutral
20N-21C-23O	0.2	GFN2-xTB	5kr1	Neutral
22O-21C-23O	-0.4	GFN2-xTB	5kr1	Neutral
21C-23O-24C	0.1	GFN2-xTB	5kr1	Neutral
23O-24C-25C	1.2	GFN2-xTB	5kr1	Neutral
23O-24C-31C	1.4	GFN2-xTB	5kr1	Neutral
25C-24C-31C	0.4	GFN2-xTB	5kr1	Neutral
24C-25C-26O	1.1	GFN2-xTB	5kr1	Neutral
25C-26O-27C	1.7	GFN2-xTB	5kr1	Neutral
26O-27C-28O	0.5	GFN2-xTB	5kr1	Neutral
26O-27C-31C	1.1	GFN2-xTB	5kr1	Neutral
28O-27C-31C	-0.1	GFN2-xTB	5kr1	Neutral
27C-28O-29C	0.1	GFN2-xTB	5kr1	Neutral
28O-29C-30C	0.1	GFN2-xTB	5kr1	Neutral
29C-30C-31C	-0.5	GFN2-xTB	5kr1	Neutral
24C-31C-27C	0.2	GFN2-xTB	5kr1	Neutral
24C-31C-30C	-1.7	GFN2-xTB	5kr1	Neutral
27C-31C-30C	0.4	GFN2-xTB	5kr1	Neutral
19C-32C-38C	-1.8	GFN2-xTB	5kr1	Neutral
34C-33C-38C	-0.3	GFN2-xTB	5kr1	Neutral
33C-34C-35C	0	GFN2-xTB	5kr1	Neutral
34C-35C-36C	0.2	GFN2-xTB	5kr1	Neutral
35C-36C-37C	-0.1	GFN2-xTB	5kr1	Neutral
36C-37C-38C	-0.2	GFN2-xTB	5kr1	Neutral
32C-38C-33C	0.4	GFN2-xTB	5kr1	Neutral
32C-38C-37C	-0.8	GFN2-xTB	5kr1	Neutral
33C-38C-37C	0.4	GFN2-xTB	5kr1	Neutral
2O-1C-4N	0.4	AIQM1	7rfw_bond	Neutral
1C-4N-5C	-0.7	AIQM1	7rfw_bond	Neutral
4N-5C-6C	-0.5	AIQM1	7rfw_bond	Neutral
4N-5C-8C	-0.5	AIQM1	7rfw_bond	Neutral
6C-5C-8C	-0.3	AIQM1	7rfw_bond	Neutral
5C-6C-7O	-0.5	AIQM1	7rfw_bond	Neutral
5C-6C-14N	1.6	AIQM1	7rfw_bond	Neutral
7O-6C-14N	-1.1	AIQM1	7rfw_bond	Neutral
5C-8C-9S	0.6	AIQM1	7rfw_bond	Neutral
8C-9S-26C	0.7	AIQM1	7rfw_bond	Neutral
6C-14N-15C	-0.6	AIQM1	7rfw_bond	Neutral
21N-20C-25O	-0.5	AIQM1	7rfw_bond	Neutral
21N-20C-37C	-0.9	AIQM1	7rfw_bond	Neutral
25O-20C-37C	1.4	AIQM1	7rfw_bond	Neutral
20C-21N-23C	-0.2	AIQM1	7rfw_bond	Neutral
21N-23C-26C	-0.9	AIQM1	7rfw_bond	Neutral
21N-23C-29C	0	AIQM1	7rfw_bond	Neutral
26C-23C-29C	1.7	AIQM1	7rfw_bond	Neutral
35C-24N-36C	-1.6	AIQM1	7rfw_bond	Neutral
9S-26C-23C	-1.4	AIQM1	7rfw_bond	Neutral
9S-26C-33N	0.1	AIQM1	7rfw_bond	Neutral
23C-26C-33N	1.5	AIQM1	7rfw_bond	Neutral
37C-27N-38C	1	AIQM1	7rfw_bond	Neutral
37C-27N-41C	-0.4	AIQM1	7rfw_bond	Neutral
38C-27N-41C	-0.7	AIQM1	7rfw_bond	Neutral
23C-29C-32C	-1	AIQM1	7rfw_bond	Neutral
42C-30N-49C	2	AIQM1	7rfw_bond	Neutral
29C-32C-34C	-0.2	AIQM1	7rfw_bond	Neutral
29C-32C-36C	1.5	AIQM1	7rfw_bond	Neutral
34C-32C-36C	-0.4	AIQM1	7rfw_bond	Neutral
32C-34C-35C	-0.6	AIQM1	7rfw_bond	Neutral
24N-35C-34C	-1	AIQM1	7rfw_bond	Neutral
22O-36C-24N	-0.3	AIQM1	7rfw_bond	Neutral
22O-36C-32C	-0.1	AIQM1	7rfw_bond	Neutral
24N-36C-32C	0.4	AIQM1	7rfw_bond	Neutral
20C-37C-27N	1.5	AIQM1	7rfw_bond	Neutral
20C-37C-40C	1.3	AIQM1	7rfw_bond	Neutral
27N-37C-40C	-0.1	AIQM1	7rfw_bond	Neutral
27N-38C-39C	-0.7	AIQM1	7rfw_bond	Neutral
38C-39C-40C	0.7	AIQM1	7rfw_bond	Neutral
38C-39C-46C	-0.3	AIQM1	7rfw_bond	Neutral
37C-40C-39C	-0.3	AIQM1	7rfw_bond	Neutral
37C-40C-46C	-1	AIQM1	7rfw_bond	Neutral
27N-41C-28O	-1.1	AIQM1	7rfw_bond	Neutral
27N-41C-42C	0.9	AIQM1	7rfw_bond	Neutral
28O-41C-42C	0.2	AIQM1	7rfw_bond	Neutral
30N-42C-41C	-1.5	AIQM1	7rfw_bond	Neutral
30N-42C-43C	-0.8	AIQM1	7rfw_bond	Neutral
41C-42C-43C	-0.2	AIQM1	7rfw_bond	Neutral
42C-43C-44C	0	AIQM1	7rfw_bond	Neutral
42C-43C-45C	2.2	AIQM1	7rfw_bond	Neutral
42C-43C-51C	-0.8	AIQM1	7rfw_bond	Neutral
44C-43C-45C	-0.5	AIQM1	7rfw_bond	Neutral
44C-43C-51C	-0.1	AIQM1	7rfw_bond	Neutral
45C-43C-51C	-0.9	AIQM1	7rfw_bond	Neutral
39C-46C-47C	-0.4	AIQM1	7rfw_bond	Neutral
39C-46C-48C	0	AIQM1	7rfw_bond	Neutral
40C-46C-47C	-1.1	AIQM1	7rfw_bond	Neutral
40C-46C-48C	0.4	AIQM1	7rfw_bond	Neutral
47C-46C-48C	0.6	AIQM1	7rfw_bond	Neutral
30N-49C-31O	0.5	AIQM1	7rfw_bond	Neutral
30N-49C-50C	0.2	AIQM1	7rfw_bond	Neutral
31O-49C-50C	-0.7	AIQM1	7rfw_bond	Neutral
49C-50C-52F	0.4	AIQM1	7rfw_bond	Neutral
49C-50C-53F	0	AIQM1	7rfw_bond	Neutral
49C-50C-54F	0.2	AIQM1	7rfw_bond	Neutral
52F-50C-53F	0	AIQM1	7rfw_bond	Neutral
52F-50C-54F	-0.2	AIQM1	7rfw_bond	Neutral
53F-50C-54F	-0.3	AIQM1	7rfw_bond	Neutral
2O-1C-4N	0.5	ANI-2x	7rfw_bond	Neutral
1C-4N-5C	-0.7	ANI-2x	7rfw_bond	Neutral
4N-5C-6C	-0.5	ANI-2x	7rfw_bond	Neutral
4N-5C-8C	-0.7	ANI-2x	7rfw_bond	Neutral
6C-5C-8C	-0.4	ANI-2x	7rfw_bond	Neutral
5C-6C-7O	-0.5	ANI-2x	7rfw_bond	Neutral
5C-6C-14N	1.7	ANI-2x	7rfw_bond	Neutral
7O-6C-14N	-1.1	ANI-2x	7rfw_bond	Neutral
5C-8C-9S	0.7	ANI-2x	7rfw_bond	Neutral
8C-9S-26C	1	ANI-2x	7rfw_bond	Neutral
6C-14N-15C	-0.7	ANI-2x	7rfw_bond	Neutral
21N-20C-25O	-0.9	ANI-2x	7rfw_bond	Neutral
21N-20C-37C	0.5	ANI-2x	7rfw_bond	Neutral
25O-20C-37C	0.5	ANI-2x	7rfw_bond	Neutral
20C-21N-23C	0.5	ANI-2x	7rfw_bond	Neutral
21N-23C-26C	0.8	ANI-2x	7rfw_bond	Neutral
21N-23C-29C	1.5	ANI-2x	7rfw_bond	Neutral
26C-23C-29C	0.3	ANI-2x	7rfw_bond	Neutral
35C-24N-36C	0.1	ANI-2x	7rfw_bond	Neutral
9S-26C-23C	0	ANI-2x	7rfw_bond	Neutral
9S-26C-33N	-0.6	ANI-2x	7rfw_bond	Neutral
23C-26C-33N	0.7	ANI-2x	7rfw_bond	Neutral
37C-27N-38C	-0.4	ANI-2x	7rfw_bond	Neutral
37C-27N-41C	-0.3	ANI-2x	7rfw_bond	Neutral
38C-27N-41C	-0.1	ANI-2x	7rfw_bond	Neutral
23C-29C-32C	-0.3	ANI-2x	7rfw_bond	Neutral
42C-30N-49C	2.5	ANI-2x	7rfw_bond	Neutral
29C-32C-34C	-1.2	ANI-2x	7rfw_bond	Neutral
29C-32C-36C	1.5	ANI-2x	7rfw_bond	Neutral
34C-32C-36C	0.2	ANI-2x	7rfw_bond	Neutral
32C-34C-35C	0.7	ANI-2x	7rfw_bond	Neutral
24N-35C-34C	-0.2	ANI-2x	7rfw_bond	Neutral
22O-36C-24N	0	ANI-2x	7rfw_bond	Neutral
22O-36C-32C	-0.3	ANI-2x	7rfw_bond	Neutral
24N-36C-32C	0.3	ANI-2x	7rfw_bond	Neutral
20C-37C-27N	-0.1	ANI-2x	7rfw_bond	Neutral
20C-37C-40C	-0.3	ANI-2x	7rfw_bond	Neutral
27N-37C-40C	0.3	ANI-2x	7rfw_bond	Neutral
27N-38C-39C	0.3	ANI-2x	7rfw_bond	Neutral
38C-39C-40C	0	ANI-2x	7rfw_bond	Neutral
38C-39C-46C	-0.6	ANI-2x	7rfw_bond	Neutral
37C-40C-39C	-0.5	ANI-2x	7rfw_bond	Neutral
37C-40C-46C	-0.2	ANI-2x	7rfw_bond	Neutral
27N-41C-28O	-1.1	ANI-2x	7rfw_bond	Neutral
27N-41C-42C	1.6	ANI-2x	7rfw_bond	Neutral
28O-41C-42C	-0.6	ANI-2x	7rfw_bond	Neutral
30N-42C-41C	-1.7	ANI-2x	7rfw_bond	Neutral
30N-42C-43C	-0.8	ANI-2x	7rfw_bond	Neutral
41C-42C-43C	-0.9	ANI-2x	7rfw_bond	Neutral
42C-43C-44C	0.5	ANI-2x	7rfw_bond	Neutral
42C-43C-45C	1.8	ANI-2x	7rfw_bond	Neutral
42C-43C-51C	-1.1	ANI-2x	7rfw_bond	Neutral
44C-43C-45C	-0.3	ANI-2x	7rfw_bond	Neutral
44C-43C-51C	-0.3	ANI-2x	7rfw_bond	Neutral
45C-43C-51C	-0.6	ANI-2x	7rfw_bond	Neutral
39C-46C-47C	-0.3	ANI-2x	7rfw_bond	Neutral
39C-46C-48C	0.4	ANI-2x	7rfw_bond	Neutral
40C-46C-47C	-0.4	ANI-2x	7rfw_bond	Neutral
40C-46C-48C	1	ANI-2x	7rfw_bond	Neutral
47C-46C-48C	-0.4	ANI-2x	7rfw_bond	Neutral
30N-49C-31O	0.2	ANI-2x	7rfw_bond	Neutral
30N-49C-50C	0.3	ANI-2x	7rfw_bond	Neutral
31O-49C-50C	-0.5	ANI-2x	7rfw_bond	Neutral
49C-50C-52F	0.4	ANI-2x	7rfw_bond	Neutral
49C-50C-53F	-0.1	ANI-2x	7rfw_bond	Neutral
49C-50C-54F	0.2	ANI-2x	7rfw_bond	Neutral
52F-50C-53F	0	ANI-2x	7rfw_bond	Neutral
52F-50C-54F	-0.1	ANI-2x	7rfw_bond	Neutral
53F-50C-54F	-0.3	ANI-2x	7rfw_bond	Neutral
2O-1C-4N	1	GFN2-xTB	7rfw_bond	Neutral
1C-4N-5C	-0.3	GFN2-xTB	7rfw_bond	Neutral
4N-5C-6C	-1.7	GFN2-xTB	7rfw_bond	Neutral
4N-5C-8C	-0.4	GFN2-xTB	7rfw_bond	Neutral
6C-5C-8C	0.1	GFN2-xTB	7rfw_bond	Neutral
5C-6C-7O	0.2	GFN2-xTB	7rfw_bond	Neutral
5C-6C-14N	-0.7	GFN2-xTB	7rfw_bond	Neutral
7O-6C-14N	0.5	GFN2-xTB	7rfw_bond	Neutral
5C-8C-9S	-1	GFN2-xTB	7rfw_bond	Neutral
8C-9S-26C	0.9	GFN2-xTB	7rfw_bond	Neutral
6C-14N-15C	0.3	GFN2-xTB	7rfw_bond	Neutral
21N-20C-25O	-0.8	GFN2-xTB	7rfw_bond	Neutral
21N-20C-37C	-0.2	GFN2-xTB	7rfw_bond	Neutral
25O-20C-37C	1	GFN2-xTB	7rfw_bond	Neutral
20C-21N-23C	-0.1	GFN2-xTB	7rfw_bond	Neutral
21N-23C-26C	-1.1	GFN2-xTB	7rfw_bond	Neutral
21N-23C-29C	-1	GFN2-xTB	7rfw_bond	Neutral
26C-23C-29C	3	GFN2-xTB	7rfw_bond	Neutral
35C-24N-36C	0.1	GFN2-xTB	7rfw_bond	Neutral
9S-26C-23C	-3	GFN2-xTB	7rfw_bond	Neutral
9S-26C-33N	0.9	GFN2-xTB	7rfw_bond	Neutral
23C-26C-33N	2.4	GFN2-xTB	7rfw_bond	Neutral
37C-27N-38C	-0.3	GFN2-xTB	7rfw_bond	Neutral
37C-27N-41C	-1.4	GFN2-xTB	7rfw_bond	Neutral
38C-27N-41C	0.9	GFN2-xTB	7rfw_bond	Neutral
23C-29C-32C	-2.2	GFN2-xTB	7rfw_bond	Neutral
42C-30N-49C	2.7	GFN2-xTB	7rfw_bond	Neutral
29C-32C-34C	-1.3	GFN2-xTB	7rfw_bond	Neutral
29C-32C-36C	0.2	GFN2-xTB	7rfw_bond	Neutral
34C-32C-36C	0.4	GFN2-xTB	7rfw_bond	Neutral
32C-34C-35C	0	GFN2-xTB	7rfw_bond	Neutral
24N-35C-34C	0.5	GFN2-xTB	7rfw_bond	Neutral
22O-36C-24N	-0.1	GFN2-xTB	7rfw_bond	Neutral
22O-36C-32C	-0.2	GFN2-xTB	7rfw_bond	Neutral
24N-36C-32C	0.4	GFN2-xTB	7rfw_bond	Neutral
20C-37C-27N	-1.5	GFN2-xTB	7rfw_bond	Neutral
20C-37C-40C	0.3	GFN2-xTB	7rfw_bond	Neutral
27N-37C-40C	0.7	GFN2-xTB	7rfw_bond	Neutral
27N-38C-39C	0.3	GFN2-xTB	7rfw_bond	Neutral
38C-39C-40C	0	GFN2-xTB	7rfw_bond	Neutral
38C-39C-46C	-0.5	GFN2-xTB	7rfw_bond	Neutral
37C-40C-39C	-0.7	GFN2-xTB	7rfw_bond	Neutral
37C-40C-46C	-0.7	GFN2-xTB	7rfw_bond	Neutral
27N-41C-28O	-0.4	GFN2-xTB	7rfw_bond	Neutral
27N-41C-42C	-0.2	GFN2-xTB	7rfw_bond	Neutral
28O-41C-42C	0.5	GFN2-xTB	7rfw_bond	Neutral
30N-42C-41C	-1.4	GFN2-xTB	7rfw_bond	Neutral
30N-42C-43C	-1.6	GFN2-xTB	7rfw_bond	Neutral
41C-42C-43C	-0.8	GFN2-xTB	7rfw_bond	Neutral
42C-43C-44C	0.4	GFN2-xTB	7rfw_bond	Neutral
42C-43C-45C	1	GFN2-xTB	7rfw_bond	Neutral
42C-43C-51C	-1.8	GFN2-xTB	7rfw_bond	Neutral
44C-43C-45C	0.2	GFN2-xTB	7rfw_bond	Neutral
44C-43C-51C	0.4	GFN2-xTB	7rfw_bond	Neutral
45C-43C-51C	-0.2	GFN2-xTB	7rfw_bond	Neutral
39C-46C-47C	-0.2	GFN2-xTB	7rfw_bond	Neutral
39C-46C-48C	0.7	GFN2-xTB	7rfw_bond	Neutral
40C-46C-47C	-0.4	GFN2-xTB	7rfw_bond	Neutral
40C-46C-48C	0.8	GFN2-xTB	7rfw_bond	Neutral
47C-46C-48C	-0.5	GFN2-xTB	7rfw_bond	Neutral
30N-49C-31O	1.1	GFN2-xTB	7rfw_bond	Neutral
30N-49C-50C	-3.2	GFN2-xTB	7rfw_bond	Neutral
31O-49C-50C	2.1	GFN2-xTB	7rfw_bond	Neutral
49C-50C-52F	-0.8	GFN2-xTB	7rfw_bond	Neutral
49C-50C-53F	2.8	GFN2-xTB	7rfw_bond	Neutral
49C-50C-54F	1.1	GFN2-xTB	7rfw_bond	Neutral
52F-50C-53F	-0.4	GFN2-xTB	7rfw_bond	Neutral
52F-50C-54F	-1.7	GFN2-xTB	7rfw_bond	Neutral
53F-50C-54F	-1.1	GFN2-xTB	7rfw_bond	Neutral
9C-1C-25N	0.3	AIQM1	7rfw_unbond	Neutral
9C-1C-29O	-0.3	AIQM1	7rfw_unbond	Neutral
25N-1C-29O	0	AIQM1	7rfw_unbond	Neutral
20C-2C-24N	0.8	AIQM1	7rfw_unbond	Neutral
10C-3C-27N	-1.1	AIQM1	7rfw_unbond	Neutral
10C-3C-30O	1.8	AIQM1	7rfw_unbond	Neutral
27N-3C-30O	-0.6	AIQM1	7rfw_unbond	Neutral
21C-4C-26N	0.3	AIQM1	7rfw_unbond	Neutral
21C-4C-31O	0.5	AIQM1	7rfw_unbond	Neutral
26N-4C-31O	-0.8	AIQM1	7rfw_unbond	Neutral
22C-5C-28N	0.4	AIQM1	7rfw_unbond	Neutral
22C-5C-32O	-0.6	AIQM1	7rfw_unbond	Neutral
28N-5C-32O	0.2	AIQM1	7rfw_unbond	Neutral
7C-6C-9C	-0.7	AIQM1	7rfw_unbond	Neutral
6C-7C-25N	-0.9	AIQM1	7rfw_unbond	Neutral
11C-8C-26N	-0.8	AIQM1	7rfw_unbond	Neutral
1C-9C-6C	-0.6	AIQM1	7rfw_unbond	Neutral
1C-9C-19C	0.1	AIQM1	7rfw_unbond	Neutral
6C-9C-19C	-0.3	AIQM1	7rfw_unbond	Neutral
3C-10C-12C	2	AIQM1	7rfw_unbond	Neutral
3C-10C-26N	1.4	AIQM1	7rfw_unbond	Neutral
12C-10C-26N	-0.2	AIQM1	7rfw_unbond	Neutral
8C-11C-12C	0.9	AIQM1	7rfw_unbond	Neutral
8C-11C-13C	-0.6	AIQM1	7rfw_unbond	Neutral
10C-12C-11C	-0.1	AIQM1	7rfw_unbond	Neutral
10C-12C-13C	-1.3	AIQM1	7rfw_unbond	Neutral
11C-13C-14C	-0.8	AIQM1	7rfw_unbond	Neutral
11C-13C-15C	0.2	AIQM1	7rfw_unbond	Neutral
12C-13C-14C	-1.2	AIQM1	7rfw_unbond	Neutral
12C-13C-15C	0.3	AIQM1	7rfw_unbond	Neutral
14C-13C-15C	0.8	AIQM1	7rfw_unbond	Neutral
9C-19C-20C	0.2	AIQM1	7rfw_unbond	Neutral
2C-20C-19C	-0.8	AIQM1	7rfw_unbond	Neutral
2C-20C-27N	-0.1	AIQM1	7rfw_unbond	Neutral
19C-20C-27N	-0.4	AIQM1	7rfw_unbond	Neutral
4C-21C-23C	0.1	AIQM1	7rfw_unbond	Neutral
4C-21C-28N	-0.2	AIQM1	7rfw_unbond	Neutral
23C-21C-28N	-0.6	AIQM1	7rfw_unbond	Neutral
5C-22C-33F	0.1	AIQM1	7rfw_unbond	Neutral
5C-22C-34F	0	AIQM1	7rfw_unbond	Neutral
5C-22C-35F	0.3	AIQM1	7rfw_unbond	Neutral
33F-22C-34F	0.1	AIQM1	7rfw_unbond	Neutral
33F-22C-35F	-0.1	AIQM1	7rfw_unbond	Neutral
34F-22C-35F	-0.2	AIQM1	7rfw_unbond	Neutral
16C-23C-17C	-0.5	AIQM1	7rfw_unbond	Neutral
16C-23C-18C	0	AIQM1	7rfw_unbond	Neutral
16C-23C-21C	0.1	AIQM1	7rfw_unbond	Neutral
17C-23C-18C	-1	AIQM1	7rfw_unbond	Neutral
17C-23C-21C	1.2	AIQM1	7rfw_unbond	Neutral
18C-23C-21C	0.2	AIQM1	7rfw_unbond	Neutral
1C-25N-7C	-1.4	AIQM1	7rfw_unbond	Neutral
4C-26N-8C	-1.1	AIQM1	7rfw_unbond	Neutral
4C-26N-10C	-0.2	AIQM1	7rfw_unbond	Neutral
8C-26N-10C	1.4	AIQM1	7rfw_unbond	Neutral
3C-27N-20C	0.5	AIQM1	7rfw_unbond	Neutral
5C-28N-21C	-0.1	AIQM1	7rfw_unbond	Neutral
9C-1C-25N	0.3	ANI-2x	7rfw_unbond	Neutral
9C-1C-29O	-0.2	ANI-2x	7rfw_unbond	Neutral
25N-1C-29O	-0.1	ANI-2x	7rfw_unbond	Neutral
20C-2C-24N	0	ANI-2x	7rfw_unbond	Neutral
10C-3C-27N	-0.3	ANI-2x	7rfw_unbond	Neutral
10C-3C-30O	1	ANI-2x	7rfw_unbond	Neutral
27N-3C-30O	-0.6	ANI-2x	7rfw_unbond	Neutral
21C-4C-26N	1.1	ANI-2x	7rfw_unbond	Neutral
21C-4C-31O	-0.5	ANI-2x	7rfw_unbond	Neutral
26N-4C-31O	-0.7	ANI-2x	7rfw_unbond	Neutral
22C-5C-28N	0.5	ANI-2x	7rfw_unbond	Neutral
22C-5C-32O	-0.5	ANI-2x	7rfw_unbond	Neutral
28N-5C-32O	0	ANI-2x	7rfw_unbond	Neutral
7C-6C-9C	0.5	ANI-2x	7rfw_unbond	Neutral
6C-7C-25N	-0.2	ANI-2x	7rfw_unbond	Neutral
11C-8C-26N	0.3	ANI-2x	7rfw_unbond	Neutral
1C-9C-6C	-0.1	ANI-2x	7rfw_unbond	Neutral
1C-9C-19C	0.3	ANI-2x	7rfw_unbond	Neutral
6C-9C-19C	-0.8	ANI-2x	7rfw_unbond	Neutral
3C-10C-12C	0.1	ANI-2x	7rfw_unbond	Neutral
3C-10C-26N	0.4	ANI-2x	7rfw_unbond	Neutral
12C-10C-26N	0.2	ANI-2x	7rfw_unbond	Neutral
8C-11C-12C	0.1	ANI-2x	7rfw_unbond	Neutral
8C-11C-13C	-0.9	ANI-2x	7rfw_unbond	Neutral
10C-12C-11C	-0.3	ANI-2x	7rfw_unbond	Neutral
10C-12C-13C	-0.3	ANI-2x	7rfw_unbond	Neutral
11C-13C-14C	-0.7	ANI-2x	7rfw_unbond	Neutral
11C-13C-15C	0.5	ANI-2x	7rfw_unbond	Neutral
12C-13C-14C	-0.5	ANI-2x	7rfw_unbond	Neutral
12C-13C-15C	1.1	ANI-2x	7rfw_unbond	Neutral
14C-13C-15C	-0.3	ANI-2x	7rfw_unbond	Neutral
9C-19C-20C	1.2	ANI-2x	7rfw_unbond	Neutral
2C-20C-19C	-1.2	ANI-2x	7rfw_unbond	Neutral
2C-20C-27N	-1	ANI-2x	7rfw_unbond	Neutral
19C-20C-27N	0.9	ANI-2x	7rfw_unbond	Neutral
4C-21C-23C	-0.9	ANI-2x	7rfw_unbond	Neutral
4C-21C-28N	-0.4	ANI-2x	7rfw_unbond	Neutral
23C-21C-28N	-0.6	ANI-2x	7rfw_unbond	Neutral
5C-22C-33F	0.1	ANI-2x	7rfw_unbond	Neutral
5C-22C-34F	-0.1	ANI-2x	7rfw_unbond	Neutral
5C-22C-35F	0.3	ANI-2x	7rfw_unbond	Neutral
33F-22C-34F	0.1	ANI-2x	7rfw_unbond	Neutral
33F-22C-35F	0	ANI-2x	7rfw_unbond	Neutral
34F-22C-35F	-0.2	ANI-2x	7rfw_unbond	Neutral
16C-23C-17C	-0.3	ANI-2x	7rfw_unbond	Neutral
16C-23C-18C	-0.1	ANI-2x	7rfw_unbond	Neutral
16C-23C-21C	0.6	ANI-2x	7rfw_unbond	Neutral
17C-23C-18C	-0.8	ANI-2x	7rfw_unbond	Neutral
17C-23C-21C	0.7	ANI-2x	7rfw_unbond	Neutral
18C-23C-21C	0	ANI-2x	7rfw_unbond	Neutral
1C-25N-7C	0.1	ANI-2x	7rfw_unbond	Neutral
4C-26N-8C	-0.5	ANI-2x	7rfw_unbond	Neutral
4C-26N-10C	-0.1	ANI-2x	7rfw_unbond	Neutral
8C-26N-10C	0	ANI-2x	7rfw_unbond	Neutral
3C-27N-20C	1.3	ANI-2x	7rfw_unbond	Neutral
5C-28N-21C	0.5	ANI-2x	7rfw_unbond	Neutral
9C-1C-25N	0.1	GFN2-xTB	7rfw_unbond	Neutral
9C-1C-29O	0.2	GFN2-xTB	7rfw_unbond	Neutral
25N-1C-29O	-0.3	GFN2-xTB	7rfw_unbond	Neutral
20C-2C-24N	-0.1	GFN2-xTB	7rfw_unbond	Neutral
10C-3C-27N	-0.9	GFN2-xTB	7rfw_unbond	Neutral
10C-3C-30O	1.2	GFN2-xTB	7rfw_unbond	Neutral
27N-3C-30O	-0.2	GFN2-xTB	7rfw_unbond	Neutral
21C-4C-26N	-1.9	GFN2-xTB	7rfw_unbond	Neutral
21C-4C-31O	1.8	GFN2-xTB	7rfw_unbond	Neutral
26N-4C-31O	-0.1	GFN2-xTB	7rfw_unbond	Neutral
22C-5C-28N	-2.5	GFN2-xTB	7rfw_unbond	Neutral
22C-5C-32O	2	GFN2-xTB	7rfw_unbond	Neutral
28N-5C-32O	0.5	GFN2-xTB	7rfw_unbond	Neutral
7C-6C-9C	-0.3	GFN2-xTB	7rfw_unbond	Neutral
6C-7C-25N	0.4	GFN2-xTB	7rfw_unbond	Neutral
11C-8C-26N	0.3	GFN2-xTB	7rfw_unbond	Neutral
1C-9C-6C	-0.1	GFN2-xTB	7rfw_unbond	Neutral
1C-9C-19C	-0.1	GFN2-xTB	7rfw_unbond	Neutral
6C-9C-19C	-1.3	GFN2-xTB	7rfw_unbond	Neutral
3C-10C-12C	0.9	GFN2-xTB	7rfw_unbond	Neutral
3C-10C-26N	-1	GFN2-xTB	7rfw_unbond	Neutral
12C-10C-26N	0.5	GFN2-xTB	7rfw_unbond	Neutral
8C-11C-12C	0.1	GFN2-xTB	7rfw_unbond	Neutral
8C-11C-13C	-1	GFN2-xTB	7rfw_unbond	Neutral
10C-12C-11C	-0.3	GFN2-xTB	7rfw_unbond	Neutral
10C-12C-13C	-0.8	GFN2-xTB	7rfw_unbond	Neutral
11C-13C-14C	-0.6	GFN2-xTB	7rfw_unbond	Neutral
11C-13C-15C	0.9	GFN2-xTB	7rfw_unbond	Neutral
12C-13C-14C	-0.5	GFN2-xTB	7rfw_unbond	Neutral
12C-13C-15C	0.8	GFN2-xTB	7rfw_unbond	Neutral
14C-13C-15C	-0.4	GFN2-xTB	7rfw_unbond	Neutral
9C-19C-20C	-0.7	GFN2-xTB	7rfw_unbond	Neutral
2C-20C-19C	-0.5	GFN2-xTB	7rfw_unbond	Neutral
2C-20C-27N	-0.2	GFN2-xTB	7rfw_unbond	Neutral
19C-20C-27N	-0.7	GFN2-xTB	7rfw_unbond	Neutral
4C-21C-23C	0.2	GFN2-xTB	7rfw_unbond	Neutral
4C-21C-28N	0.5	GFN2-xTB	7rfw_unbond	Neutral
23C-21C-28N	-0.5	GFN2-xTB	7rfw_unbond	Neutral
5C-22C-33F	-1.4	GFN2-xTB	7rfw_unbond	Neutral
5C-22C-34F	2.7	GFN2-xTB	7rfw_unbond	Neutral
5C-22C-35F	1.4	GFN2-xTB	7rfw_unbond	Neutral
33F-22C-34F	-0.3	GFN2-xTB	7rfw_unbond	Neutral
33F-22C-35F	-1.5	GFN2-xTB	7rfw_unbond	Neutral
34F-22C-35F	-0.9	GFN2-xTB	7rfw_unbond	Neutral
16C-23C-17C	0.3	GFN2-xTB	7rfw_unbond	Neutral
16C-23C-18C	0.4	GFN2-xTB	7rfw_unbond	Neutral
16C-23C-21C	0.6	GFN2-xTB	7rfw_unbond	Neutral
17C-23C-18C	0	GFN2-xTB	7rfw_unbond	Neutral
17C-23C-21C	-1.4	GFN2-xTB	7rfw_unbond	Neutral
18C-23C-21C	0.2	GFN2-xTB	7rfw_unbond	Neutral
1C-25N-7C	0.1	GFN2-xTB	7rfw_unbond	Neutral
4C-26N-8C	0.5	GFN2-xTB	7rfw_unbond	Neutral
4C-26N-10C	-1.1	GFN2-xTB	7rfw_unbond	Neutral
8C-26N-10C	0.2	GFN2-xTB	7rfw_unbond	Neutral
3C-27N-20C	0.3	GFN2-xTB	7rfw_unbond	Neutral
5C-28N-21C	-0.6	GFN2-xTB	7rfw_unbond	Neutral
2C-1N-7C	-0.1	AIQM1	1ajx	Neutral
2C-1N-8C	0	AIQM1	1ajx	Neutral
7C-1N-8C	-0.5	AIQM1	1ajx	Neutral
1N-2C-3N	-0.3	AIQM1	1ajx	Neutral
1N-2C-15O	0.1	AIQM1	1ajx	Neutral
3N-2C-15O	0.2	AIQM1	1ajx	Neutral
2C-3N-4C	0.2	AIQM1	1ajx	Neutral
2C-3N-16C	0.3	AIQM1	1ajx	Neutral
4C-3N-16C	-0.6	AIQM1	1ajx	Neutral
3N-4C-5C	-0.3	AIQM1	1ajx	Neutral
3N-4C-23C	0.4	AIQM1	1ajx	Neutral
5C-4C-23C	-0.8	AIQM1	1ajx	Neutral
4C-5C-6C	-0.3	AIQM1	1ajx	Neutral
4C-5C-31O	-1.2	AIQM1	1ajx	Neutral
6C-5C-31O	0	AIQM1	1ajx	Neutral
5C-6C-7C	-0.5	AIQM1	1ajx	Neutral
5C-6C-32O	0.3	AIQM1	1ajx	Neutral
7C-6C-32O	-0.9	AIQM1	1ajx	Neutral
1N-7C-6C	-0.4	AIQM1	1ajx	Neutral
1N-7C-33C	0.3	AIQM1	1ajx	Neutral
6C-7C-33C	-1	AIQM1	1ajx	Neutral
1N-8C-9C	-0.2	AIQM1	1ajx	Neutral
8C-9C-10C	0.4	AIQM1	1ajx	Neutral
8C-9C-14C	-0.4	AIQM1	1ajx	Neutral
10C-9C-14C	-0.1	AIQM1	1ajx	Neutral
9C-10C-11C	-0.1	AIQM1	1ajx	Neutral
10C-11C-12C	0.1	AIQM1	1ajx	Neutral
11C-12C-13C	0	AIQM1	1ajx	Neutral
12C-13C-14C	0.2	AIQM1	1ajx	Neutral
9C-14C-13C	-0.1	AIQM1	1ajx	Neutral
3N-16C-17C	-0.1	AIQM1	1ajx	Neutral
16C-17C-18C	0.4	AIQM1	1ajx	Neutral
16C-17C-22C	-0.4	AIQM1	1ajx	Neutral
18C-17C-22C	0	AIQM1	1ajx	Neutral
17C-18C-19C	-0.1	AIQM1	1ajx	Neutral
18C-19C-20C	0.1	AIQM1	1ajx	Neutral
19C-20C-21C	0	AIQM1	1ajx	Neutral
20C-21C-22C	0.2	AIQM1	1ajx	Neutral
17C-22C-21C	-0.2	AIQM1	1ajx	Neutral
4C-23C-24O	0.3	AIQM1	1ajx	Neutral
23C-24O-25C	-1.5	AIQM1	1ajx	Neutral
24O-25C-26C	0.3	AIQM1	1ajx	Neutral
24O-25C-30C	-0.6	AIQM1	1ajx	Neutral
26C-25C-30C	0.2	AIQM1	1ajx	Neutral
25C-26C-27C	-0.1	AIQM1	1ajx	Neutral
26C-27C-28C	0	AIQM1	1ajx	Neutral
27C-28C-29C	0.1	AIQM1	1ajx	Neutral
28C-29C-30C	0.1	AIQM1	1ajx	Neutral
25C-30C-29C	-0.3	AIQM1	1ajx	Neutral
7C-33C-34O	0.6	AIQM1	1ajx	Neutral
33C-34O-35C	-1.3	AIQM1	1ajx	Neutral
34O-35C-36C	-0.6	AIQM1	1ajx	Neutral
34O-35C-40C	0.4	AIQM1	1ajx	Neutral
36C-35C-40C	0.2	AIQM1	1ajx	Neutral
35C-36C-37C	-0.1	AIQM1	1ajx	Neutral
36C-37C-38C	0.1	AIQM1	1ajx	Neutral
37C-38C-39C	0.1	AIQM1	1ajx	Neutral
38C-39C-40C	0	AIQM1	1ajx	Neutral
35C-40C-39C	-0.1	AIQM1	1ajx	Neutral
2C-1N-7C	0.1	ANI-2x	1ajx	Neutral
2C-1N-8C	-2.1	ANI-2x	1ajx	Neutral
7C-1N-8C	2	ANI-2x	1ajx	Neutral
1N-2C-3N	2.3	ANI-2x	1ajx	Neutral
1N-2C-15O	-1	ANI-2x	1ajx	Neutral
3N-2C-15O	-1.4	ANI-2x	1ajx	Neutral
2C-3N-4C	-0.3	ANI-2x	1ajx	Neutral
2C-3N-16C	-1.6	ANI-2x	1ajx	Neutral
4C-3N-16C	0.2	ANI-2x	1ajx	Neutral
3N-4C-5C	-0.4	ANI-2x	1ajx	Neutral
3N-4C-23C	0.1	ANI-2x	1ajx	Neutral
5C-4C-23C	0.2	ANI-2x	1ajx	Neutral
4C-5C-6C	1.7	ANI-2x	1ajx	Neutral
4C-5C-31O	0.2	ANI-2x	1ajx	Neutral
6C-5C-31O	-0.7	ANI-2x	1ajx	Neutral
5C-6C-7C	1.5	ANI-2x	1ajx	Neutral
5C-6C-32O	-0.6	ANI-2x	1ajx	Neutral
7C-6C-32O	-0.1	ANI-2x	1ajx	Neutral
1N-7C-6C	-1.1	ANI-2x	1ajx	Neutral
1N-7C-33C	-0.1	ANI-2x	1ajx	Neutral
6C-7C-33C	-0.1	ANI-2x	1ajx	Neutral
1N-8C-9C	3.3	ANI-2x	1ajx	Neutral
8C-9C-10C	-0.1	ANI-2x	1ajx	Neutral
8C-9C-14C	0.2	ANI-2x	1ajx	Neutral
10C-9C-14C	-0.1	ANI-2x	1ajx	Neutral
9C-10C-11C	-0.2	ANI-2x	1ajx	Neutral
10C-11C-12C	0.2	ANI-2x	1ajx	Neutral
11C-12C-13C	-0.2	ANI-2x	1ajx	Neutral
12C-13C-14C	0.1	ANI-2x	1ajx	Neutral
9C-14C-13C	0	ANI-2x	1ajx	Neutral
3N-16C-17C	2.1	ANI-2x	1ajx	Neutral
16C-17C-18C	0.2	ANI-2x	1ajx	Neutral
16C-17C-22C	-0.1	ANI-2x	1ajx	Neutral
18C-17C-22C	-0.2	ANI-2x	1ajx	Neutral
17C-18C-19C	0	ANI-2x	1ajx	Neutral
18C-19C-20C	0.1	ANI-2x	1ajx	Neutral
19C-20C-21C	-0.1	ANI-2x	1ajx	Neutral
20C-21C-22C	0.2	ANI-2x	1ajx	Neutral
17C-22C-21C	0	ANI-2x	1ajx	Neutral
4C-23C-24O	0.2	ANI-2x	1ajx	Neutral
23C-24O-25C	0.1	ANI-2x	1ajx	Neutral
24O-25C-26C	0	ANI-2x	1ajx	Neutral
24O-25C-30C	0.1	ANI-2x	1ajx	Neutral
26C-25C-30C	-0.1	ANI-2x	1ajx	Neutral
25C-26C-27C	0.2	ANI-2x	1ajx	Neutral
26C-27C-28C	-0.2	ANI-2x	1ajx	Neutral
27C-28C-29C	0.2	ANI-2x	1ajx	Neutral
28C-29C-30C	0	ANI-2x	1ajx	Neutral
25C-30C-29C	-0.1	ANI-2x	1ajx	Neutral
7C-33C-34O	0.8	ANI-2x	1ajx	Neutral
33C-34O-35C	0.9	ANI-2x	1ajx	Neutral
34O-35C-36C	0.4	ANI-2x	1ajx	Neutral
34O-35C-40C	-0.2	ANI-2x	1ajx	Neutral
36C-35C-40C	-0.2	ANI-2x	1ajx	Neutral
35C-36C-37C	0	ANI-2x	1ajx	Neutral
36C-37C-38C	0.1	ANI-2x	1ajx	Neutral
37C-38C-39C	0.1	ANI-2x	1ajx	Neutral
38C-39C-40C	-0.1	ANI-2x	1ajx	Neutral
35C-40C-39C	0.2	ANI-2x	1ajx	Neutral
2C-1N-7C	0.5	GFN2-xTB	1ajx	Neutral
2C-1N-8C	-0.6	GFN2-xTB	1ajx	Neutral
7C-1N-8C	-1	GFN2-xTB	1ajx	Neutral
1N-2C-3N	0.5	GFN2-xTB	1ajx	Neutral
1N-2C-15O	-0.4	GFN2-xTB	1ajx	Neutral
3N-2C-15O	-0.2	GFN2-xTB	1ajx	Neutral
2C-3N-4C	1	GFN2-xTB	1ajx	Neutral
2C-3N-16C	-0.1	GFN2-xTB	1ajx	Neutral
4C-3N-16C	-1.1	GFN2-xTB	1ajx	Neutral
3N-4C-5C	0.7	GFN2-xTB	1ajx	Neutral
3N-4C-23C	-0.8	GFN2-xTB	1ajx	Neutral
5C-4C-23C	-1.2	GFN2-xTB	1ajx	Neutral
4C-5C-6C	-0.3	GFN2-xTB	1ajx	Neutral
4C-5C-31O	0	GFN2-xTB	1ajx	Neutral
6C-5C-31O	0.1	GFN2-xTB	1ajx	Neutral
5C-6C-7C	-0.9	GFN2-xTB	1ajx	Neutral
5C-6C-32O	0.5	GFN2-xTB	1ajx	Neutral
7C-6C-32O	0	GFN2-xTB	1ajx	Neutral
1N-7C-6C	0.3	GFN2-xTB	1ajx	Neutral
1N-7C-33C	-0.9	GFN2-xTB	1ajx	Neutral
6C-7C-33C	-1.3	GFN2-xTB	1ajx	Neutral
1N-8C-9C	-0.6	GFN2-xTB	1ajx	Neutral
8C-9C-10C	0.1	GFN2-xTB	1ajx	Neutral
8C-9C-14C	-0.2	GFN2-xTB	1ajx	Neutral
10C-9C-14C	0.1	GFN2-xTB	1ajx	Neutral
9C-10C-11C	-0.1	GFN2-xTB	1ajx	Neutral
10C-11C-12C	0	GFN2-xTB	1ajx	Neutral
11C-12C-13C	0.1	GFN2-xTB	1ajx	Neutral
12C-13C-14C	0.1	GFN2-xTB	1ajx	Neutral
9C-14C-13C	-0.1	GFN2-xTB	1ajx	Neutral
3N-16C-17C	-0.9	GFN2-xTB	1ajx	Neutral
16C-17C-18C	0.1	GFN2-xTB	1ajx	Neutral
16C-17C-22C	-0.2	GFN2-xTB	1ajx	Neutral
18C-17C-22C	0.1	GFN2-xTB	1ajx	Neutral
17C-18C-19C	-0.1	GFN2-xTB	1ajx	Neutral
18C-19C-20C	0	GFN2-xTB	1ajx	Neutral
19C-20C-21C	0.1	GFN2-xTB	1ajx	Neutral
20C-21C-22C	0.1	GFN2-xTB	1ajx	Neutral
17C-22C-21C	-0.1	GFN2-xTB	1ajx	Neutral
4C-23C-24O	0.2	GFN2-xTB	1ajx	Neutral
23C-24O-25C	0.3	GFN2-xTB	1ajx	Neutral
24O-25C-26C	-0.1	GFN2-xTB	1ajx	Neutral
24O-25C-30C	0.6	GFN2-xTB	1ajx	Neutral
26C-25C-30C	-0.5	GFN2-xTB	1ajx	Neutral
25C-26C-27C	0.3	GFN2-xTB	1ajx	Neutral
26C-27C-28C	-0.3	GFN2-xTB	1ajx	Neutral
27C-28C-29C	0.3	GFN2-xTB	1ajx	Neutral
28C-29C-30C	-0.1	GFN2-xTB	1ajx	Neutral
25C-30C-29C	0.2	GFN2-xTB	1ajx	Neutral
7C-33C-34O	0.2	GFN2-xTB	1ajx	Neutral
33C-34O-35C	0.5	GFN2-xTB	1ajx	Neutral
34O-35C-36C	0.6	GFN2-xTB	1ajx	Neutral
34O-35C-40C	0	GFN2-xTB	1ajx	Neutral
36C-35C-40C	-0.6	GFN2-xTB	1ajx	Neutral
35C-36C-37C	0.4	GFN2-xTB	1ajx	Neutral
36C-37C-38C	-0.1	GFN2-xTB	1ajx	Neutral
37C-38C-39C	0.3	GFN2-xTB	1ajx	Neutral
38C-39C-40C	-0.2	GFN2-xTB	1ajx	Neutral
35C-40C-39C	0.3	GFN2-xTB	1ajx	Neutral
2N-1C-10C	0.4	AIQM1	1br5	Neutral
2N-1C-11O	-0.4	AIQM1	1br5	Neutral
10C-1C-11O	0	AIQM1	1br5	Neutral
1C-2N-3C	-0.6	AIQM1	1br5	Neutral
2N-3C-4N	0.3	AIQM1	1br5	Neutral
2N-3C-12N	-0.2	AIQM1	1br5	Neutral
4N-3C-12N	-0.1	AIQM1	1br5	Neutral
3C-4N-5C	0.4	AIQM1	1br5	Neutral
4N-5C-6N	0	AIQM1	1br5	Neutral
4N-5C-10C	-0.3	AIQM1	1br5	Neutral
6N-5C-10C	0.3	AIQM1	1br5	Neutral
5C-6N-7C	-0.7	AIQM1	1br5	Neutral
6N-7C-8C	0.8	AIQM1	1br5	Neutral
7C-8C-9N	-0.6	AIQM1	1br5	Neutral
7C-8C-13C	0.2	AIQM1	1br5	Neutral
9N-8C-13C	0.5	AIQM1	1br5	Neutral
8C-9N-10C	0	AIQM1	1br5	Neutral
1C-10C-5C	-0.2	AIQM1	1br5	Neutral
1C-10C-9N	0.1	AIQM1	1br5	Neutral
5C-10C-9N	0.3	AIQM1	1br5	Neutral
8C-13C-14O	0.7	AIQM1	1br5	Neutral
8C-13C-17C	0.8	AIQM1	1br5	Neutral
14O-13C-17C	-2.5	AIQM1	1br5	Neutral
13C-17C-15O	-0.2	AIQM1	1br5	Neutral
13C-17C-18C	-0.3	AIQM1	1br5	Neutral
15O-17C-18C	2	AIQM1	1br5	Neutral
16O-18C-17C	-1.1	AIQM1	1br5	Neutral
2N-1C-10C	0.4	ANI-2x	1br5	Neutral
2N-1C-11O	-0.9	ANI-2x	1br5	Neutral
10C-1C-11O	0.4	ANI-2x	1br5	Neutral
1C-2N-3C	-0.7	ANI-2x	1br5	Neutral
2N-3C-4N	0.3	ANI-2x	1br5	Neutral
2N-3C-12N	0.3	ANI-2x	1br5	Neutral
4N-3C-12N	-0.6	ANI-2x	1br5	Neutral
3C-4N-5C	0.3	ANI-2x	1br5	Neutral
4N-5C-6N	0.4	ANI-2x	1br5	Neutral
4N-5C-10C	-0.5	ANI-2x	1br5	Neutral
6N-5C-10C	0.1	ANI-2x	1br5	Neutral
5C-6N-7C	-0.6	ANI-2x	1br5	Neutral
6N-7C-8C	0.5	ANI-2x	1br5	Neutral
7C-8C-9N	0.5	ANI-2x	1br5	Neutral
7C-8C-13C	0.9	ANI-2x	1br5	Neutral
9N-8C-13C	-1.3	ANI-2x	1br5	Neutral
8C-9N-10C	-1	ANI-2x	1br5	Neutral
1C-10C-5C	0.1	ANI-2x	1br5	Neutral
1C-10C-9N	-0.5	ANI-2x	1br5	Neutral
5C-10C-9N	0.5	ANI-2x	1br5	Neutral
8C-13C-14O	0.3	ANI-2x	1br5	Neutral
8C-13C-17C	0.5	ANI-2x	1br5	Neutral
14O-13C-17C	-2.5	ANI-2x	1br5	Neutral
13C-17C-15O	-2.9	ANI-2x	1br5	Neutral
13C-17C-18C	3.6	ANI-2x	1br5	Neutral
15O-17C-18C	-1.2	ANI-2x	1br5	Neutral
16O-18C-17C	0.2	ANI-2x	1br5	Neutral
2N-1C-10C	-1.2	GFN2-xTB	1br5	Neutral
2N-1C-11O	-0.2	GFN2-xTB	1br5	Neutral
10C-1C-11O	1.5	GFN2-xTB	1br5	Neutral
1C-2N-3C	2.2	GFN2-xTB	1br5	Neutral
2N-3C-4N	-0.8	GFN2-xTB	1br5	Neutral
2N-3C-12N	-0.5	GFN2-xTB	1br5	Neutral
4N-3C-12N	1.2	GFN2-xTB	1br5	Neutral
3C-4N-5C	-0.7	GFN2-xTB	1br5	Neutral
4N-5C-6N	0.5	GFN2-xTB	1br5	Neutral
4N-5C-10C	0.8	GFN2-xTB	1br5	Neutral
6N-5C-10C	-1.3	GFN2-xTB	1br5	Neutral
5C-6N-7C	1.1	GFN2-xTB	1br5	Neutral
6N-7C-8C	-0.2	GFN2-xTB	1br5	Neutral
7C-8C-9N	0	GFN2-xTB	1br5	Neutral
7C-8C-13C	0.9	GFN2-xTB	1br5	Neutral
9N-8C-13C	-0.9	GFN2-xTB	1br5	Neutral
8C-9N-10C	0.2	GFN2-xTB	1br5	Neutral
1C-10C-5C	-0.2	GFN2-xTB	1br5	Neutral
1C-10C-9N	0.1	GFN2-xTB	1br5	Neutral
5C-10C-9N	0.2	GFN2-xTB	1br5	Neutral
8C-13C-14O	1.2	GFN2-xTB	1br5	Neutral
8C-13C-17C	-3.9	GFN2-xTB	1br5	Neutral
14O-13C-17C	1.4	GFN2-xTB	1br5	Neutral
13C-17C-15O	1.1	GFN2-xTB	1br5	Neutral
13C-17C-18C	-0.9	GFN2-xTB	1br5	Neutral
15O-17C-18C	2.4	GFN2-xTB	1br5	Neutral
16O-18C-17C	5.4	GFN2-xTB	1br5	Neutral
2C-1C-6C	-0.1	AIQM1	1d4i	Neutral
2C-1C-15C	-0.1	AIQM1	1d4i	Neutral
6C-1C-15C	0.3	AIQM1	1d4i	Neutral
1C-2C-3C	0.1	AIQM1	1d4i	Neutral
2C-3C-4C	0	AIQM1	1d4i	Neutral
3C-4C-5C	-0.1	AIQM1	1d4i	Neutral
4C-5C-6C	0.2	AIQM1	1d4i	Neutral
1C-6C-5C	-0.2	AIQM1	1d4i	Neutral
8C-7C-12C	-0.4	AIQM1	1d4i	Neutral
8C-7C-13C	-0.3	AIQM1	1d4i	Neutral
12C-7C-13C	0.6	AIQM1	1d4i	Neutral
7C-8C-9C	0.2	AIQM1	1d4i	Neutral
8C-9C-10C	-0.1	AIQM1	1d4i	Neutral
9C-10C-11C	-0.1	AIQM1	1d4i	Neutral
10C-11C-12C	-0.1	AIQM1	1d4i	Neutral
7C-12C-11C	0.3	AIQM1	1d4i	Neutral
7C-13C-14O	0.4	AIQM1	1d4i	Neutral
13C-14O-17C	-3.3	AIQM1	1d4i	Neutral
1C-15C-16O	0.9	AIQM1	1d4i	Neutral
15C-16O-21C	0.7	AIQM1	1d4i	Neutral
14O-17C-18C	1.9	AIQM1	1d4i	Neutral
14O-17C-25C	-0.6	AIQM1	1d4i	Neutral
18C-17C-25C	0	AIQM1	1d4i	Neutral
17C-18C-19C	0.8	AIQM1	1d4i	Neutral
18C-19C-20O	0.2	AIQM1	1d4i	Neutral
18C-19C-21C	-1.8	AIQM1	1d4i	Neutral
20O-19C-21C	-0.6	AIQM1	1d4i	Neutral
16O-21C-19C	-0.9	AIQM1	1d4i	Neutral
16O-21C-22C	0.8	AIQM1	1d4i	Neutral
19C-21C-22C	0.8	AIQM1	1d4i	Neutral
21C-22C-23O	1.5	AIQM1	1d4i	Neutral
21C-22C-24N	-0.9	AIQM1	1d4i	Neutral
23O-22C-24N	-0.6	AIQM1	1d4i	Neutral
22C-24N-38C	-4.5	AIQM1	1d4i	Neutral
17C-25C-26O	0.7	AIQM1	1d4i	Neutral
17C-25C-27N	0	AIQM1	1d4i	Neutral
26O-25C-27N	-0.7	AIQM1	1d4i	Neutral
25C-27N-28C	-2.5	AIQM1	1d4i	Neutral
27N-28C-29C	1.2	AIQM1	1d4i	Neutral
27N-28C-34C	-0.8	AIQM1	1d4i	Neutral
29C-28C-34C	-0.1	AIQM1	1d4i	Neutral
28C-29C-30C	-0.2	AIQM1	1d4i	Neutral
28C-29C-31C	0.5	AIQM1	1d4i	Neutral
30C-29C-31C	-0.1	AIQM1	1d4i	Neutral
29C-30C-36C	0.4	AIQM1	1d4i	Neutral
29C-30C-37C	-0.1	AIQM1	1d4i	Neutral
36C-30C-37C	-0.3	AIQM1	1d4i	Neutral
29C-31C-32C	-0.3	AIQM1	1d4i	Neutral
31C-32C-33C	0.3	AIQM1	1d4i	Neutral
32C-33C-36C	0.1	AIQM1	1d4i	Neutral
28C-34C-35O	-4	AIQM1	1d4i	Neutral
28C-34C-37C	0.6	AIQM1	1d4i	Neutral
35O-34C-37C	3.6	AIQM1	1d4i	Neutral
30C-36C-33C	-0.3	AIQM1	1d4i	Neutral
[truncated: 4,815 more rows]

## Sheet: Figure2c
deviation in rotatable dihedrals for the selected 50 drug/inhibitor structures (QR50 dataset) optimized in the gas phase, using MLPs (MLP-CC: AIQM1, MLP-DFT: ANI-2x) and the (SE) GFN2-xTB method compared to the (QM) ωB97X-D/6-31G(d) method
	Value	Method	PDB	System
4C-5C-7C-8N	-1.2	AIQM1	1xbb	Neutral
4C-5C-7C-12C	-1.4	AIQM1	1xbb	Neutral
6C-5C-7C-8N	-2.1	AIQM1	1xbb	Neutral
6C-5C-7C-12C	-2.4	AIQM1	1xbb	Neutral
8N-9C-13N-14C	-0.1	AIQM1	1xbb	Neutral
10N-9C-13N-14C	0.1	AIQM1	1xbb	Neutral
9C-13N-14C-15C	-2.9	AIQM1	1xbb	Neutral
9C-13N-14C-19C	-2.5	AIQM1	1xbb	Neutral
15C-16C-21N-22C	9.8	AIQM1	1xbb	Neutral
17C-16C-21N-22C	10.1	AIQM1	1xbb	Neutral
16C-21N-22C-23C	-5.3	AIQM1	1xbb	Neutral
16C-21N-22C-29O	-5.2	AIQM1	1xbb	Neutral
21N-22C-23C-24C	-0.2	AIQM1	1xbb	Neutral
21N-22C-23C-28C	-0.9	AIQM1	1xbb	Neutral
29O-22C-23C-24C	-0.3	AIQM1	1xbb	Neutral
29O-22C-23C-28C	-1.1	AIQM1	1xbb	Neutral
25C-26C-30C-31N	-1.4	AIQM1	1xbb	Neutral
27C-26C-30C-31N	-0.3	AIQM1	1xbb	Neutral
26C-30C-31N-32C	3.3	AIQM1	1xbb	Neutral
26C-30C-31N-36C	5.6	AIQM1	1xbb	Neutral
4C-5C-7C-8N	4.5	ANI-2x	1xbb	Neutral
4C-5C-7C-12C	3.7	ANI-2x	1xbb	Neutral
6C-5C-7C-8N	4	ANI-2x	1xbb	Neutral
6C-5C-7C-12C	3.2	ANI-2x	1xbb	Neutral
8N-9C-13N-14C	-0.5	ANI-2x	1xbb	Neutral
10N-9C-13N-14C	-0.7	ANI-2x	1xbb	Neutral
9C-13N-14C-15C	31.9	ANI-2x	1xbb	Neutral
9C-13N-14C-19C	28.6	ANI-2x	1xbb	Neutral
15C-16C-21N-22C	-25.8	ANI-2x	1xbb	Neutral
17C-16C-21N-22C	-23.9	ANI-2x	1xbb	Neutral
16C-21N-22C-23C	-5.4	ANI-2x	1xbb	Neutral
16C-21N-22C-29O	-4.6	ANI-2x	1xbb	Neutral
21N-22C-23C-24C	-0.5	ANI-2x	1xbb	Neutral
21N-22C-23C-28C	-0.8	ANI-2x	1xbb	Neutral
29O-22C-23C-24C	-1.3	ANI-2x	1xbb	Neutral
29O-22C-23C-28C	-1.7	ANI-2x	1xbb	Neutral
25C-26C-30C-31N	-13.5	ANI-2x	1xbb	Neutral
27C-26C-30C-31N	-11.5	ANI-2x	1xbb	Neutral
26C-30C-31N-32C	2.1	ANI-2x	1xbb	Neutral
26C-30C-31N-36C	1.9	ANI-2x	1xbb	Neutral
4C-5C-7C-8N	-6.4	GFN2-xTB	1xbb	Neutral
4C-5C-7C-12C	-5.8	GFN2-xTB	1xbb	Neutral
6C-5C-7C-8N	-6.6	GFN2-xTB	1xbb	Neutral
6C-5C-7C-12C	-6	GFN2-xTB	1xbb	Neutral
8N-9C-13N-14C	2.7	GFN2-xTB	1xbb	Neutral
10N-9C-13N-14C	1.8	GFN2-xTB	1xbb	Neutral
9C-13N-14C-15C	9.7	GFN2-xTB	1xbb	Neutral
9C-13N-14C-19C	8.8	GFN2-xTB	1xbb	Neutral
15C-16C-21N-22C	-10	GFN2-xTB	1xbb	Neutral
17C-16C-21N-22C	-8.8	GFN2-xTB	1xbb	Neutral
16C-21N-22C-23C	0.7	GFN2-xTB	1xbb	Neutral
16C-21N-22C-29O	1	GFN2-xTB	1xbb	Neutral
21N-22C-23C-24C	1.8	GFN2-xTB	1xbb	Neutral
21N-22C-23C-28C	2.5	GFN2-xTB	1xbb	Neutral
29O-22C-23C-24C	1.6	GFN2-xTB	1xbb	Neutral
29O-22C-23C-28C	2.2	GFN2-xTB	1xbb	Neutral
25C-26C-30C-31N	-5.1	GFN2-xTB	1xbb	Neutral
27C-26C-30C-31N	-4.1	GFN2-xTB	1xbb	Neutral
26C-30C-31N-32C	1	GFN2-xTB	1xbb	Neutral
26C-30C-31N-36C	0.8	GFN2-xTB	1xbb	Neutral
2O-1C-4C-5C	4.8	AIQM1	4hzz	Charged
2O-1C-4C-13C	5.1	AIQM1	4hzz	Charged
3O-1C-4C-5C	5.1	AIQM1	4hzz	Charged
3O-1C-4C-13C	5.4	AIQM1	4hzz	Charged
6C-7C-8N-9C	-41	AIQM1	4hzz	Charged
12C-7C-8N-9C	-40.9	AIQM1	4hzz	Charged
7C-8N-9C-10O	19.2	AIQM1	4hzz	Charged
7C-8N-9C-11C	17.9	AIQM1	4hzz	Charged
7C-12C-14O-15C	1.3	AIQM1	4hzz	Charged
13C-12C-14O-15C	1.4	AIQM1	4hzz	Charged
12C-14O-15C-16C	-1.3	AIQM1	4hzz	Charged
12C-14O-15C-17C	-1.2	AIQM1	4hzz	Charged
14O-15C-16C-19C	-0.8	AIQM1	4hzz	Charged
17C-15C-16C-19C	-0.9	AIQM1	4hzz	Charged
14O-15C-17C-18C	1.2	AIQM1	4hzz	Charged
16C-15C-17C-18C	1.3	AIQM1	4hzz	Charged
2O-1C-4C-5C	-12	ANI-2x	4hzz	Charged
2O-1C-4C-13C	-17.6	ANI-2x	4hzz	Charged
3O-1C-4C-5C	-10.8	ANI-2x	4hzz	Charged
3O-1C-4C-13C	-16.4	ANI-2x	4hzz	Charged
6C-7C-8N-9C	-56.9	ANI-2x	4hzz	Charged
12C-7C-8N-9C	-60	ANI-2x	4hzz	Charged
7C-8N-9C-10O	13.2	ANI-2x	4hzz	Charged
7C-8N-9C-11C	12.4	ANI-2x	4hzz	Charged
7C-12C-14O-15C	-11.4	ANI-2x	4hzz	Charged
13C-12C-14O-15C	-11.2	ANI-2x	4hzz	Charged
12C-14O-15C-16C	3.1	ANI-2x	4hzz	Charged
12C-14O-15C-17C	2.4	ANI-2x	4hzz	Charged
14O-15C-16C-19C	2	ANI-2x	4hzz	Charged
17C-15C-16C-19C	2.3	ANI-2x	4hzz	Charged
14O-15C-17C-18C	4.4	ANI-2x	4hzz	Charged
16C-15C-17C-18C	2.9	ANI-2x	4hzz	Charged
2O-1C-4C-5C	-14.5	GFN2-xTB	4hzz	Charged
2O-1C-4C-13C	-21.6	GFN2-xTB	4hzz	Charged
3O-1C-4C-5C	-12.8	GFN2-xTB	4hzz	Charged
3O-1C-4C-13C	-20	GFN2-xTB	4hzz	Charged
6C-7C-8N-9C	6.7	GFN2-xTB	4hzz	Charged
12C-7C-8N-9C	6.5	GFN2-xTB	4hzz	Charged
7C-8N-9C-10O	-4.9	GFN2-xTB	4hzz	Charged
7C-8N-9C-11C	-4.2	GFN2-xTB	4hzz	Charged
7C-12C-14O-15C	-0.5	GFN2-xTB	4hzz	Charged
13C-12C-14O-15C	-0.9	GFN2-xTB	4hzz	Charged
12C-14O-15C-16C	1.5	GFN2-xTB	4hzz	Charged
12C-14O-15C-17C	0.4	GFN2-xTB	4hzz	Charged
14O-15C-16C-19C	-1	GFN2-xTB	4hzz	Charged
17C-15C-16C-19C	-0.7	GFN2-xTB	4hzz	Charged
14O-15C-17C-18C	3.3	GFN2-xTB	4hzz	Charged
16C-15C-17C-18C	3.2	GFN2-xTB	4hzz	Charged
1C-2C-16C-21O	3.2	AIQM1	5p9i	Neutral
1C-2C-16C-27N	1.9	AIQM1	5p9i	Neutral
2C-16C-27N-14C	1.4	AIQM1	5p9i	Neutral
2C-16C-27N-15C	1.3	AIQM1	5p9i	Neutral
21O-16C-27N-14C	0	AIQM1	5p9i	Neutral
21O-16C-27N-15C	0	AIQM1	5p9i	Neutral
6C-17C-22O-18C	69.6	AIQM1	5p9i	Neutral
7C-17C-22O-18C	70.6	AIQM1	5p9i	Neutral
8C-18C-22O-17C	-46.4	AIQM1	5p9i	Neutral
9C-18C-22O-17C	-51.4	AIQM1	5p9i	Neutral
10C-23C-24C-20N	-0.3	AIQM1	5p9i	Neutral
10C-23C-24C-32C	-2.2	AIQM1	5p9i	Neutral
11C-23C-24C-20N	-1	AIQM1	5p9i	Neutral
11C-23C-24C-32C	-2.9	AIQM1	5p9i	Neutral
13C-25C-26N-20N	6.3	AIQM1	5p9i	Neutral
13C-25C-26N-31C	11.2	AIQM1	5p9i	Neutral
15C-25C-26N-20N	6.9	AIQM1	5p9i	Neutral
15C-25C-26N-31C	11.7	AIQM1	5p9i	Neutral
1C-2C-16C-21O	14	ANI-2x	5p9i	Neutral
1C-2C-16C-27N	11.3	ANI-2x	5p9i	Neutral
2C-16C-27N-14C	-9.1	ANI-2x	5p9i	Neutral
2C-16C-27N-15C	-4.1	ANI-2x	5p9i	Neutral
21O-16C-27N-14C	-12	ANI-2x	5p9i	Neutral
21O-16C-27N-15C	-6.9	ANI-2x	5p9i	Neutral
6C-17C-22O-18C	-28.8	ANI-2x	5p9i	Neutral
7C-17C-22O-18C	-28.1	ANI-2x	5p9i	Neutral
8C-18C-22O-17C	42.2	ANI-2x	5p9i	Neutral
9C-18C-22O-17C	42.6	ANI-2x	5p9i	Neutral
10C-23C-24C-20N	-4.6	ANI-2x	5p9i	Neutral
10C-23C-24C-32C	-3.7	ANI-2x	5p9i	Neutral
11C-23C-24C-20N	-4.2	ANI-2x	5p9i	Neutral
11C-23C-24C-32C	-3.3	ANI-2x	5p9i	Neutral
13C-25C-26N-20N	-12.3	ANI-2x	5p9i	Neutral
13C-25C-26N-31C	-23	ANI-2x	5p9i	Neutral
15C-25C-26N-20N	-11	ANI-2x	5p9i	Neutral
15C-25C-26N-31C	-21.9	ANI-2x	5p9i	Neutral
1C-2C-16C-21O	-16.3	GFN2-xTB	5p9i	Neutral
1C-2C-16C-27N	-17.9	GFN2-xTB	5p9i	Neutral
2C-16C-27N-14C	17.4	GFN2-xTB	5p9i	Neutral
2C-16C-27N-15C	3.7	GFN2-xTB	5p9i	Neutral
21O-16C-27N-14C	15.6	GFN2-xTB	5p9i	Neutral
21O-16C-27N-15C	2.1	GFN2-xTB	5p9i	Neutral
6C-17C-22O-18C	-16.6	GFN2-xTB	5p9i	Neutral
7C-17C-22O-18C	-17.2	GFN2-xTB	5p9i	Neutral
8C-18C-22O-17C	2.8	GFN2-xTB	5p9i	Neutral
9C-18C-22O-17C	4.2	GFN2-xTB	5p9i	Neutral
10C-23C-24C-20N	-3.1	GFN2-xTB	5p9i	Neutral
10C-23C-24C-32C	-3.9	GFN2-xTB	5p9i	Neutral
11C-23C-24C-20N	-3.3	GFN2-xTB	5p9i	Neutral
11C-23C-24C-32C	-4.1	GFN2-xTB	5p9i	Neutral
13C-25C-26N-20N	2	GFN2-xTB	5p9i	Neutral
13C-25C-26N-31C	1	GFN2-xTB	5p9i	Neutral
15C-25C-26N-20N	4.2	GFN2-xTB	5p9i	Neutral
15C-25C-26N-31C	3.2	GFN2-xTB	5p9i	Neutral
1C-2N-4C-5C	-6.2	AIQM1	6jx4	Charged
3C-2N-4C-5C	-5.7	AIQM1	6jx4	Charged
2N-4C-5C-6N	-0.3	AIQM1	6jx4	Charged
4C-5C-6N-7C	4.3	AIQM1	6jx4	Charged
4C-5C-6N-12C	12.8	AIQM1	6jx4	Charged
5C-6N-12C-8C	-3	AIQM1	6jx4	Charged
5C-6N-12C-13C	-1.6	AIQM1	6jx4	Charged
7C-6N-12C-8C	5.3	AIQM1	6jx4	Charged
7C-6N-12C-13C	6.7	AIQM1	6jx4	Charged
8C-9C-10O-11C	5.9	AIQM1	6jx4	Charged
20C-9C-10O-11C	4.6	AIQM1	6jx4	Charged
12C-13C-14N-15C	-7	AIQM1	6jx4	Charged
19C-13C-14N-15C	-6.2	AIQM1	6jx4	Charged
13C-14N-15C-16O	2.4	AIQM1	6jx4	Charged
13C-14N-15C-17C	2.7	AIQM1	6jx4	Charged
14N-15C-17C-18C	-3.8	AIQM1	6jx4	Charged
16O-15C-17C-18C	-3.6	AIQM1	6jx4	Charged
9C-20C-21N-22C	-6.8	AIQM1	6jx4	Charged
19C-20C-21N-22C	-6.7	AIQM1	6jx4	Charged
20C-21N-22C-23N	2.4	AIQM1	6jx4	Charged
20C-21N-22C-24N	2.2	AIQM1	6jx4	Charged
23N-27C-28C-29C	1.6	AIQM1	6jx4	Charged
23N-27C-28C-37C	3.8	AIQM1	6jx4	Charged
26C-27C-28C-29C	1.3	AIQM1	6jx4	Charged
26C-27C-28C-37C	3.5	AIQM1	6jx4	Charged
1C-2N-4C-5C	-26.2	ANI-2x	6jx4	Charged
3C-2N-4C-5C	-22.7	ANI-2x	6jx4	Charged
2N-4C-5C-6N	-10.3	ANI-2x	6jx4	Charged
4C-5C-6N-7C	4.6	ANI-2x	6jx4	Charged
4C-5C-6N-12C	13.4	ANI-2x	6jx4	Charged
5C-6N-12C-8C	31.5	ANI-2x	6jx4	Charged
5C-6N-12C-13C	32.3	ANI-2x	6jx4	Charged
7C-6N-12C-8C	39.7	ANI-2x	6jx4	Charged
7C-6N-12C-13C	40.5	ANI-2x	6jx4	Charged
8C-9C-10O-11C	-2.4	ANI-2x	6jx4	Charged
20C-9C-10O-11C	-2.8	ANI-2x	6jx4	Charged
12C-13C-14N-15C	100.7	ANI-2x	6jx4	Charged
19C-13C-14N-15C	105.8	ANI-2x	6jx4	Charged
13C-14N-15C-16O	-0.5	ANI-2x	6jx4	Charged
13C-14N-15C-17C	-0.6	ANI-2x	6jx4	Charged
14N-15C-17C-18C	11.9	ANI-2x	6jx4	Charged
16O-15C-17C-18C	11.6	ANI-2x	6jx4	Charged
9C-20C-21N-22C	-5.2	ANI-2x	6jx4	Charged
19C-20C-21N-22C	-6.6	ANI-2x	6jx4	Charged
20C-21N-22C-23N	0.1	ANI-2x	6jx4	Charged
20C-21N-22C-24N	0.9	ANI-2x	6jx4	Charged
23N-27C-28C-29C	4.5	ANI-2x	6jx4	Charged
23N-27C-28C-37C	6.9	ANI-2x	6jx4	Charged
26C-27C-28C-29C	4	ANI-2x	6jx4	Charged
26C-27C-28C-37C	6.4	ANI-2x	6jx4	Charged
1C-2N-4C-5C	-6.6	GFN2-xTB	6jx4	Charged
3C-2N-4C-5C	-5.1	GFN2-xTB	6jx4	Charged
2N-4C-5C-6N	3.8	GFN2-xTB	6jx4	Charged
4C-5C-6N-7C	13.6	GFN2-xTB	6jx4	Charged
4C-5C-6N-12C	16.6	GFN2-xTB	6jx4	Charged
5C-6N-12C-8C	-5.5	GFN2-xTB	6jx4	Charged
5C-6N-12C-13C	-5.2	GFN2-xTB	6jx4	Charged
7C-6N-12C-8C	-2.5	GFN2-xTB	6jx4	Charged
7C-6N-12C-13C	-2.2	GFN2-xTB	6jx4	Charged
8C-9C-10O-11C	0	GFN2-xTB	6jx4	Charged
20C-9C-10O-11C	0.1	GFN2-xTB	6jx4	Charged
12C-13C-14N-15C	-22.4	GFN2-xTB	6jx4	Charged
19C-13C-14N-15C	-20.9	GFN2-xTB	6jx4	Charged
13C-14N-15C-16O	6.6	GFN2-xTB	6jx4	Charged
13C-14N-15C-17C	6.2	GFN2-xTB	6jx4	Charged
14N-15C-17C-18C	-1.2	GFN2-xTB	6jx4	Charged
16O-15C-17C-18C	-1.6	GFN2-xTB	6jx4	Charged
9C-20C-21N-22C	5.4	GFN2-xTB	6jx4	Charged
19C-20C-21N-22C	6.8	GFN2-xTB	6jx4	Charged
20C-21N-22C-23N	-2.1	GFN2-xTB	6jx4	Charged
20C-21N-22C-24N	-1.7	GFN2-xTB	6jx4	Charged
23N-27C-28C-29C	0.5	GFN2-xTB	6jx4	Charged
23N-27C-28C-37C	2	GFN2-xTB	6jx4	Charged
26C-27C-28C-29C	0.5	GFN2-xTB	6jx4	Charged
26C-27C-28C-37C	2	GFN2-xTB	6jx4	Charged
2C-3N-13C-11C	2.3	AIQM1	2w26	Neutral
2C-3N-13C-12C	1	AIQM1	2w26	Neutral
5C-3N-13C-11C	1.8	AIQM1	2w26	Neutral
5C-3N-13C-12C	0.5	AIQM1	2w26	Neutral
9C-8C-15N-16C	2.3	AIQM1	2w26	Neutral
9C-8C-15N-17C	15	AIQM1	2w26	Neutral
10C-8C-15N-16C	4.4	AIQM1	2w26	Neutral
10C-8C-15N-17C	17.1	AIQM1	2w26	Neutral
17C-19C-21C-22N	1.3	AIQM1	2w26	Neutral
18O-19C-21C-22N	2.4	AIQM1	2w26	Neutral
19C-21C-22N-23C	18.2	AIQM1	2w26	Neutral
21C-22N-23C-26C	-14.6	AIQM1	2w26	Neutral
21C-22N-23C-29O	-13.4	AIQM1	2w26	Neutral
22N-23C-26C-24S	-8	AIQM1	2w26	Neutral
22N-23C-26C-28C	-14.4	AIQM1	2w26	Neutral
29O-23C-26C-24S	-9.1	AIQM1	2w26	Neutral
29O-23C-26C-28C	-15.5	AIQM1	2w26	Neutral
2C-3N-13C-11C	10.8	ANI-2x	2w26	Neutral
2C-3N-13C-12C	9.8	ANI-2x	2w26	Neutral
5C-3N-13C-11C	7	ANI-2x	2w26	Neutral
5C-3N-13C-12C	6	ANI-2x	2w26	Neutral
9C-8C-15N-16C	-1.9	ANI-2x	2w26	Neutral
9C-8C-15N-17C	-0.8	ANI-2x	2w26	Neutral
10C-8C-15N-16C	-0.4	ANI-2x	2w26	Neutral
10C-8C-15N-17C	0.6	ANI-2x	2w26	Neutral
17C-19C-21C-22N	2.5	ANI-2x	2w26	Neutral
18O-19C-21C-22N	2.9	ANI-2x	2w26	Neutral
19C-21C-22N-23C	1.9	ANI-2x	2w26	Neutral
21C-22N-23C-26C	0.8	ANI-2x	2w26	Neutral
21C-22N-23C-29O	1.1	ANI-2x	2w26	Neutral
22N-23C-26C-24S	-8	ANI-2x	2w26	Neutral
22N-23C-26C-28C	-10.4	ANI-2x	2w26	Neutral
29O-23C-26C-24S	-8.4	ANI-2x	2w26	Neutral
29O-23C-26C-28C	-10.8	ANI-2x	2w26	Neutral
2C-3N-13C-11C	7.5	GFN2-xTB	2w26	Neutral
2C-3N-13C-12C	4.9	GFN2-xTB	2w26	Neutral
5C-3N-13C-11C	3.2	GFN2-xTB	2w26	Neutral
5C-3N-13C-12C	0.6	GFN2-xTB	2w26	Neutral
9C-8C-15N-16C	-2	GFN2-xTB	2w26	Neutral
9C-8C-15N-17C	-3.1	GFN2-xTB	2w26	Neutral
10C-8C-15N-16C	-1.5	GFN2-xTB	2w26	Neutral
10C-8C-15N-17C	-2.7	GFN2-xTB	2w26	Neutral
17C-19C-21C-22N	-0.5	GFN2-xTB	2w26	Neutral
18O-19C-21C-22N	-1.6	GFN2-xTB	2w26	Neutral
19C-21C-22N-23C	2	GFN2-xTB	2w26	Neutral
21C-22N-23C-26C	-4.2	GFN2-xTB	2w26	Neutral
21C-22N-23C-29O	-3.3	GFN2-xTB	2w26	Neutral
22N-23C-26C-24S	-4.9	GFN2-xTB	2w26	Neutral
22N-23C-26C-28C	-6.6	GFN2-xTB	2w26	Neutral
29O-23C-26C-24S	-5.9	GFN2-xTB	2w26	Neutral
29O-23C-26C-28C	-7.6	GFN2-xTB	2w26	Neutral
1O-2C-4C-5C	1.3	AIQM1	4kra	Charged
1O-2C-4C-20C	1.2	AIQM1	4kra	Charged
3O-2C-4C-5C	1.1	AIQM1	4kra	Charged
3O-2C-4C-20C	1	AIQM1	4kra	Charged
5C-6N-22C-23C	2.4	AIQM1	4kra	Charged
5C-6N-22C-24C	1.8	AIQM1	4kra	Charged
7C-6N-22C-23C	7.8	AIQM1	4kra	Charged
7C-6N-22C-24C	7.2	AIQM1	4kra	Charged
8C-9C-10N-11C	-98.7	AIQM1	4kra	Charged
8C-9C-10N-15C	-3.5	AIQM1	4kra	Charged
16C-9C-10N-11C	-101.3	AIQM1	4kra	Charged
16C-9C-10N-15C	-6.1	AIQM1	4kra	Charged
1O-2C-4C-5C	-2.1	ANI-2x	4kra	Charged
1O-2C-4C-20C	-3.8	ANI-2x	4kra	Charged
3O-2C-4C-5C	-2.4	ANI-2x	4kra	Charged
3O-2C-4C-20C	-4	ANI-2x	4kra	Charged
5C-6N-22C-23C	1.3	ANI-2x	4kra	Charged
5C-6N-22C-24C	0.4	ANI-2x	4kra	Charged
7C-6N-22C-23C	5.5	ANI-2x	4kra	Charged
7C-6N-22C-24C	4.5	ANI-2x	4kra	Charged
8C-9C-10N-11C	-97.2	ANI-2x	4kra	Charged
8C-9C-10N-15C	-6.9	ANI-2x	4kra	Charged
16C-9C-10N-11C	-94.8	ANI-2x	4kra	Charged
16C-9C-10N-15C	-4.6	ANI-2x	4kra	Charged
1O-2C-4C-5C	-6.7	GFN2-xTB	4kra	Charged
1O-2C-4C-20C	-7.6	GFN2-xTB	4kra	Charged
3O-2C-4C-5C	-7	GFN2-xTB	4kra	Charged
3O-2C-4C-20C	-7.9	GFN2-xTB	4kra	Charged
5C-6N-22C-23C	-0.5	GFN2-xTB	4kra	Charged
5C-6N-22C-24C	-0.7	GFN2-xTB	4kra	Charged
7C-6N-22C-23C	3.3	GFN2-xTB	4kra	Charged
7C-6N-22C-24C	3.2	GFN2-xTB	4kra	Charged
8C-9C-10N-11C	-56	GFN2-xTB	4kra	Charged
8C-9C-10N-15C	-42.3	GFN2-xTB	4kra	Charged
16C-9C-10N-11C	-59.2	GFN2-xTB	4kra	Charged
16C-9C-10N-15C	-45.4	GFN2-xTB	4kra	Charged
18C-23C-24C-25O	4	AIQM1	4p6w	Neutral
18C-23C-24C-26C	0.4	AIQM1	4p6w	Neutral
20C-23C-24C-25O	4.1	AIQM1	4p6w	Neutral
20C-23C-24C-26C	0.5	AIQM1	4p6w	Neutral
28O-23C-24C-25O	4.1	AIQM1	4p6w	Neutral
28O-23C-24C-26C	0.4	AIQM1	4p6w	Neutral
18C-23C-28O-29C	-1.2	AIQM1	4p6w	Neutral
20C-23C-28O-29C	-0.8	AIQM1	4p6w	Neutral
24C-23C-28O-29C	-1.9	AIQM1	4p6w	Neutral
23C-24C-26C-27Cl	0.1	AIQM1	4p6w	Neutral
25O-24C-26C-27Cl	-3.6	AIQM1	4p6w	Neutral
23C-28O-29C-30O	6.9	AIQM1	4p6w	Neutral
23C-28O-29C-31C	7.1	AIQM1	4p6w	Neutral
28O-29C-31C-32C	3.1	AIQM1	4p6w	Neutral
28O-29C-31C-35O	2.6	AIQM1	4p6w	Neutral
30O-29C-31C-32C	3.3	AIQM1	4p6w	Neutral
30O-29C-31C-35O	2.8	AIQM1	4p6w	Neutral
18C-23C-24C-25O	8.6	ANI-2x	4p6w	Neutral
18C-23C-24C-26C	3.1	ANI-2x	4p6w	Neutral
20C-23C-24C-25O	7.6	ANI-2x	4p6w	Neutral
20C-23C-24C-26C	2	ANI-2x	4p6w	Neutral
28O-23C-24C-25O	9.1	ANI-2x	4p6w	Neutral
28O-23C-24C-26C	3.5	ANI-2x	4p6w	Neutral
18C-23C-28O-29C	4	ANI-2x	4p6w	Neutral
20C-23C-28O-29C	3.7	ANI-2x	4p6w	Neutral
24C-23C-28O-29C	2.1	ANI-2x	4p6w	Neutral
23C-24C-26C-27Cl	-1.3	ANI-2x	4p6w	Neutral
25O-24C-26C-27Cl	-6.8	ANI-2x	4p6w	Neutral
23C-28O-29C-30O	-3.1	ANI-2x	4p6w	Neutral
23C-28O-29C-31C	-3.8	ANI-2x	4p6w	Neutral
28O-29C-31C-32C	2.9	ANI-2x	4p6w	Neutral
28O-29C-31C-35O	3.5	ANI-2x	4p6w	Neutral
30O-29C-31C-32C	2.2	ANI-2x	4p6w	Neutral
30O-29C-31C-35O	2.8	ANI-2x	4p6w	Neutral
18C-23C-24C-25O	3.6	GFN2-xTB	4p6w	Neutral
18C-23C-24C-26C	4.5	GFN2-xTB	4p6w	Neutral
20C-23C-24C-25O	2.9	GFN2-xTB	4p6w	Neutral
20C-23C-24C-26C	3.8	GFN2-xTB	4p6w	Neutral
28O-23C-24C-25O	5.7	GFN2-xTB	4p6w	Neutral
28O-23C-24C-26C	6.6	GFN2-xTB	4p6w	Neutral
18C-23C-28O-29C	-2.5	GFN2-xTB	4p6w	Neutral
20C-23C-28O-29C	-3	GFN2-xTB	4p6w	Neutral
24C-23C-28O-29C	-5.4	GFN2-xTB	4p6w	Neutral
23C-24C-26C-27Cl	-7.2	GFN2-xTB	4p6w	Neutral
25O-24C-26C-27Cl	-6.3	GFN2-xTB	4p6w	Neutral
23C-28O-29C-30O	1.3	GFN2-xTB	4p6w	Neutral
23C-28O-29C-31C	1.5	GFN2-xTB	4p6w	Neutral
28O-29C-31C-32C	0.1	GFN2-xTB	4p6w	Neutral
28O-29C-31C-35O	0.4	GFN2-xTB	4p6w	Neutral
30O-29C-31C-32C	0.3	GFN2-xTB	4p6w	Neutral
30O-29C-31C-35O	0.6	GFN2-xTB	4p6w	Neutral
1C-11C-12C-13N	-12	AIQM1	5hls	Neutral
1C-11C-12C-14C	-5.6	AIQM1	5hls	Neutral
9C-11C-12C-13N	-13.2	AIQM1	5hls	Neutral
9C-11C-12C-14C	-6.9	AIQM1	5hls	Neutral
13N-33C-35C-38C	2.2	AIQM1	5hls	Neutral
32C-33C-35C-38C	0.4	AIQM1	5hls	Neutral
33C-35C-38C-39O	33.7	AIQM1	5hls	Neutral
33C-35C-38C-40N	33.9	AIQM1	5hls	Neutral
1C-11C-12C-13N	-15.3	ANI-2x	5hls	Neutral
1C-11C-12C-14C	-9.5	ANI-2x	5hls	Neutral
9C-11C-12C-13N	-16.7	ANI-2x	5hls	Neutral
9C-11C-12C-14C	-11	ANI-2x	5hls	Neutral
13N-33C-35C-38C	-0.2	ANI-2x	5hls	Neutral
32C-33C-35C-38C	-6.4	ANI-2x	5hls	Neutral
33C-35C-38C-39O	43.2	ANI-2x	5hls	Neutral
33C-35C-38C-40N	42.7	ANI-2x	5hls	Neutral
1C-11C-12C-13N	-0.7	GFN2-xTB	5hls	Neutral
1C-11C-12C-14C	-0.4	GFN2-xTB	5hls	Neutral
9C-11C-12C-13N	0	GFN2-xTB	5hls	Neutral
9C-11C-12C-14C	0.2	GFN2-xTB	5hls	Neutral
13N-33C-35C-38C	1.3	GFN2-xTB	5hls	Neutral
32C-33C-35C-38C	3.2	GFN2-xTB	5hls	Neutral
33C-35C-38C-39O	-6.3	GFN2-xTB	5hls	Neutral
33C-35C-38C-40N	-6.2	GFN2-xTB	5hls	Neutral
4C-5C-8S-9O	7.1	AIQM1	5kr1	Neutral
4C-5C-8S-10O	6.7	AIQM1	5kr1	Neutral
4C-5C-8S-11N	6.9	AIQM1	5kr1	Neutral
6C-5C-8S-9O	4.3	AIQM1	5kr1	Neutral
6C-5C-8S-10O	3.9	AIQM1	5kr1	Neutral
6C-5C-8S-11N	4.1	AIQM1	5kr1	Neutral
5C-8S-11N-12C	-3.5	AIQM1	5kr1	Neutral
5C-8S-11N-16C	9.7	AIQM1	5kr1	Neutral
9O-8S-11N-12C	-3.3	AIQM1	5kr1	Neutral
9O-8S-11N-16C	10	AIQM1	5kr1	Neutral
10O-8S-11N-12C	-4.1	AIQM1	5kr1	Neutral
10O-8S-11N-16C	9.1	AIQM1	5kr1	Neutral
8S-11N-12C-13C	23.4	AIQM1	5kr1	Neutral
16C-11N-12C-13C	10.3	AIQM1	5kr1	Neutral
8S-11N-16C-17C	-3.9	AIQM1	5kr1	Neutral
12C-11N-16C-17C	9.1	AIQM1	5kr1	Neutral
11N-12C-13C-14C	-7.3	AIQM1	5kr1	Neutral
11N-12C-13C-15C	-7.6	AIQM1	5kr1	Neutral
11N-16C-17C-18O	-1.1	AIQM1	5kr1	Neutral
11N-16C-17C-19C	0.4	AIQM1	5kr1	Neutral
16C-17C-19C-20N	-4.9	AIQM1	5kr1	Neutral
16C-17C-19C-32C	-2.4	AIQM1	5kr1	Neutral
18O-17C-19C-20N	-3.7	AIQM1	5kr1	Neutral
18O-17C-19C-32C	-1.2	AIQM1	5kr1	Neutral
17C-19C-20N-21C	-13.8	AIQM1	5kr1	Neutral
32C-19C-20N-21C	-15.7	AIQM1	5kr1	Neutral
17C-19C-32C-38C	-0.8	AIQM1	5kr1	Neutral
20N-19C-32C-38C	0.9	AIQM1	5kr1	Neutral
19C-20N-21C-22O	-2	AIQM1	5kr1	Neutral
19C-20N-21C-23O	-2.7	AIQM1	5kr1	Neutral
20N-21C-23O-24C	12.8	AIQM1	5kr1	Neutral
22O-21C-23O-24C	12.2	AIQM1	5kr1	Neutral
21C-23O-24C-25C	4.2	AIQM1	5kr1	Neutral
21C-23O-24C-31C	3.9	AIQM1	5kr1	Neutral
19C-32C-38C-33C	2.7	AIQM1	5kr1	Neutral
19C-32C-38C-37C	2	AIQM1	5kr1	Neutral
4C-5C-8S-9O	7.4	ANI-2x	5kr1	Neutral
4C-5C-8S-10O	7	ANI-2x	5kr1	Neutral
4C-5C-8S-11N	7	ANI-2x	5kr1	Neutral
6C-5C-8S-9O	4.4	ANI-2x	5kr1	Neutral
6C-5C-8S-10O	4	ANI-2x	5kr1	Neutral
6C-5C-8S-11N	4	ANI-2x	5kr1	Neutral
5C-8S-11N-12C	1	ANI-2x	5kr1	Neutral
5C-8S-11N-16C	12.8	ANI-2x	5kr1	Neutral
9O-8S-11N-12C	1.1	ANI-2x	5kr1	Neutral
9O-8S-11N-16C	13	ANI-2x	5kr1	Neutral
10O-8S-11N-12C	0.4	ANI-2x	5kr1	Neutral
10O-8S-11N-16C	12.2	ANI-2x	5kr1	Neutral
8S-11N-12C-13C	18.2	ANI-2x	5kr1	Neutral
16C-11N-12C-13C	6.3	ANI-2x	5kr1	Neutral
8S-11N-16C-17C	-7.3	ANI-2x	5kr1	Neutral
12C-11N-16C-17C	4.4	ANI-2x	5kr1	Neutral
11N-12C-13C-14C	-4	ANI-2x	5kr1	Neutral
11N-12C-13C-15C	-4.1	ANI-2x	5kr1	Neutral
11N-16C-17C-18O	-3.9	ANI-2x	5kr1	Neutral
11N-16C-17C-19C	-3.3	ANI-2x	5kr1	Neutral
16C-17C-19C-20N	0.1	ANI-2x	5kr1	Neutral
16C-17C-19C-32C	0.7	ANI-2x	5kr1	Neutral
18O-17C-19C-20N	1.4	ANI-2x	5kr1	Neutral
18O-17C-19C-32C	2	ANI-2x	5kr1	Neutral
17C-19C-20N-21C	4.7	ANI-2x	5kr1	Neutral
32C-19C-20N-21C	5.3	ANI-2x	5kr1	Neutral
17C-19C-32C-38C	0	ANI-2x	5kr1	Neutral
20N-19C-32C-38C	-0.7	ANI-2x	5kr1	Neutral
19C-20N-21C-22O	-5.2	ANI-2x	5kr1	Neutral
19C-20N-21C-23O	-4.9	ANI-2x	5kr1	Neutral
20N-21C-23O-24C	12.8	ANI-2x	5kr1	Neutral
22O-21C-23O-24C	13.2	ANI-2x	5kr1	Neutral
21C-23O-24C-25C	5.8	ANI-2x	5kr1	Neutral
21C-23O-24C-31C	6.8	ANI-2x	5kr1	Neutral
19C-32C-38C-33C	1.1	ANI-2x	5kr1	Neutral
19C-32C-38C-37C	-1	ANI-2x	5kr1	Neutral
4C-5C-8S-9O	2.2	GFN2-xTB	5kr1	Neutral
4C-5C-8S-10O	0.2	GFN2-xTB	5kr1	Neutral
4C-5C-8S-11N	1	GFN2-xTB	5kr1	Neutral
6C-5C-8S-9O	1.4	GFN2-xTB	5kr1	Neutral
6C-5C-8S-10O	-0.6	GFN2-xTB	5kr1	Neutral
6C-5C-8S-11N	0.2	GFN2-xTB	5kr1	Neutral
5C-8S-11N-12C	2.7	GFN2-xTB	5kr1	Neutral
5C-8S-11N-16C	0.2	GFN2-xTB	5kr1	Neutral
9O-8S-11N-12C	1.3	GFN2-xTB	5kr1	Neutral
9O-8S-11N-16C	-1.2	GFN2-xTB	5kr1	Neutral
10O-8S-11N-12C	3.6	GFN2-xTB	5kr1	Neutral
10O-8S-11N-16C	1.1	GFN2-xTB	5kr1	Neutral
8S-11N-12C-13C	-2.1	GFN2-xTB	5kr1	Neutral
16C-11N-12C-13C	1.9	GFN2-xTB	5kr1	Neutral
8S-11N-16C-17C	4.8	GFN2-xTB	5kr1	Neutral
12C-11N-16C-17C	0.4	GFN2-xTB	5kr1	Neutral
11N-12C-13C-14C	0.9	GFN2-xTB	5kr1	Neutral
11N-12C-13C-15C	-0.6	GFN2-xTB	5kr1	Neutral
11N-16C-17C-18O	6.4	GFN2-xTB	5kr1	Neutral
11N-16C-17C-19C	6.8	GFN2-xTB	5kr1	Neutral
16C-17C-19C-20N	-7.6	GFN2-xTB	5kr1	Neutral
16C-17C-19C-32C	-5.7	GFN2-xTB	5kr1	Neutral
18O-17C-19C-20N	-7.5	GFN2-xTB	5kr1	Neutral
18O-17C-19C-32C	-5.7	GFN2-xTB	5kr1	Neutral
17C-19C-20N-21C	-11.3	GFN2-xTB	5kr1	Neutral
32C-19C-20N-21C	-11.9	GFN2-xTB	5kr1	Neutral
17C-19C-32C-38C	4.5	GFN2-xTB	5kr1	Neutral
20N-19C-32C-38C	6.4	GFN2-xTB	5kr1	Neutral
19C-20N-21C-22O	-2	GFN2-xTB	5kr1	Neutral
19C-20N-21C-23O	-3.6	GFN2-xTB	5kr1	Neutral
20N-21C-23O-24C	11.9	GFN2-xTB	5kr1	Neutral
22O-21C-23O-24C	10.3	GFN2-xTB	5kr1	Neutral
21C-23O-24C-25C	-6.7	GFN2-xTB	5kr1	Neutral
21C-23O-24C-31C	-4.8	GFN2-xTB	5kr1	Neutral
19C-32C-38C-33C	-5.4	GFN2-xTB	5kr1	Neutral
19C-32C-38C-37C	-5.5	GFN2-xTB	5kr1	Neutral
2O-1C-4N-5C	-7.3	AIQM1	7rfw_bond	Neutral
1C-4N-5C-6C	5.7	AIQM1	7rfw_bond	Neutral
1C-4N-5C-8C	6.9	AIQM1	7rfw_bond	Neutral
4N-5C-6C-7O	3.5	AIQM1	7rfw_bond	Neutral
4N-5C-6C-14N	3.7	AIQM1	7rfw_bond	Neutral
8C-5C-6C-7O	2.3	AIQM1	7rfw_bond	Neutral
8C-5C-6C-14N	2.5	AIQM1	7rfw_bond	Neutral
4N-5C-8C-9S	-8.1	AIQM1	7rfw_bond	Neutral
6C-5C-8C-9S	-6.9	AIQM1	7rfw_bond	Neutral
5C-6C-14N-15C	-1.7	AIQM1	7rfw_bond	Neutral
7O-6C-14N-15C	-1.5	AIQM1	7rfw_bond	Neutral
5C-8C-9S-26C	0.2	AIQM1	7rfw_bond	Neutral
8C-9S-26C-23C	-2.2	AIQM1	7rfw_bond	Neutral
8C-9S-26C-33N	1.2	AIQM1	7rfw_bond	Neutral
25O-20C-21N-23C	5.2	AIQM1	7rfw_bond	Neutral
37C-20C-21N-23C	5.9	AIQM1	7rfw_bond	Neutral
21N-20C-37C-27N	31.7	AIQM1	7rfw_bond	Neutral
21N-20C-37C-40C	33.2	AIQM1	7rfw_bond	Neutral
25O-20C-37C-27N	32.5	AIQM1	7rfw_bond	Neutral
25O-20C-37C-40C	34	AIQM1	7rfw_bond	Neutral
20C-21N-23C-26C	2.7	AIQM1	7rfw_bond	Neutral
20C-21N-23C-29C	1.1	AIQM1	7rfw_bond	Neutral
21N-23C-26C-9S	-14.8	AIQM1	7rfw_bond	Neutral
21N-23C-26C-33N	-17.9	AIQM1	7rfw_bond	Neutral
29C-23C-26C-9S	-14.2	AIQM1	7rfw_bond	Neutral
29C-23C-26C-33N	-17.2	AIQM1	7rfw_bond	Neutral
21N-23C-29C-32C	-0.4	AIQM1	7rfw_bond	Neutral
26C-23C-29C-32C	-0.5	AIQM1	7rfw_bond	Neutral
37C-27N-41C-28O	-5.8	AIQM1	7rfw_bond	Neutral
37C-27N-41C-42C	-6.7	AIQM1	7rfw_bond	Neutral
38C-27N-41C-28O	-6.6	AIQM1	7rfw_bond	Neutral
38C-27N-41C-42C	-7.5	AIQM1	7rfw_bond	Neutral
23C-29C-32C-34C	-5	AIQM1	7rfw_bond	Neutral
23C-29C-32C-36C	-5.4	AIQM1	7rfw_bond	Neutral
49C-30N-42C-41C	-45.5	AIQM1	7rfw_bond	Neutral
49C-30N-42C-43C	-43.6	AIQM1	7rfw_bond	Neutral
42C-30N-49C-31O	1.8	AIQM1	7rfw_bond	Neutral
42C-30N-49C-50C	0.7	AIQM1	7rfw_bond	Neutral
27N-41C-42C-30N	16.8	AIQM1	7rfw_bond	Neutral
27N-41C-42C-43C	14.5	AIQM1	7rfw_bond	Neutral
28O-41C-42C-30N	15.9	AIQM1	7rfw_bond	Neutral
28O-41C-42C-43C	13.7	AIQM1	7rfw_bond	Neutral
30N-42C-43C-44C	4.5	AIQM1	7rfw_bond	Neutral
30N-42C-43C-45C	3.8	AIQM1	7rfw_bond	Neutral
30N-42C-43C-51C	3.9	AIQM1	7rfw_bond	Neutral
41C-42C-43C-44C	7.3	AIQM1	7rfw_bond	Neutral
41C-42C-43C-45C	6.7	AIQM1	7rfw_bond	Neutral
41C-42C-43C-51C	6.7	AIQM1	7rfw_bond	Neutral
30N-49C-50C-52F	5.5	AIQM1	7rfw_bond	Neutral
30N-49C-50C-53F	5.3	AIQM1	7rfw_bond	Neutral
30N-49C-50C-54F	5.6	AIQM1	7rfw_bond	Neutral
31O-49C-50C-52F	4.4	AIQM1	7rfw_bond	Neutral
31O-49C-50C-53F	4.2	AIQM1	7rfw_bond	Neutral
31O-49C-50C-54F	4.5	AIQM1	7rfw_bond	Neutral
2O-1C-4N-5C	-7.3	ANI-2x	7rfw_bond	Neutral
1C-4N-5C-6C	6	ANI-2x	7rfw_bond	Neutral
1C-4N-5C-8C	7.4	ANI-2x	7rfw_bond	Neutral
4N-5C-6C-7O	4	ANI-2x	7rfw_bond	Neutral
4N-5C-6C-14N	4.2	ANI-2x	7rfw_bond	Neutral
8C-5C-6C-7O	2.5	ANI-2x	7rfw_bond	Neutral
8C-5C-6C-14N	2.7	ANI-2x	7rfw_bond	Neutral
4N-5C-8C-9S	-8.9	ANI-2x	7rfw_bond	Neutral
6C-5C-8C-9S	-7.5	ANI-2x	7rfw_bond	Neutral
5C-6C-14N-15C	-1.4	ANI-2x	7rfw_bond	Neutral
7O-6C-14N-15C	-1.2	ANI-2x	7rfw_bond	Neutral
5C-8C-9S-26C	-1.1	ANI-2x	7rfw_bond	Neutral
8C-9S-26C-23C	-2.4	ANI-2x	7rfw_bond	Neutral
8C-9S-26C-33N	-0.4	ANI-2x	7rfw_bond	Neutral
25O-20C-21N-23C	-2.9	ANI-2x	7rfw_bond	Neutral
37C-20C-21N-23C	-2.4	ANI-2x	7rfw_bond	Neutral
21N-20C-37C-27N	16.3	ANI-2x	7rfw_bond	Neutral
21N-20C-37C-40C	16.4	ANI-2x	7rfw_bond	Neutral
25O-20C-37C-27N	16.9	ANI-2x	7rfw_bond	Neutral
25O-20C-37C-40C	16.9	ANI-2x	7rfw_bond	Neutral
20C-21N-23C-26C	-1.5	ANI-2x	7rfw_bond	Neutral
20C-21N-23C-29C	-3.7	ANI-2x	7rfw_bond	Neutral
21N-23C-26C-9S	-9.5	ANI-2x	7rfw_bond	Neutral
21N-23C-26C-33N	-11.4	ANI-2x	7rfw_bond	Neutral
29C-23C-26C-9S	-6.7	ANI-2x	7rfw_bond	Neutral
29C-23C-26C-33N	-8.5	ANI-2x	7rfw_bond	Neutral
21N-23C-29C-32C	-4.7	ANI-2x	7rfw_bond	Neutral
26C-23C-29C-32C	-7.1	ANI-2x	7rfw_bond	Neutral
37C-27N-41C-28O	-5.6	ANI-2x	7rfw_bond	Neutral
37C-27N-41C-42C	-5.2	ANI-2x	7rfw_bond	Neutral
38C-27N-41C-28O	4.6	ANI-2x	7rfw_bond	Neutral
38C-27N-41C-42C	5	ANI-2x	7rfw_bond	Neutral
23C-29C-32C-34C	2.7	ANI-2x	7rfw_bond	Neutral
23C-29C-32C-36C	2.1	ANI-2x	7rfw_bond	Neutral
49C-30N-42C-41C	-48.3	ANI-2x	7rfw_bond	Neutral
49C-30N-42C-43C	-45.3	ANI-2x	7rfw_bond	Neutral
42C-30N-49C-31O	1.9	ANI-2x	7rfw_bond	Neutral
42C-30N-49C-50C	0.4	ANI-2x	7rfw_bond	Neutral
27N-41C-42C-30N	9.6	ANI-2x	7rfw_bond	Neutral
27N-41C-42C-43C	6.7	ANI-2x	7rfw_bond	Neutral
28O-41C-42C-30N	10	ANI-2x	7rfw_bond	Neutral
28O-41C-42C-43C	7.1	ANI-2x	7rfw_bond	Neutral
30N-42C-43C-44C	5	ANI-2x	7rfw_bond	Neutral
30N-42C-43C-45C	4.1	ANI-2x	7rfw_bond	Neutral
30N-42C-43C-51C	4.3	ANI-2x	7rfw_bond	Neutral
41C-42C-43C-44C	8.7	ANI-2x	7rfw_bond	Neutral
41C-42C-43C-45C	7.7	ANI-2x	7rfw_bond	Neutral
41C-42C-43C-51C	7.9	ANI-2x	7rfw_bond	Neutral
30N-49C-50C-52F	7.1	ANI-2x	7rfw_bond	Neutral
30N-49C-50C-53F	6.9	ANI-2x	7rfw_bond	Neutral
30N-49C-50C-54F	7.2	ANI-2x	7rfw_bond	Neutral
31O-49C-50C-52F	5.7	ANI-2x	7rfw_bond	Neutral
31O-49C-50C-53F	5.5	ANI-2x	7rfw_bond	Neutral
31O-49C-50C-54F	5.8	ANI-2x	7rfw_bond	Neutral
2O-1C-4N-5C	-4.2	GFN2-xTB	7rfw_bond	Neutral
1C-4N-5C-6C	3.3	GFN2-xTB	7rfw_bond	Neutral
1C-4N-5C-8C	4.7	GFN2-xTB	7rfw_bond	Neutral
4N-5C-6C-7O	3.8	GFN2-xTB	7rfw_bond	Neutral
4N-5C-6C-14N	3	GFN2-xTB	7rfw_bond	Neutral
8C-5C-6C-7O	2.2	GFN2-xTB	7rfw_bond	Neutral
8C-5C-6C-14N	1.4	GFN2-xTB	7rfw_bond	Neutral
4N-5C-8C-9S	8.6	GFN2-xTB	7rfw_bond	Neutral
6C-5C-8C-9S	10.9	GFN2-xTB	7rfw_bond	Neutral
5C-6C-14N-15C	-1.7	GFN2-xTB	7rfw_bond	Neutral
7O-6C-14N-15C	-2.6	GFN2-xTB	7rfw_bond	Neutral
5C-8C-9S-26C	4.4	GFN2-xTB	7rfw_bond	Neutral
8C-9S-26C-23C	-26.8	GFN2-xTB	7rfw_bond	Neutral
8C-9S-26C-33N	-22.7	GFN2-xTB	7rfw_bond	Neutral
25O-20C-21N-23C	-0.3	GFN2-xTB	7rfw_bond	Neutral
37C-20C-21N-23C	0.5	GFN2-xTB	7rfw_bond	Neutral
21N-20C-37C-27N	25.4	GFN2-xTB	7rfw_bond	Neutral
21N-20C-37C-40C	25.5	GFN2-xTB	7rfw_bond	Neutral
25O-20C-37C-27N	26.3	GFN2-xTB	7rfw_bond	Neutral
25O-20C-37C-40C	26.4	GFN2-xTB	7rfw_bond	Neutral
20C-21N-23C-26C	12.4	GFN2-xTB	7rfw_bond	Neutral
20C-21N-23C-29C	10	GFN2-xTB	7rfw_bond	Neutral
21N-23C-26C-9S	24.3	GFN2-xTB	7rfw_bond	Neutral
21N-23C-26C-33N	20.5	GFN2-xTB	7rfw_bond	Neutral
29C-23C-26C-9S	24.4	GFN2-xTB	7rfw_bond	Neutral
29C-23C-26C-33N	20.8	GFN2-xTB	7rfw_bond	Neutral
21N-23C-29C-32C	-2.2	GFN2-xTB	7rfw_bond	Neutral
26C-23C-29C-32C	-2.4	GFN2-xTB	7rfw_bond	Neutral
37C-27N-41C-28O	-6.9	GFN2-xTB	7rfw_bond	Neutral
37C-27N-41C-42C	-4.3	GFN2-xTB	7rfw_bond	Neutral
38C-27N-41C-28O	4	GFN2-xTB	7rfw_bond	Neutral
38C-27N-41C-42C	6.6	GFN2-xTB	7rfw_bond	Neutral
23C-29C-32C-34C	-5.5	GFN2-xTB	7rfw_bond	Neutral
23C-29C-32C-36C	-5.3	GFN2-xTB	7rfw_bond	Neutral
49C-30N-42C-41C	-31.3	GFN2-xTB	7rfw_bond	Neutral
49C-30N-42C-43C	-28.3	GFN2-xTB	7rfw_bond	Neutral
42C-30N-49C-31O	4.5	GFN2-xTB	7rfw_bond	Neutral
42C-30N-49C-50C	2.4	GFN2-xTB	7rfw_bond	Neutral
27N-41C-42C-30N	3.1	GFN2-xTB	7rfw_bond	Neutral
27N-41C-42C-43C	-0.5	GFN2-xTB	7rfw_bond	Neutral
28O-41C-42C-30N	5.7	GFN2-xTB	7rfw_bond	Neutral
28O-41C-42C-43C	2.2	GFN2-xTB	7rfw_bond	Neutral
30N-42C-43C-44C	-0.5	GFN2-xTB	7rfw_bond	Neutral
30N-42C-43C-45C	-1.5	GFN2-xTB	7rfw_bond	Neutral
30N-42C-43C-51C	-0.8	GFN2-xTB	7rfw_bond	Neutral
41C-42C-43C-44C	3.2	GFN2-xTB	7rfw_bond	Neutral
41C-42C-43C-45C	2.1	GFN2-xTB	7rfw_bond	Neutral
41C-42C-43C-51C	2.8	GFN2-xTB	7rfw_bond	Neutral
30N-49C-50C-52F	-52.4	GFN2-xTB	7rfw_bond	Neutral
30N-49C-50C-53F	-53.2	GFN2-xTB	7rfw_bond	Neutral
30N-49C-50C-54F	-54.4	GFN2-xTB	7rfw_bond	Neutral
31O-49C-50C-52F	-54.3	GFN2-xTB	7rfw_bond	Neutral
31O-49C-50C-53F	-55.1	GFN2-xTB	7rfw_bond	Neutral
31O-49C-50C-54F	-56.3	GFN2-xTB	7rfw_bond	Neutral
27N-3C-10C-12C	24.1	AIQM1	7rfw_unbond	Neutral
27N-3C-10C-26N	22.3	AIQM1	7rfw_unbond	Neutral
30O-3C-10C-12C	25.8	AIQM1	7rfw_unbond	Neutral
30O-3C-10C-26N	24	AIQM1	7rfw_unbond	Neutral
10C-3C-27N-20C	3.7	AIQM1	7rfw_unbond	Neutral
30O-3C-27N-20C	1.8	AIQM1	7rfw_unbond	Neutral
26N-4C-21C-23C	9.1	AIQM1	7rfw_unbond	Neutral
26N-4C-21C-28N	9.9	AIQM1	7rfw_unbond	Neutral
31O-4C-21C-23C	8.3	AIQM1	7rfw_unbond	Neutral
31O-4C-21C-28N	9.2	AIQM1	7rfw_unbond	Neutral
21C-4C-26N-8C	-8.4	AIQM1	7rfw_unbond	Neutral
21C-4C-26N-10C	-4.3	AIQM1	7rfw_unbond	Neutral
31O-4C-26N-8C	-7.6	AIQM1	7rfw_unbond	Neutral
31O-4C-26N-10C	-3.5	AIQM1	7rfw_unbond	Neutral
28N-5C-22C-33F	1	AIQM1	7rfw_unbond	Neutral
28N-5C-22C-34F	1	AIQM1	7rfw_unbond	Neutral
28N-5C-22C-35F	1.1	AIQM1	7rfw_unbond	Neutral
32O-5C-22C-33F	0.8	AIQM1	7rfw_unbond	Neutral
32O-5C-22C-34F	0.7	AIQM1	7rfw_unbond	Neutral
32O-5C-22C-35F	0.9	AIQM1	7rfw_unbond	Neutral
22C-5C-28N-21C	-2.4	AIQM1	7rfw_unbond	Neutral
32O-5C-28N-21C	-2.2	AIQM1	7rfw_unbond	Neutral
1C-9C-19C-20C	-1.2	AIQM1	7rfw_unbond	Neutral
6C-9C-19C-20C	-2.2	AIQM1	7rfw_unbond	Neutral
9C-19C-20C-2C	1.7	AIQM1	7rfw_unbond	Neutral
9C-19C-20C-27N	0.6	AIQM1	7rfw_unbond	Neutral
2C-20C-27N-3C	7.5	AIQM1	7rfw_unbond	Neutral
19C-20C-27N-3C	8.9	AIQM1	7rfw_unbond	Neutral
4C-21C-23C-16C	6.3	AIQM1	7rfw_unbond	Neutral
4C-21C-23C-17C	6.2	AIQM1	7rfw_unbond	Neutral
4C-21C-23C-18C	6.4	AIQM1	7rfw_unbond	Neutral
28N-21C-23C-16C	5.7	AIQM1	7rfw_unbond	Neutral
28N-21C-23C-17C	5.6	AIQM1	7rfw_unbond	Neutral
28N-21C-23C-18C	5.9	AIQM1	7rfw_unbond	Neutral
4C-21C-28N-5C	-5.9	AIQM1	7rfw_unbond	Neutral
23C-21C-28N-5C	-5.4	AIQM1	7rfw_unbond	Neutral
27N-3C-10C-12C	13.4	ANI-2x	7rfw_unbond	Neutral
27N-3C-10C-26N	12.8	ANI-2x	7rfw_unbond	Neutral
30O-3C-10C-12C	14.3	ANI-2x	7rfw_unbond	Neutral
30O-3C-10C-26N	13.7	ANI-2x	7rfw_unbond	Neutral
10C-3C-27N-20C	-3.9	ANI-2x	7rfw_unbond	Neutral
30O-3C-27N-20C	-5	ANI-2x	7rfw_unbond	Neutral
26N-4C-21C-23C	1.8	ANI-2x	7rfw_unbond	Neutral
26N-4C-21C-28N	3.5	ANI-2x	7rfw_unbond	Neutral
31O-4C-21C-23C	2.1	ANI-2x	7rfw_unbond	Neutral
31O-4C-21C-28N	3.7	ANI-2x	7rfw_unbond	Neutral
21C-4C-26N-8C	2.4	ANI-2x	7rfw_unbond	Neutral
21C-4C-26N-10C	-4.9	ANI-2x	7rfw_unbond	Neutral
31O-4C-26N-8C	2.1	ANI-2x	7rfw_unbond	Neutral
31O-4C-26N-10C	-5.2	ANI-2x	7rfw_unbond	Neutral
28N-5C-22C-33F	2.8	ANI-2x	7rfw_unbond	Neutral
28N-5C-22C-34F	2.8	ANI-2x	7rfw_unbond	Neutral
28N-5C-22C-35F	3	ANI-2x	7rfw_unbond	Neutral
32O-5C-22C-33F	2.3	ANI-2x	7rfw_unbond	Neutral
32O-5C-22C-34F	2.2	ANI-2x	7rfw_unbond	Neutral
32O-5C-22C-35F	2.5	ANI-2x	7rfw_unbond	Neutral
22C-5C-28N-21C	-2.7	ANI-2x	7rfw_unbond	Neutral
32O-5C-28N-21C	-2.1	ANI-2x	7rfw_unbond	Neutral
1C-9C-19C-20C	4.4	ANI-2x	7rfw_unbond	Neutral
6C-9C-19C-20C	3.9	ANI-2x	7rfw_unbond	Neutral
9C-19C-20C-2C	-0.6	ANI-2x	7rfw_unbond	Neutral
9C-19C-20C-27N	-2.3	ANI-2x	7rfw_unbond	Neutral
2C-20C-27N-3C	-2.5	ANI-2x	7rfw_unbond	Neutral
19C-20C-27N-3C	-0.8	ANI-2x	7rfw_unbond	Neutral
4C-21C-23C-16C	8.6	ANI-2x	7rfw_unbond	Neutral
4C-21C-23C-17C	8.1	ANI-2x	7rfw_unbond	Neutral
4C-21C-23C-18C	8.7	ANI-2x	7rfw_unbond	Neutral
28N-21C-23C-16C	6.9	ANI-2x	7rfw_unbond	Neutral
28N-21C-23C-17C	6.5	ANI-2x	7rfw_unbond	Neutral
28N-21C-23C-18C	7.1	ANI-2x	7rfw_unbond	Neutral
4C-21C-28N-5C	-8.8	ANI-2x	7rfw_unbond	Neutral
23C-21C-28N-5C	-6.9	ANI-2x	7rfw_unbond	Neutral
27N-3C-10C-12C	18.4	GFN2-xTB	7rfw_unbond	Neutral
27N-3C-10C-26N	17.9	GFN2-xTB	7rfw_unbond	Neutral
30O-3C-10C-12C	18.6	GFN2-xTB	7rfw_unbond	Neutral
30O-3C-10C-26N	18.1	GFN2-xTB	7rfw_unbond	Neutral
10C-3C-27N-20C	-0.1	GFN2-xTB	7rfw_unbond	Neutral
30O-3C-27N-20C	-0.4	GFN2-xTB	7rfw_unbond	Neutral
26N-4C-21C-23C	-21	GFN2-xTB	7rfw_unbond	Neutral
26N-4C-21C-28N	-20.8	GFN2-xTB	7rfw_unbond	Neutral
31O-4C-21C-23C	-17.4	GFN2-xTB	7rfw_unbond	Neutral
31O-4C-21C-28N	-17.3	GFN2-xTB	7rfw_unbond	Neutral
21C-4C-26N-8C	6.5	GFN2-xTB	7rfw_unbond	Neutral
21C-4C-26N-10C	1	GFN2-xTB	7rfw_unbond	Neutral
31O-4C-26N-8C	3	GFN2-xTB	7rfw_unbond	Neutral
31O-4C-26N-10C	-2.5	GFN2-xTB	7rfw_unbond	Neutral
28N-5C-22C-33F	-60.6	GFN2-xTB	7rfw_unbond	Neutral
28N-5C-22C-34F	-61.1	GFN2-xTB	7rfw_unbond	Neutral
28N-5C-22C-35F	-62.6	GFN2-xTB	7rfw_unbond	Neutral
32O-5C-22C-33F	-61.7	GFN2-xTB	7rfw_unbond	Neutral
32O-5C-22C-34F	-62.2	GFN2-xTB	7rfw_unbond	Neutral
32O-5C-22C-35F	-63.6	GFN2-xTB	7rfw_unbond	Neutral
22C-5C-28N-21C	-1.5	GFN2-xTB	7rfw_unbond	Neutral
32O-5C-28N-21C	-0.3	GFN2-xTB	7rfw_unbond	Neutral
1C-9C-19C-20C	1.4	GFN2-xTB	7rfw_unbond	Neutral
6C-9C-19C-20C	0.2	GFN2-xTB	7rfw_unbond	Neutral
9C-19C-20C-2C	-0.1	GFN2-xTB	7rfw_unbond	Neutral
9C-19C-20C-27N	-1.3	GFN2-xTB	7rfw_unbond	Neutral
2C-20C-27N-3C	-0.7	GFN2-xTB	7rfw_unbond	Neutral
19C-20C-27N-3C	0.6	GFN2-xTB	7rfw_unbond	Neutral
4C-21C-23C-16C	-0.9	GFN2-xTB	7rfw_unbond	Neutral
4C-21C-23C-17C	-0.9	GFN2-xTB	7rfw_unbond	Neutral
4C-21C-23C-18C	-0.1	GFN2-xTB	7rfw_unbond	Neutral
28N-21C-23C-16C	-0.5	GFN2-xTB	7rfw_unbond	Neutral
28N-21C-23C-17C	-0.5	GFN2-xTB	7rfw_unbond	Neutral
28N-21C-23C-18C	0.4	GFN2-xTB	7rfw_unbond	Neutral
4C-21C-28N-5C	34.6	GFN2-xTB	7rfw_unbond	Neutral
23C-21C-28N-5C	34.3	GFN2-xTB	7rfw_unbond	Neutral
2C-1N-8C-9C	-3.8	AIQM1	1ajx	Neutral
7C-1N-8C-9C	-4.5	AIQM1	1ajx	Neutral
2C-3N-16C-17C	-6.9	AIQM1	1ajx	Neutral
4C-3N-16C-17C	-7	AIQM1	1ajx	Neutral
3N-4C-23C-24O	1.8	AIQM1	1ajx	Neutral
5C-4C-23C-24O	0.8	AIQM1	1ajx	Neutral
1N-7C-33C-34O	-1.2	AIQM1	1ajx	Neutral
6C-7C-33C-34O	-2.4	AIQM1	1ajx	Neutral
1N-8C-9C-10C	-4	AIQM1	1ajx	Neutral
1N-8C-9C-14C	-3.4	AIQM1	1ajx	Neutral
3N-16C-17C-18C	-5	AIQM1	1ajx	Neutral
3N-16C-17C-22C	-4.9	AIQM1	1ajx	Neutral
4C-23C-24O-25C	-1.5	AIQM1	1ajx	Neutral
23C-24O-25C-26C	-0.3	AIQM1	1ajx	Neutral
23C-24O-25C-30C	-0.8	AIQM1	1ajx	Neutral
7C-33C-34O-35C	-0.7	AIQM1	1ajx	Neutral
33C-34O-35C-36C	-0.2	AIQM1	1ajx	Neutral
33C-34O-35C-40C	0.1	AIQM1	1ajx	Neutral
2C-1N-8C-9C	8.2	ANI-2x	1ajx	Neutral
7C-1N-8C-9C	8.4	ANI-2x	1ajx	Neutral
2C-3N-16C-17C	3.4	ANI-2x	1ajx	Neutral
4C-3N-16C-17C	0.7	ANI-2x	1ajx	Neutral
3N-4C-23C-24O	-4	ANI-2x	1ajx	Neutral
5C-4C-23C-24O	-4.4	ANI-2x	1ajx	Neutral
1N-7C-33C-34O	-14.9	ANI-2x	1ajx	Neutral
6C-7C-33C-34O	-16.6	ANI-2x	1ajx	Neutral
1N-8C-9C-10C	7.2	ANI-2x	1ajx	Neutral
1N-8C-9C-14C	5.2	ANI-2x	1ajx	Neutral
3N-16C-17C-18C	12.4	ANI-2x	1ajx	Neutral
3N-16C-17C-22C	10.9	ANI-2x	1ajx	Neutral
4C-23C-24O-25C	4.5	ANI-2x	1ajx	Neutral
23C-24O-25C-26C	-3.2	ANI-2x	1ajx	Neutral
23C-24O-25C-30C	-2.5	ANI-2x	1ajx	Neutral
7C-33C-34O-35C	4.8	ANI-2x	1ajx	Neutral
33C-34O-35C-36C	-0.8	ANI-2x	1ajx	Neutral
33C-34O-35C-40C	-1.5	ANI-2x	1ajx	Neutral
2C-1N-8C-9C	-0.6	GFN2-xTB	1ajx	Neutral
7C-1N-8C-9C	-2	GFN2-xTB	1ajx	Neutral
2C-3N-16C-17C	-2.1	GFN2-xTB	1ajx	Neutral
4C-3N-16C-17C	-2	GFN2-xTB	1ajx	Neutral
3N-4C-23C-24O	6.1	GFN2-xTB	1ajx	Neutral
5C-4C-23C-24O	5.2	GFN2-xTB	1ajx	Neutral
1N-7C-33C-34O	4	GFN2-xTB	1ajx	Neutral
6C-7C-33C-34O	2.5	GFN2-xTB	1ajx	Neutral
1N-8C-9C-10C	0.9	GFN2-xTB	1ajx	Neutral
1N-8C-9C-14C	1	GFN2-xTB	1ajx	Neutral
3N-16C-17C-18C	-0.9	GFN2-xTB	1ajx	Neutral
3N-16C-17C-22C	-0.4	GFN2-xTB	1ajx	Neutral
4C-23C-24O-25C	0.3	GFN2-xTB	1ajx	Neutral
23C-24O-25C-26C	-3.4	GFN2-xTB	1ajx	Neutral
23C-24O-25C-30C	-2.8	GFN2-xTB	1ajx	Neutral
7C-33C-34O-35C	0.1	GFN2-xTB	1ajx	Neutral
33C-34O-35C-36C	0	GFN2-xTB	1ajx	Neutral
33C-34O-35C-40C	-0.7	GFN2-xTB	1ajx	Neutral
7C-8C-13C-14O	7.5	AIQM1	1br5	Neutral
7C-8C-13C-17C	5.4	AIQM1	1br5	Neutral
9N-8C-13C-14O	8.5	AIQM1	1br5	Neutral
9N-8C-13C-17C	6.4	AIQM1	1br5	Neutral
8C-13C-17C-15O	53.4	AIQM1	1br5	Neutral
8C-13C-17C-18C	51.3	AIQM1	1br5	Neutral
14O-13C-17C-15O	53.1	AIQM1	1br5	Neutral
14O-13C-17C-18C	50.9	AIQM1	1br5	Neutral
13C-17C-18C-16O	-5	AIQM1	1br5	Neutral
15O-17C-18C-16O	-5.8	AIQM1	1br5	Neutral
7C-8C-13C-14O	-40.9	ANI-2x	1br5	Neutral
7C-8C-13C-17C	-43.6	ANI-2x	1br5	Neutral
9N-8C-13C-14O	-39.8	ANI-2x	1br5	Neutral
9N-8C-13C-17C	-42.4	ANI-2x	1br5	Neutral
8C-13C-17C-15O	-48.6	ANI-2x	1br5	Neutral
8C-13C-17C-18C	-47.4	ANI-2x	1br5	Neutral
14O-13C-17C-15O	-49.7	ANI-2x	1br5	Neutral
14O-13C-17C-18C	-48.6	ANI-2x	1br5	Neutral
13C-17C-18C-16O	-10.4	ANI-2x	1br5	Neutral
15O-17C-18C-16O	-8.2	ANI-2x	1br5	Neutral
7C-8C-13C-14O	-13	GFN2-xTB	1br5	Neutral
7C-8C-13C-17C	-13.1	GFN2-xTB	1br5	Neutral
9N-8C-13C-14O	-15.6	GFN2-xTB	1br5	Neutral
9N-8C-13C-17C	-15.7	GFN2-xTB	1br5	Neutral
8C-13C-17C-15O	84.2	GFN2-xTB	1br5	Neutral
8C-13C-17C-18C	81	GFN2-xTB	1br5	Neutral
14O-13C-17C-15O	84	GFN2-xTB	1br5	Neutral
14O-13C-17C-18C	80.7	GFN2-xTB	1br5	Neutral
13C-17C-18C-16O	16.4	GFN2-xTB	1br5	Neutral
15O-17C-18C-16O	14.1	GFN2-xTB	1br5	Neutral
2C-1C-15C-16O	4.9	AIQM1	1d4i	Neutral
6C-1C-15C-16O	1	AIQM1	1d4i	Neutral
8C-7C-13C-14O	-22	AIQM1	1d4i	Neutral
12C-7C-13C-14O	-22.4	AIQM1	1d4i	Neutral
7C-13C-14O-17C	15.5	AIQM1	1d4i	Neutral
13C-14O-17C-18C	6	AIQM1	1d4i	Neutral
13C-14O-17C-25C	5.3	AIQM1	1d4i	Neutral
1C-15C-16O-21C	-7.2	AIQM1	1d4i	Neutral
15C-16O-21C-19C	11.3	AIQM1	1d4i	Neutral
15C-16O-21C-22C	10.5	AIQM1	1d4i	Neutral
14O-17C-18C-19C	-0.5	AIQM1	1d4i	Neutral
25C-17C-18C-19C	-0.1	AIQM1	1d4i	Neutral
14O-17C-25C-26O	-7.8	AIQM1	1d4i	Neutral
14O-17C-25C-27N	-8	AIQM1	1d4i	Neutral
18C-17C-25C-26O	-9.8	AIQM1	1d4i	Neutral
18C-17C-25C-27N	-10	AIQM1	1d4i	Neutral
17C-18C-19C-20O	-18.3	AIQM1	1d4i	Neutral
17C-18C-19C-21C	-20.3	AIQM1	1d4i	Neutral
18C-19C-21C-16O	1.2	AIQM1	1d4i	Neutral
18C-19C-21C-22C	2.2	AIQM1	1d4i	Neutral
20O-19C-21C-16O	-0.3	AIQM1	1d4i	Neutral
20O-19C-21C-22C	0.7	AIQM1	1d4i	Neutral
16O-21C-22C-23O	-18.4	AIQM1	1d4i	Neutral
16O-21C-22C-24N	-19.2	AIQM1	1d4i	Neutral
19C-21C-22C-23O	-18.3	AIQM1	1d4i	Neutral
19C-21C-22C-24N	-19	AIQM1	1d4i	Neutral
21C-22C-24N-38C	-21.3	AIQM1	1d4i	Neutral
23O-22C-24N-38C	-22	AIQM1	1d4i	Neutral
22C-24N-38C-39C	48.7	AIQM1	1d4i	Neutral
22C-24N-38C-44C	49	AIQM1	1d4i	Neutral
17C-25C-27N-28C	-1.2	AIQM1	1d4i	Neutral
26O-25C-27N-28C	-1.4	AIQM1	1d4i	Neutral
25C-27N-28C-29C	-37.7	AIQM1	1d4i	Neutral
25C-27N-28C-34C	-37.7	AIQM1	1d4i	Neutral
2C-1C-15C-16O	15.9	ANI-2x	1d4i	Neutral
6C-1C-15C-16O	12.6	ANI-2x	1d4i	Neutral
8C-7C-13C-14O	-28.5	ANI-2x	1d4i	Neutral
12C-7C-13C-14O	-33	ANI-2x	1d4i	Neutral
7C-13C-14O-17C	17.7	ANI-2x	1d4i	Neutral
13C-14O-17C-18C	26.5	ANI-2x	1d4i	Neutral
13C-14O-17C-25C	25.7	ANI-2x	1d4i	Neutral
1C-15C-16O-21C	-12.9	ANI-2x	1d4i	Neutral
15C-16O-21C-19C	7.4	ANI-2x	1d4i	Neutral
15C-16O-21C-22C	8.6	ANI-2x	1d4i	Neutral
14O-17C-18C-19C	-6.1	ANI-2x	1d4i	Neutral
25C-17C-18C-19C	-6.8	ANI-2x	1d4i	Neutral
14O-17C-25C-26O	-3.9	ANI-2x	1d4i	Neutral
14O-17C-25C-27N	-4.7	ANI-2x	1d4i	Neutral
18C-17C-25C-26O	-6.2	ANI-2x	1d4i	Neutral
18C-17C-25C-27N	-7	ANI-2x	1d4i	Neutral
17C-18C-19C-20O	-27.1	ANI-2x	1d4i	Neutral
17C-18C-19C-21C	-30	ANI-2x	1d4i	Neutral
18C-19C-21C-16O	6.9	ANI-2x	1d4i	Neutral
18C-19C-21C-22C	5.8	ANI-2x	1d4i	Neutral
20O-19C-21C-16O	4.7	ANI-2x	1d4i	Neutral
20O-19C-21C-22C	3.6	ANI-2x	1d4i	Neutral
16O-21C-22C-23O	10.5	ANI-2x	1d4i	Neutral
16O-21C-22C-24N	9.4	ANI-2x	1d4i	Neutral
19C-21C-22C-23O	12.3	ANI-2x	1d4i	Neutral
19C-21C-22C-24N	11.1	ANI-2x	1d4i	Neutral
21C-22C-24N-38C	-14.1	ANI-2x	1d4i	Neutral
23O-22C-24N-38C	-15.2	ANI-2x	1d4i	Neutral
22C-24N-38C-39C	20.2	ANI-2x	1d4i	Neutral
22C-24N-38C-44C	21	ANI-2x	1d4i	Neutral
17C-25C-27N-28C	4.5	ANI-2x	1d4i	Neutral
26O-25C-27N-28C	3.7	ANI-2x	1d4i	Neutral
25C-27N-28C-29C	-41.5	ANI-2x	1d4i	Neutral
25C-27N-28C-34C	-41.1	ANI-2x	1d4i	Neutral
2C-1C-15C-16O	-6.6	GFN2-xTB	1d4i	Neutral
6C-1C-15C-16O	-7.5	GFN2-xTB	1d4i	Neutral
8C-7C-13C-14O	-5.7	GFN2-xTB	1d4i	Neutral
12C-7C-13C-14O	-6.2	GFN2-xTB	1d4i	Neutral
7C-13C-14O-17C	5.1	GFN2-xTB	1d4i	Neutral
13C-14O-17C-18C	-5.6	GFN2-xTB	1d4i	Neutral
13C-14O-17C-25C	-5.7	GFN2-xTB	1d4i	Neutral
1C-15C-16O-21C	-6.7	GFN2-xTB	1d4i	Neutral
15C-16O-21C-19C	-9.4	GFN2-xTB	1d4i	Neutral
15C-16O-21C-22C	-7.9	GFN2-xTB	1d4i	Neutral
14O-17C-18C-19C	0.4	GFN2-xTB	1d4i	Neutral
25C-17C-18C-19C	1.5	GFN2-xTB	1d4i	Neutral
14O-17C-25C-26O	1.7	GFN2-xTB	1d4i	Neutral
14O-17C-25C-27N	0.1	GFN2-xTB	1d4i	Neutral
18C-17C-25C-26O	0.5	GFN2-xTB	1d4i	Neutral
18C-17C-25C-27N	-1	GFN2-xTB	1d4i	Neutral
17C-18C-19C-20O	-3.1	GFN2-xTB	1d4i	Neutral
17C-18C-19C-21C	-4.7	GFN2-xTB	1d4i	Neutral
18C-19C-21C-16O	2.9	GFN2-xTB	1d4i	Neutral
18C-19C-21C-22C	3.3	GFN2-xTB	1d4i	Neutral
20O-19C-21C-16O	1.1	GFN2-xTB	1d4i	Neutral
20O-19C-21C-22C	1.5	GFN2-xTB	1d4i	Neutral
16O-21C-22C-23O	-9.2	GFN2-xTB	1d4i	Neutral
16O-21C-22C-24N	-7.6	GFN2-xTB	1d4i	Neutral
19C-21C-22C-23O	-7.9	GFN2-xTB	1d4i	Neutral
19C-21C-22C-24N	-6.3	GFN2-xTB	1d4i	Neutral
21C-22C-24N-38C	-0.6	GFN2-xTB	1d4i	Neutral
23O-22C-24N-38C	1	GFN2-xTB	1d4i	Neutral
22C-24N-38C-39C	4.8	GFN2-xTB	1d4i	Neutral
22C-24N-38C-44C	4.8	GFN2-xTB	1d4i	Neutral
17C-25C-27N-28C	1.2	GFN2-xTB	1d4i	Neutral
26O-25C-27N-28C	-0.3	GFN2-xTB	1d4i	Neutral
25C-27N-28C-29C	-8.7	GFN2-xTB	1d4i	Neutral
25C-27N-28C-34C	-8.9	GFN2-xTB	1d4i	Neutral
3C-4C-5C-6C	1.9	AIQM1	1f9g	Charged
3C-4C-5C-11O	1.6	AIQM1	1f9g	Charged
10O-4C-5C-6C	2.6	AIQM1	1f9g	Charged
10O-4C-5C-11O	2.3	AIQM1	1f9g	Charged
4C-5C-6C-12O	-2.2	AIQM1	1f9g	Charged
11O-5C-6C-12O	-2.2	AIQM1	1f9g	Charged
3C-4C-5C-6C	-3.4	ANI-2x	1f9g	Charged
3C-4C-5C-11O	-5.5	ANI-2x	1f9g	Charged
10O-4C-5C-6C	-2.7	ANI-2x	1f9g	Charged
10O-4C-5C-11O	-4.8	ANI-2x	1f9g	Charged
4C-5C-6C-12O	-0.3	ANI-2x	1f9g	Charged
11O-5C-6C-12O	0.4	ANI-2x	1f9g	Charged
3C-4C-5C-6C	0.6	GFN2-xTB	1f9g	Charged
3C-4C-5C-11O	1.1	GFN2-xTB	1f9g	Charged
10O-4C-5C-6C	1.4	GFN2-xTB	1f9g	Charged
10O-4C-5C-11O	2	GFN2-xTB	1f9g	Charged
4C-5C-6C-12O	12.2	GFN2-xTB	1f9g	Charged
11O-5C-6C-12O	11.9	GFN2-xTB	1f9g	Charged
10C-1C-2C-4C	1.6	AIQM1	1lf3	Neutral
14N-1C-2C-4C	4.4	AIQM1	1lf3	Neutral
2C-1C-10C-3C	-7.1	AIQM1	1lf3	Neutral
2C-1C-10C-12O	-4.6	AIQM1	1lf3	Neutral
14N-1C-10C-3C	-9.5	AIQM1	1lf3	Neutral
14N-1C-10C-12O	-7	AIQM1	1lf3	Neutral
2C-1C-14N-21C	-0.3	AIQM1	1lf3	Neutral
10C-1C-14N-21C	1.7	AIQM1	1lf3	Neutral
1C-2C-4C-5C	-8.5	AIQM1	1lf3	Neutral
1C-2C-4C-6C	-10.5	AIQM1	1lf3	Neutral
11N-3C-10C-1C	3.2	AIQM1	1lf3	Neutral
11N-3C-10C-12O	-0.2	AIQM1	1lf3	Neutral
10C-3C-11N-13C	1.3	AIQM1	1lf3	Neutral
10C-3C-11N-16C	9.6	AIQM1	1lf3	Neutral
3C-11N-13C-15O	1.1	AIQM1	1lf3	Neutral
3C-11N-13C-23C	-0.1	AIQM1	1lf3	Neutral
16C-11N-13C-15O	-7.9	AIQM1	1lf3	Neutral
16C-11N-13C-23C	-9.1	AIQM1	1lf3	Neutral
3C-11N-16C-19C	-1.4	AIQM1	1lf3	Neutral
13C-11N-16C-19C	7.7	AIQM1	1lf3	Neutral
11N-13C-23C-25C	0.9	AIQM1	1lf3	Neutral
15O-13C-23C-25C	-0.2	AIQM1	1lf3	Neutral
1C-14N-21C-18O	-10.9	AIQM1	1lf3	Neutral
1C-14N-21C-42C	-11	AIQM1	1lf3	Neutral
11N-16C-19C-49C	4.1	AIQM1	1lf3	Neutral
29C-17N-25C-23C	-17.5	AIQM1	1lf3	Neutral
52C-17N-25C-23C	-13.8	AIQM1	1lf3	Neutral
16C-19C-49C-33C	0.9	AIQM1	1lf3	Neutral
16C-19C-49C-55C	3.2	AIQM1	1lf3	Neutral
14N-21C-42C-38C	1.9	AIQM1	1lf3	Neutral
14N-21C-42C-56C	1.3	AIQM1	1lf3	Neutral
18O-21C-42C-38C	1.8	AIQM1	1lf3	Neutral
18O-21C-42C-56C	1.2	AIQM1	1lf3	Neutral
13C-23C-25C-17N	-1.7	AIQM1	1lf3	Neutral
53C-24O-50C-34C	-0.4	AIQM1	1lf3	Neutral
53C-24O-50C-56C	-0.8	AIQM1	1lf3	Neutral
59C-30O-46C-34C	-16.6	AIQM1	1lf3	Neutral
59C-30O-46C-38C	-15.7	AIQM1	1lf3	Neutral
58C-32O-34C-46C	1.7	AIQM1	1lf3	Neutral
58C-32O-34C-50C	-1	AIQM1	1lf3	Neutral
34C-32O-58C-43C	-13.5	AIQM1	1lf3	Neutral
39C-43C-58C-32O	-16.1	AIQM1	1lf3	Neutral
57C-43C-58C-32O	-13.7	AIQM1	1lf3	Neutral
10C-1C-2C-4C	-6.3	ANI-2x	1lf3	Neutral
14N-1C-2C-4C	-6.5	ANI-2x	1lf3	Neutral
2C-1C-10C-3C	1	ANI-2x	1lf3	Neutral
2C-1C-10C-12O	4.3	ANI-2x	1lf3	Neutral
14N-1C-10C-3C	0.1	ANI-2x	1lf3	Neutral
14N-1C-10C-12O	3.5	ANI-2x	1lf3	Neutral
2C-1C-14N-21C	-24.1	ANI-2x	1lf3	Neutral
10C-1C-14N-21C	-24.8	ANI-2x	1lf3	Neutral
1C-2C-4C-5C	-21.2	ANI-2x	1lf3	Neutral
1C-2C-4C-6C	-21.2	ANI-2x	1lf3	Neutral
11N-3C-10C-1C	11.2	ANI-2x	1lf3	Neutral
11N-3C-10C-12O	6.3	ANI-2x	1lf3	Neutral
10C-3C-11N-13C	2.7	ANI-2x	1lf3	Neutral
10C-3C-11N-16C	0.9	ANI-2x	1lf3	Neutral
3C-11N-13C-15O	-2.6	ANI-2x	1lf3	Neutral
3C-11N-13C-23C	-2.5	ANI-2x	1lf3	Neutral
16C-11N-13C-15O	-0.6	ANI-2x	1lf3	Neutral
16C-11N-13C-23C	-0.5	ANI-2x	1lf3	Neutral
3C-11N-16C-19C	2.1	ANI-2x	1lf3	Neutral
13C-11N-16C-19C	0.1	ANI-2x	1lf3	Neutral
11N-13C-23C-25C	8.1	ANI-2x	1lf3	Neutral
15O-13C-23C-25C	8.3	ANI-2x	1lf3	Neutral
1C-14N-21C-18O	-17.8	ANI-2x	1lf3	Neutral
1C-14N-21C-42C	-18.9	ANI-2x	1lf3	Neutral
11N-16C-19C-49C	10.3	ANI-2x	1lf3	Neutral
29C-17N-25C-23C	23.3	ANI-2x	1lf3	Neutral
52C-17N-25C-23C	12.3	ANI-2x	1lf3	Neutral
16C-19C-49C-33C	-2.4	ANI-2x	1lf3	Neutral
16C-19C-49C-55C	1.3	ANI-2x	1lf3	Neutral
14N-21C-42C-38C	-4.7	ANI-2x	1lf3	Neutral
14N-21C-42C-56C	-2.3	ANI-2x	1lf3	Neutral
18O-21C-42C-38C	-5.8	ANI-2x	1lf3	Neutral
18O-21C-42C-56C	-3.4	ANI-2x	1lf3	Neutral
13C-23C-25C-17N	2.6	ANI-2x	1lf3	Neutral
53C-24O-50C-34C	2.1	ANI-2x	1lf3	Neutral
53C-24O-50C-56C	-0.4	ANI-2x	1lf3	Neutral
59C-30O-46C-34C	-12	ANI-2x	1lf3	Neutral
59C-30O-46C-38C	-9.8	ANI-2x	1lf3	Neutral
58C-32O-34C-46C	6.5	ANI-2x	1lf3	Neutral
58C-32O-34C-50C	2.5	ANI-2x	1lf3	Neutral
34C-32O-58C-43C	-7.5	ANI-2x	1lf3	Neutral
39C-43C-58C-32O	9	ANI-2x	1lf3	Neutral
57C-43C-58C-32O	9.7	ANI-2x	1lf3	Neutral
10C-1C-2C-4C	2.9	GFN2-xTB	1lf3	Neutral
14N-1C-2C-4C	2.5	GFN2-xTB	1lf3	Neutral
2C-1C-10C-3C	0.4	GFN2-xTB	1lf3	Neutral
2C-1C-10C-12O	0.6	GFN2-xTB	1lf3	Neutral
14N-1C-10C-3C	1	GFN2-xTB	1lf3	Neutral
14N-1C-10C-12O	1.1	GFN2-xTB	1lf3	Neutral
2C-1C-14N-21C	2.5	GFN2-xTB	1lf3	Neutral
10C-1C-14N-21C	1.9	GFN2-xTB	1lf3	Neutral
1C-2C-4C-5C	-13.1	GFN2-xTB	1lf3	Neutral
1C-2C-4C-6C	-13.5	GFN2-xTB	1lf3	Neutral
11N-3C-10C-1C	-4.8	GFN2-xTB	1lf3	Neutral
11N-3C-10C-12O	-4.7	GFN2-xTB	1lf3	Neutral
10C-3C-11N-13C	-0.7	GFN2-xTB	1lf3	Neutral
10C-3C-11N-16C	-2.5	GFN2-xTB	1lf3	Neutral
3C-11N-13C-15O	-1.4	GFN2-xTB	1lf3	Neutral
3C-11N-13C-23C	-1.2	GFN2-xTB	1lf3	Neutral
16C-11N-13C-15O	0.6	GFN2-xTB	1lf3	Neutral
16C-11N-13C-23C	0.7	GFN2-xTB	1lf3	Neutral
3C-11N-16C-19C	1	GFN2-xTB	1lf3	Neutral
13C-11N-16C-19C	-1	GFN2-xTB	1lf3	Neutral
11N-13C-23C-25C	-0.8	GFN2-xTB	1lf3	Neutral
15O-13C-23C-25C	-0.6	GFN2-xTB	1lf3	Neutral
1C-14N-21C-18O	-7.8	GFN2-xTB	1lf3	Neutral
1C-14N-21C-42C	-9.3	GFN2-xTB	1lf3	Neutral
11N-16C-19C-49C	-6.6	GFN2-xTB	1lf3	Neutral
29C-17N-25C-23C	14	GFN2-xTB	1lf3	Neutral
52C-17N-25C-23C	11.6	GFN2-xTB	1lf3	Neutral
16C-19C-49C-33C	-6.4	GFN2-xTB	1lf3	Neutral
16C-19C-49C-55C	-4.9	GFN2-xTB	1lf3	Neutral
14N-21C-42C-38C	6	GFN2-xTB	1lf3	Neutral
14N-21C-42C-56C	5.5	GFN2-xTB	1lf3	Neutral
18O-21C-42C-38C	4.4	GFN2-xTB	1lf3	Neutral
18O-21C-42C-56C	4	GFN2-xTB	1lf3	Neutral
13C-23C-25C-17N	5.9	GFN2-xTB	1lf3	Neutral
53C-24O-50C-34C	2.4	GFN2-xTB	1lf3	Neutral
53C-24O-50C-56C	2	GFN2-xTB	1lf3	Neutral
59C-30O-46C-34C	-8.8	GFN2-xTB	1lf3	Neutral
59C-30O-46C-38C	-8	GFN2-xTB	1lf3	Neutral
58C-32O-34C-46C	-5.7	GFN2-xTB	1lf3	Neutral
58C-32O-34C-50C	-6.5	GFN2-xTB	1lf3	Neutral
34C-32O-58C-43C	-9.7	GFN2-xTB	1lf3	Neutral
39C-43C-58C-32O	-15.3	GFN2-xTB	1lf3	Neutral
57C-43C-58C-32O	-16.6	GFN2-xTB	1lf3	Neutral
3C-4C-10C-17C	-9.4	AIQM1	1m7q	Charged
3C-4C-10C-21C	-8.9	AIQM1	1m7q	Charged
5C-4C-10C-17C	-9.3	AIQM1	1m7q	Charged
5C-4C-10C-21C	-8.8	AIQM1	1m7q	Charged
5C-6C-9N-27C	-9.7	AIQM1	1m7q	Charged
5C-6C-9N-31C	-11	AIQM1	1m7q	Charged
7C-6C-9N-27C	-10.2	AIQM1	1m7q	Charged
7C-6C-9N-31C	-11.5	AIQM1	1m7q	Charged
8C-11N-16C-22C	1.7	AIQM1	1m7q	Charged
8C-11N-16C-26C	2.7	AIQM1	1m7q	Charged
12C-11N-16C-22C	-2.9	AIQM1	1m7q	Charged
12C-11N-16C-26C	-1.9	AIQM1	1m7q	Charged
3C-4C-10C-17C	-8.4	ANI-2x	1m7q	Charged
3C-4C-10C-21C	-7.9	ANI-2x	1m7q	Charged
5C-4C-10C-17C	-8.4	ANI-2x	1m7q	Charged
5C-4C-10C-21C	-8	ANI-2x	1m7q	Charged
5C-6C-9N-27C	-16.2	ANI-2x	1m7q	Charged
5C-6C-9N-31C	-11.7	ANI-2x	1m7q	Charged
7C-6C-9N-27C	-18	ANI-2x	1m7q	Charged
7C-6C-9N-31C	-13.6	ANI-2x	1m7q	Charged
8C-11N-16C-22C	-3.5	ANI-2x	1m7q	Charged
8C-11N-16C-26C	-2.6	ANI-2x	1m7q	Charged
12C-11N-16C-22C	-2.7	ANI-2x	1m7q	Charged
12C-11N-16C-26C	-2	ANI-2x	1m7q	Charged
3C-4C-10C-17C	2.3	GFN2-xTB	1m7q	Charged
3C-4C-10C-21C	2.2	GFN2-xTB	1m7q	Charged
5C-4C-10C-17C	3.3	GFN2-xTB	1m7q	Charged
5C-4C-10C-21C	3.2	GFN2-xTB	1m7q	Charged
5C-6C-9N-27C	-9.9	GFN2-xTB	1m7q	Charged
5C-6C-9N-31C	-1.8	GFN2-xTB	1m7q	Charged
7C-6C-9N-27C	-12.5	GFN2-xTB	1m7q	Charged
7C-6C-9N-31C	-4.4	GFN2-xTB	1m7q	Charged
8C-11N-16C-22C	17.9	GFN2-xTB	1m7q	Charged
8C-11N-16C-26C	22.1	GFN2-xTB	1m7q	Charged
12C-11N-16C-22C	16.4	GFN2-xTB	1m7q	Charged
12C-11N-16C-26C	20.5	GFN2-xTB	1m7q	Charged
1N-2C-3C-4O	20.5	AIQM1	1nj1	Charged
1N-2C-3C-21N	19.1	AIQM1	1nj1	Charged
5C-2C-3C-4O	19	AIQM1	1nj1	Charged
5C-2C-3C-21N	17.7	AIQM1	1nj1	Charged
1N-2C-5C-6S	0	AIQM1	1nj1	Charged
3C-2C-5C-6S	2.4	AIQM1	1nj1	Charged
2C-3C-21N-32S	-2.9	AIQM1	1nj1	Charged
4O-3C-21N-32S	-4.4	AIQM1	1nj1	Charged
9C-7C-8O-32S	1.2	AIQM1	1nj1	Charged
8O-7C-9C-10O	1.2	AIQM1	1nj1	Charged
8O-7C-9C-11C	0.2	AIQM1	1nj1	Charged
7C-8O-32S-17O	-2.7	AIQM1	1nj1	Charged
7C-8O-32S-19O	-10	AIQM1	1nj1	Charged
7C-8O-32S-21N	-7.7	AIQM1	1nj1	Charged
10O-15C-28N-22C	-0.7	AIQM1	1nj1	Charged
10O-15C-28N-27C	-3.2	AIQM1	1nj1	Charged
13C-15C-28N-22C	1.1	AIQM1	1nj1	Charged
13C-15C-28N-27C	-1.6	AIQM1	1nj1	Charged
3C-21N-32S-8O	6.2	AIQM1	1nj1	Charged
3C-21N-32S-17O	4.6	AIQM1	1nj1	Charged
3C-21N-32S-19O	5.4	AIQM1	1nj1	Charged
1N-2C-3C-4O	20.6	ANI-2x	1nj1	Charged
1N-2C-3C-21N	19.2	ANI-2x	1nj1	Charged
5C-2C-3C-4O	19.2	ANI-2x	1nj1	Charged
5C-2C-3C-21N	17.8	ANI-2x	1nj1	Charged
1N-2C-5C-6S	0	ANI-2x	1nj1	Charged
3C-2C-5C-6S	2.4	ANI-2x	1nj1	Charged
2C-3C-21N-32S	-3.2	ANI-2x	1nj1	Charged
4O-3C-21N-32S	-4.7	ANI-2x	1nj1	Charged
9C-7C-8O-32S	1.3	ANI-2x	1nj1	Charged
8O-7C-9C-10O	1.7	ANI-2x	1nj1	Charged
8O-7C-9C-11C	0.5	ANI-2x	1nj1	Charged
7C-8O-32S-17O	-3.3	ANI-2x	1nj1	Charged
7C-8O-32S-19O	-10.6	ANI-2x	1nj1	Charged
7C-8O-32S-21N	-8.3	ANI-2x	1nj1	Charged
10O-15C-28N-22C	-10.5	ANI-2x	1nj1	Charged
10O-15C-28N-27C	-8.3	ANI-2x	1nj1	Charged
13C-15C-28N-22C	-8.9	ANI-2x	1nj1	Charged
13C-15C-28N-27C	-6.7	ANI-2x	1nj1	Charged
3C-21N-32S-8O	6.3	ANI-2x	1nj1	Charged
3C-21N-32S-17O	4.8	ANI-2x	1nj1	Charged
3C-21N-32S-19O	5.6	ANI-2x	1nj1	Charged
1N-2C-3C-4O	3.3	GFN2-xTB	1nj1	Charged
1N-2C-3C-21N	3.4	GFN2-xTB	1nj1	Charged
5C-2C-3C-4O	0.9	GFN2-xTB	1nj1	Charged
5C-2C-3C-21N	1	GFN2-xTB	1nj1	Charged
1N-2C-5C-6S	-5.2	GFN2-xTB	1nj1	Charged
3C-2C-5C-6S	-2.2	GFN2-xTB	1nj1	Charged
2C-3C-21N-32S	-1.9	GFN2-xTB	1nj1	Charged
4O-3C-21N-32S	-1.8	GFN2-xTB	1nj1	Charged
9C-7C-8O-32S	4.6	GFN2-xTB	1nj1	Charged
8O-7C-9C-10O	-18	GFN2-xTB	1nj1	Charged
8O-7C-9C-11C	-16.3	GFN2-xTB	1nj1	Charged
7C-8O-32S-17O	-7.9	GFN2-xTB	1nj1	Charged
7C-8O-32S-19O	-7	GFN2-xTB	1nj1	Charged
7C-8O-32S-21N	-6.7	GFN2-xTB	1nj1	Charged
10O-15C-28N-22C	10.8	GFN2-xTB	1nj1	Charged
10O-15C-28N-27C	9.6	GFN2-xTB	1nj1	Charged
13C-15C-28N-22C	9.7	GFN2-xTB	1nj1	Charged
13C-15C-28N-27C	8.5	GFN2-xTB	1nj1	Charged
3C-21N-32S-8O	-2	GFN2-xTB	1nj1	Charged
3C-21N-32S-17O	1.5	GFN2-xTB	1nj1	Charged
3C-21N-32S-19O	-2	GFN2-xTB	1nj1	Charged
2O-1P-18O-15C	12.8	AIQM1	1nox	Charged
3O-1P-18O-15C	12.9	AIQM1	1nox	Charged
4O-1P-18O-15C	11.5	AIQM1	1nox	Charged
28C-5C-27N-25C	0.7	AIQM1	1nox	Charged
28C-5C-27N-26C	-2.1	AIQM1	1nox	Charged
27N-5C-28C-9C	9.6	AIQM1	1nox	Charged
27N-5C-28C-29O	10.2	AIQM1	1nox	Charged
11O-9C-28C-5C	-3.5	AIQM1	1nox	Charged
11O-9C-28C-29O	-3.7	AIQM1	1nox	Charged
30C-9C-28C-5C	-3.7	AIQM1	1nox	Charged
30C-9C-28C-29O	-3.8	AIQM1	1nox	Charged
11O-9C-30C-15C	-2	AIQM1	1nox	Charged
11O-9C-30C-31O	-3.2	AIQM1	1nox	Charged
28C-9C-30C-15C	-3.4	AIQM1	1nox	Charged
28C-9C-30C-31O	-4.6	AIQM1	1nox	Charged
30C-15C-18O-1P	1.3	AIQM1	1nox	Charged
18O-15C-30C-9C	-0.5	AIQM1	1nox	Charged
18O-15C-30C-31O	0.6	AIQM1	1nox	Charged
2O-1P-18O-15C	22.3	ANI-2x	1nox	Charged
3O-1P-18O-15C	22.6	ANI-2x	1nox	Charged
4O-1P-18O-15C	21.1	ANI-2x	1nox	Charged
28C-5C-27N-25C	1.7	ANI-2x	1nox	Charged
28C-5C-27N-26C	4.6	ANI-2x	1nox	Charged
27N-5C-28C-9C	-3.5	ANI-2x	1nox	Charged
27N-5C-28C-29O	-5	ANI-2x	1nox	Charged
11O-9C-28C-5C	2.7	ANI-2x	1nox	Charged
11O-9C-28C-29O	3.2	ANI-2x	1nox	Charged
30C-9C-28C-5C	1.6	ANI-2x	1nox	Charged
30C-9C-28C-29O	2.1	ANI-2x	1nox	Charged
11O-9C-30C-15C	-3.4	ANI-2x	1nox	Charged
11O-9C-30C-31O	-4.2	ANI-2x	1nox	Charged
28C-9C-30C-15C	-2.1	ANI-2x	1nox	Charged
28C-9C-30C-31O	-3	ANI-2x	1nox	Charged
30C-15C-18O-1P	6.7	ANI-2x	1nox	Charged
18O-15C-30C-9C	-3.7	ANI-2x	1nox	Charged
18O-15C-30C-31O	-2.9	ANI-2x	1nox	Charged
2O-1P-18O-15C	11.8	GFN2-xTB	1nox	Charged
3O-1P-18O-15C	12.1	GFN2-xTB	1nox	Charged
4O-1P-18O-15C	10.5	GFN2-xTB	1nox	Charged
28C-5C-27N-25C	3.6	GFN2-xTB	1nox	Charged
28C-5C-27N-26C	1.7	GFN2-xTB	1nox	Charged
27N-5C-28C-9C	-2.3	GFN2-xTB	1nox	Charged
27N-5C-28C-29O	-2.5	GFN2-xTB	1nox	Charged
11O-9C-28C-5C	2	GFN2-xTB	1nox	Charged
11O-9C-28C-29O	1.8	GFN2-xTB	1nox	Charged
30C-9C-28C-5C	1.1	GFN2-xTB	1nox	Charged
30C-9C-28C-29O	1	GFN2-xTB	1nox	Charged
11O-9C-30C-15C	-2.5	GFN2-xTB	1nox	Charged
11O-9C-30C-31O	-3.4	GFN2-xTB	1nox	Charged
28C-9C-30C-15C	-2.5	GFN2-xTB	1nox	Charged
28C-9C-30C-31O	-3.4	GFN2-xTB	1nox	Charged
30C-15C-18O-1P	-0.1	GFN2-xTB	1nox	Charged
18O-15C-30C-9C	-1.3	GFN2-xTB	1nox	Charged
18O-15C-30C-31O	-0.4	GFN2-xTB	1nox	Charged
3C-4C-11C-12N	-0.4	AIQM1	1owk	Charged
3C-4C-11C-13N	-0.5	AIQM1	1owk	Charged
5C-4C-11C-12N	-1.3	AIQM1	1owk	Charged
5C-4C-11C-13N	-1.3	AIQM1	1owk	Charged
8C-9C-14C-15O	-3.7	AIQM1	1owk	Charged
8C-9C-14C-16N	-3.2	AIQM1	1owk	Charged
10C-9C-14C-15O	-4.8	AIQM1	1owk	Charged
10C-9C-14C-16N	-4.3	AIQM1	1owk	Charged
9C-14C-16N-17C	-2.7	AIQM1	1owk	Charged
15O-14C-16N-17C	-2.3	AIQM1	1owk	Charged
14C-16N-17C-18C	6.6	AIQM1	1owk	Charged
14C-16N-17C-22C	7.2	AIQM1	1owk	Charged
21C-26C-27C-28C	-8.6	AIQM1	1owk	Charged
21C-26C-27C-29C	-7.7	AIQM1	1owk	Charged
25N-26C-27C-28C	-9.3	AIQM1	1owk	Charged
25N-26C-27C-29C	-8.3	AIQM1	1owk	Charged
3C-4C-11C-12N	-17	ANI-2x	1owk	Charged
3C-4C-11C-13N	-13.7	ANI-2x	1owk	Charged
5C-4C-11C-12N	-18.7	ANI-2x	1owk	Charged
5C-4C-11C-13N	-15.4	ANI-2x	1owk	Charged
8C-9C-14C-15O	-7	ANI-2x	1owk	Charged
8C-9C-14C-16N	-6.1	ANI-2x	1owk	Charged
10C-9C-14C-15O	-9.8	ANI-2x	1owk	Charged
10C-9C-14C-16N	-8.8	ANI-2x	1owk	Charged
9C-14C-16N-17C	-1.2	ANI-2x	1owk	Charged
15O-14C-16N-17C	-0.3	ANI-2x	1owk	Charged
14C-16N-17C-18C	-6.6	ANI-2x	1owk	Charged
14C-16N-17C-22C	-7.3	ANI-2x	1owk	Charged
21C-26C-27C-28C	-9.1	ANI-2x	1owk	Charged
21C-26C-27C-29C	-7.7	ANI-2x	1owk	Charged
25N-26C-27C-28C	-9.2	ANI-2x	1owk	Charged
25N-26C-27C-29C	-7.9	ANI-2x	1owk	Charged
3C-4C-11C-12N	-7.4	GFN2-xTB	1owk	Charged
3C-4C-11C-13N	-7.5	GFN2-xTB	1owk	Charged
5C-4C-11C-12N	-8.2	GFN2-xTB	1owk	Charged
5C-4C-11C-13N	-8.1	GFN2-xTB	1owk	Charged
8C-9C-14C-15O	1.7	GFN2-xTB	1owk	Charged
8C-9C-14C-16N	1.8	GFN2-xTB	1owk	Charged
10C-9C-14C-15O	2.1	GFN2-xTB	1owk	Charged
10C-9C-14C-16N	2.2	GFN2-xTB	1owk	Charged
9C-14C-16N-17C	-0.8	GFN2-xTB	1owk	Charged
15O-14C-16N-17C	-0.8	GFN2-xTB	1owk	Charged
14C-16N-17C-18C	0.2	GFN2-xTB	1owk	Charged
14C-16N-17C-22C	0	GFN2-xTB	1owk	Charged
21C-26C-27C-28C	-4.7	GFN2-xTB	1owk	Charged
21C-26C-27C-29C	-2.6	GFN2-xTB	1owk	Charged
25N-26C-27C-28C	-5.4	GFN2-xTB	1owk	Charged
25N-26C-27C-29C	-3.3	GFN2-xTB	1owk	Charged
8O-1C-2C-3C	-37.1	AIQM1	1p1o	Charged
8O-1C-2C-13N	-30.9	AIQM1	1p1o	Charged
9O-1C-2C-3C	-34.1	AIQM1	1p1o	Charged
9O-1C-2C-13N	-27.9	AIQM1	1p1o	Charged
1C-2C-3C-6N	-11.9	AIQM1	1p1o	Charged
13N-2C-3C-6N	-16.1	AIQM1	1p1o	Charged
2C-3C-6N-4C	-15.6	AIQM1	1p1o	Charged
2C-3C-6N-12O	-12.8	AIQM1	1p1o	Charged
8O-1C-2C-3C	-20.7	ANI-2x	1p1o	Charged
8O-1C-2C-13N	-14.6	ANI-2x	1p1o	Charged
9O-1C-2C-3C	-19.9	ANI-2x	1p1o	Charged
9O-1C-2C-13N	-13.8	ANI-2x	1p1o	Charged
1C-2C-3C-6N	12.8	ANI-2x	1p1o	Charged
13N-2C-3C-6N	6.4	ANI-2x	1p1o	Charged
2C-3C-6N-4C	-4.7	ANI-2x	1p1o	Charged
2C-3C-6N-12O	-4.1	ANI-2x	1p1o	Charged
8O-1C-2C-3C	2.2	GFN2-xTB	1p1o	Charged
8O-1C-2C-13N	3.5	GFN2-xTB	1p1o	Charged
9O-1C-2C-3C	2.3	GFN2-xTB	1p1o	Charged
9O-1C-2C-13N	3.6	GFN2-xTB	1p1o	Charged
1C-2C-3C-6N	-12.3	GFN2-xTB	1p1o	Charged
13N-2C-3C-6N	-14.2	GFN2-xTB	1p1o	Charged
2C-3C-6N-4C	-73.1	GFN2-xTB	1p1o	Charged
2C-3C-6N-12O	-9.9	GFN2-xTB	1p1o	Charged
3O-1S-2O-12C	-34.1	AIQM1	1pa9	Charged
4O-1S-2O-12C	-33.9	AIQM1	1pa9	Charged
5O-1S-2O-12C	-35.2	AIQM1	1pa9	Charged
1S-2O-12C-9C	-53.7	AIQM1	1pa9	Charged
1S-2O-12C-14C	-54.9	AIQM1	1pa9	Charged
7O-10N-15C-9C	-1.8	AIQM1	1pa9	Charged
7O-10N-15C-13C	0.4	AIQM1	1pa9	Charged
8O-10N-15C-9C	-1.9	AIQM1	1pa9	Charged
8O-10N-15C-13C	0.3	AIQM1	1pa9	Charged
3O-1S-2O-12C	-34	ANI-2x	1pa9	Charged
4O-1S-2O-12C	-33.8	ANI-2x	1pa9	Charged
5O-1S-2O-12C	-35.1	ANI-2x	1pa9	Charged
1S-2O-12C-9C	-52.9	ANI-2x	1pa9	Charged
1S-2O-12C-14C	-53.8	ANI-2x	1pa9	Charged
7O-10N-15C-9C	-2.9	ANI-2x	1pa9	Charged
7O-10N-15C-13C	-0.9	ANI-2x	1pa9	Charged
8O-10N-15C-9C	-2.8	ANI-2x	1pa9	Charged
8O-10N-15C-13C	-0.9	ANI-2x	1pa9	Charged
3O-1S-2O-12C	1.3	GFN2-xTB	1pa9	Charged
4O-1S-2O-12C	2.2	GFN2-xTB	1pa9	Charged
5O-1S-2O-12C	2.7	GFN2-xTB	1pa9	Charged
1S-2O-12C-9C	10.7	GFN2-xTB	1pa9	Charged
1S-2O-12C-14C	8.6	GFN2-xTB	1pa9	Charged
7O-10N-15C-9C	-0.7	GFN2-xTB	1pa9	Charged
7O-10N-15C-13C	-0.2	GFN2-xTB	1pa9	Charged
8O-10N-15C-9C	-1	GFN2-xTB	1pa9	Charged
8O-10N-15C-13C	-0.5	GFN2-xTB	1pa9	Charged
2O-1C-3C-4N	20.8	AIQM1	1pf7	Charged
2O-1C-3C-5C	21.3	AIQM1	1pf7	Charged
4N-9C-19C-13C	-16	AIQM1	1pf7	Charged
4N-9C-19C-18C	-14.4	AIQM1	1pf7	Charged
7C-9C-19C-13C	-17.1	AIQM1	1pf7	Charged
7C-9C-19C-18C	-15.5	AIQM1	1pf7	Charged
2O-1C-3C-4N	-37.1	ANI-2x	1pf7	Charged
2O-1C-3C-5C	-32.2	ANI-2x	1pf7	Charged
4N-9C-19C-13C	55.2	ANI-2x	1pf7	Charged
4N-9C-19C-18C	59.2	ANI-2x	1pf7	Charged
7C-9C-19C-13C	58.8	ANI-2x	1pf7	Charged
7C-9C-19C-18C	62.9	ANI-2x	1pf7	Charged
2O-1C-3C-4N	-16.3	GFN2-xTB	1pf7	Charged
2O-1C-3C-5C	-14.8	GFN2-xTB	1pf7	Charged
4N-9C-19C-13C	3.8	GFN2-xTB	1pf7	Charged
4N-9C-19C-18C	4.9	GFN2-xTB	1pf7	Charged
7C-9C-19C-13C	5.4	GFN2-xTB	1pf7	Charged
7C-9C-19C-18C	6.6	GFN2-xTB	1pf7	Charged
1C-2C-3C-4C	4.9	AIQM1	1uy9	Neutral
2C-3C-4C-5N	-0.3	AIQM1	1uy9	Neutral
3C-4C-5N-6C	-2.8	AIQM1	1uy9	Neutral
3C-4C-5N-14C	-1.5	AIQM1	1uy9	Neutral
5N-14C-15C-16C	-8.2	AIQM1	1uy9	Neutral
13N-14C-15C-16C	-9.3	AIQM1	1uy9	Neutral
14C-15C-16C-17C	-8.8	AIQM1	1uy9	Neutral
14C-15C-16C-19C	-9.6	AIQM1	1uy9	Neutral
1C-2C-3C-4C	1.8	ANI-2x	1uy9	Neutral
2C-3C-4C-5N	0.9	ANI-2x	1uy9	Neutral
3C-4C-5N-6C	-3	ANI-2x	1uy9	Neutral
3C-4C-5N-14C	-2.5	ANI-2x	1uy9	Neutral
5N-14C-15C-16C	3	ANI-2x	1uy9	Neutral
13N-14C-15C-16C	5.7	ANI-2x	1uy9	Neutral
14C-15C-16C-17C	3.2	ANI-2x	1uy9	Neutral
14C-15C-16C-19C	4.6	ANI-2x	1uy9	Neutral
1C-2C-3C-4C	2.9	GFN2-xTB	1uy9	Neutral
2C-3C-4C-5N	-0.2	GFN2-xTB	1uy9	Neutral
3C-4C-5N-6C	-6.8	GFN2-xTB	1uy9	Neutral
3C-4C-5N-14C	-5.9	GFN2-xTB	1uy9	Neutral
5N-14C-15C-16C	3.4	GFN2-xTB	1uy9	Neutral
13N-14C-15C-16C	4.4	GFN2-xTB	1uy9	Neutral
14C-15C-16C-17C	-2.3	GFN2-xTB	1uy9	Neutral
14C-15C-16C-19C	-2.8	GFN2-xTB	1uy9	Neutral
4C-1C-6O-21C	-0.5	AIQM1	1uyg	Neutral
13C-1C-6O-21C	-0.1	AIQM1	1uyg	Neutral
14C-3O-9C-7C	1.4	AIQM1	1uyg	Neutral
14C-3O-9C-11C	1.1	AIQM1	1uyg	Neutral
1C-13C-15C-16C	-70.8	AIQM1	1uyg	Neutral
11C-13C-15C-16C	-65.7	AIQM1	1uyg	Neutral
13C-15C-16C-2N	87.4	AIQM1	1uyg	Neutral
13C-15C-16C-5N	85.2	AIQM1	1uyg	Neutral
4C-1C-6O-21C	0.6	ANI-2x	1uyg	Neutral
13C-1C-6O-21C	1	ANI-2x	1uyg	Neutral
14C-3O-9C-7C	1.7	ANI-2x	1uyg	Neutral
14C-3O-9C-11C	1.4	ANI-2x	1uyg	Neutral
1C-13C-15C-16C	-74.8	ANI-2x	1uyg	Neutral
11C-13C-15C-16C	-69.6	ANI-2x	1uyg	Neutral
13C-15C-16C-2N	89.3	ANI-2x	1uyg	Neutral
13C-15C-16C-5N	86.8	ANI-2x	1uyg	Neutral
4C-1C-6O-21C	11.3	GFN2-xTB	1uyg	Neutral
13C-1C-6O-21C	11.2	GFN2-xTB	1uyg	Neutral
14C-3O-9C-7C	2.4	GFN2-xTB	1uyg	Neutral
14C-3O-9C-11C	1.8	GFN2-xTB	1uyg	Neutral
1C-13C-15C-16C	-9.7	GFN2-xTB	1uyg	Neutral
11C-13C-15C-16C	-8.4	GFN2-xTB	1uyg	Neutral
13C-15C-16C-2N	94	GFN2-xTB	1uyg	Neutral
13C-15C-16C-5N	92.9	GFN2-xTB	1uyg	Neutral
6C-10C-21C-22C	27.2	AIQM1	1xoz	Neutral
6C-10C-21C-29C	27.1	AIQM1	1xoz	Neutral
11N-10C-21C-22C	25.7	AIQM1	1xoz	Neutral
11N-10C-21C-29C	25.6	AIQM1	1xoz	Neutral
6C-10C-21C-22C	39.8	ANI-2x	1xoz	Neutral
6C-10C-21C-29C	36.9	ANI-2x	1xoz	Neutral
11N-10C-21C-22C	37.7	ANI-2x	1xoz	Neutral
11N-10C-21C-29C	34.9	ANI-2x	1xoz	Neutral
6C-10C-21C-22C	66.3	GFN2-xTB	1xoz	Neutral
6C-10C-21C-29C	65.3	GFN2-xTB	1xoz	Neutral
11N-10C-21C-22C	68.2	GFN2-xTB	1xoz	Neutral
11N-10C-21C-29C	67.2	GFN2-xTB	1xoz	Neutral
2C-1C-12C-13C	11.2	AIQM1	1xp9	Charged
2C-1C-12C-18C	3.5	AIQM1	1xp9	Charged
11S-1C-12C-13C	12.9	AIQM1	1xp9	Charged
11S-1C-12C-18C	5.2	AIQM1	1xp9	Charged
1C-2C-19C-20C	-22.8	AIQM1	1xp9	Charged
1C-2C-19C-24C	-37	AIQM1	1xp9	Charged
3O-2C-19C-20C	-28.9	AIQM1	1xp9	Charged
3O-2C-19C-24C	-43.1	AIQM1	1xp9	Charged
21C-22C-25O-26C	20.4	AIQM1	1xp9	Charged
23C-22C-25O-26C	23.1	AIQM1	1xp9	Charged
22C-25O-26C-27C	-27.5	AIQM1	1xp9	Charged
25O-26C-27C-28C	3.1	AIQM1	1xp9	Charged
25O-26C-27C-29N	5.1	AIQM1	1xp9	Charged
26C-27C-29N-30C	5.3	AIQM1	1xp9	Charged
26C-27C-29N-33C	5.8	AIQM1	1xp9	Charged
28C-27C-29N-30C	5.8	AIQM1	1xp9	Charged
28C-27C-29N-33C	6.3	AIQM1	1xp9	Charged
2C-1C-12C-13C	11.4	ANI-2x	1xp9	Charged
2C-1C-12C-18C	3.7	ANI-2x	1xp9	Charged
11S-1C-12C-13C	13.1	ANI-2x	1xp9	Charged
11S-1C-12C-18C	5.4	ANI-2x	1xp9	Charged
1C-2C-19C-20C	-23	ANI-2x	1xp9	Charged
1C-2C-19C-24C	-37.2	ANI-2x	1xp9	Charged
3O-2C-19C-20C	-29	ANI-2x	1xp9	Charged
3O-2C-19C-24C	-43.3	ANI-2x	1xp9	Charged
21C-22C-25O-26C	23.3	ANI-2x	1xp9	Charged
23C-22C-25O-26C	25.8	ANI-2x	1xp9	Charged
22C-25O-26C-27C	-29.2	ANI-2x	1xp9	Charged
25O-26C-27C-28C	3.8	ANI-2x	1xp9	Charged
25O-26C-27C-29N	7.7	ANI-2x	1xp9	Charged
26C-27C-29N-30C	76.8	ANI-2x	1xp9	Charged
26C-27C-29N-33C	76.2	ANI-2x	1xp9	Charged
28C-27C-29N-30C	81.1	ANI-2x	1xp9	Charged
28C-27C-29N-33C	80.5	ANI-2x	1xp9	Charged
2C-1C-12C-13C	12.3	GFN2-xTB	1xp9	Charged
2C-1C-12C-18C	8.3	GFN2-xTB	1xp9	Charged
11S-1C-12C-13C	15.9	GFN2-xTB	1xp9	Charged
11S-1C-12C-18C	11.8	GFN2-xTB	1xp9	Charged
1C-2C-19C-20C	6.8	GFN2-xTB	1xp9	Charged
1C-2C-19C-24C	3.1	GFN2-xTB	1xp9	Charged
3O-2C-19C-20C	6.5	GFN2-xTB	1xp9	Charged
3O-2C-19C-24C	2.7	GFN2-xTB	1xp9	Charged
21C-22C-25O-26C	-4.4	GFN2-xTB	1xp9	Charged
23C-22C-25O-26C	-2.4	GFN2-xTB	1xp9	Charged
22C-25O-26C-27C	4.4	GFN2-xTB	1xp9	Charged
25O-26C-27C-28C	3.9	GFN2-xTB	1xp9	Charged
25O-26C-27C-29N	5	GFN2-xTB	1xp9	Charged
26C-27C-29N-30C	0.6	GFN2-xTB	1xp9	Charged
26C-27C-29N-33C	1.9	GFN2-xTB	1xp9	Charged
28C-27C-29N-30C	3.3	GFN2-xTB	1xp9	Charged
28C-27C-29N-33C	4.6	GFN2-xTB	1xp9	Charged
11C-12C-52O-42C	-57.7	AIQM1	1yat	Neutral
13C-12C-52O-42C	-58.1	AIQM1	1yat	Neutral
13C-14C-53O-43C	-4.2	AIQM1	1yat	Neutral
15C-14C-53O-43C	-4.4	AIQM1	1yat	Neutral
19C-20C-37C-38C	3	AIQM1	1yat	Neutral
21C-20C-37C-38C	-2.3	AIQM1	1yat	Neutral
24C-25C-26C-27C	20.3	AIQM1	1yat	Neutral
24C-25C-26C-41C	15.2	AIQM1	1yat	Neutral
46O-25C-26C-27C	20.1	AIQM1	1yat	Neutral
46O-25C-26C-41C	15.1	AIQM1	1yat	Neutral
26C-27C-28C-29C	48.2	AIQM1	1yat	Neutral
26C-27C-28C-33C	48	AIQM1	1yat	Neutral
29C-30C-56O-44C	-0.9	AIQM1	1yat	Neutral
31C-30C-56O-44C	-0.6	AIQM1	1yat	Neutral
20C-37C-38C-39C	-23.8	AIQM1	1yat	Neutral
11C-12C-52O-42C	-9.1	ANI-2x	1yat	Neutral
13C-12C-52O-42C	-9.3	ANI-2x	1yat	Neutral
13C-14C-53O-43C	-5.3	ANI-2x	1yat	Neutral
15C-14C-53O-43C	-6	ANI-2x	1yat	Neutral
19C-20C-37C-38C	5.5	ANI-2x	1yat	Neutral
21C-20C-37C-38C	0.7	ANI-2x	1yat	Neutral
24C-25C-26C-27C	21.1	ANI-2x	1yat	Neutral
24C-25C-26C-41C	13.3	ANI-2x	1yat	Neutral
46O-25C-26C-27C	19.4	ANI-2x	1yat	Neutral
46O-25C-26C-41C	11.6	ANI-2x	1yat	Neutral
26C-27C-28C-29C	32.6	ANI-2x	1yat	Neutral
26C-27C-28C-33C	31.7	ANI-2x	1yat	Neutral
29C-30C-56O-44C	-4.3	ANI-2x	1yat	Neutral
31C-30C-56O-44C	-4.2	ANI-2x	1yat	Neutral
20C-37C-38C-39C	-11.6	ANI-2x	1yat	Neutral
11C-12C-52O-42C	-44.1	GFN2-xTB	1yat	Neutral
13C-12C-52O-42C	-44.8	GFN2-xTB	1yat	Neutral
13C-14C-53O-43C	-0.4	GFN2-xTB	1yat	Neutral
15C-14C-53O-43C	1.3	GFN2-xTB	1yat	Neutral
19C-20C-37C-38C	-1.2	GFN2-xTB	1yat	Neutral
21C-20C-37C-38C	-0.2	GFN2-xTB	1yat	Neutral
24C-25C-26C-27C	17.7	GFN2-xTB	1yat	Neutral
24C-25C-26C-41C	11.6	GFN2-xTB	1yat	Neutral
46O-25C-26C-27C	15.8	GFN2-xTB	1yat	Neutral
46O-25C-26C-41C	9.7	GFN2-xTB	1yat	Neutral
26C-27C-28C-29C	14.4	GFN2-xTB	1yat	Neutral
26C-27C-28C-33C	12.8	GFN2-xTB	1yat	Neutral
29C-30C-56O-44C	-2.7	GFN2-xTB	1yat	Neutral
31C-30C-56O-44C	-1.6	GFN2-xTB	1yat	Neutral
20C-37C-38C-39C	-11.7	GFN2-xTB	1yat	Neutral
13C-17C-20C-21C	0.8	AIQM1	2a3i	Neutral
13C-17C-20C-24O	1.4	AIQM1	2a3i	Neutral
16C-17C-20C-21C	-0.4	AIQM1	2a3i	Neutral
16C-17C-20C-24O	0.2	AIQM1	2a3i	Neutral
17C-20C-21C-25O	6.6	AIQM1	2a3i	Neutral
24O-20C-21C-25O	6.1	AIQM1	2a3i	Neutral
13C-17C-20C-21C	18.8	ANI-2x	2a3i	Neutral
13C-17C-20C-24O	19.7	ANI-2x	2a3i	Neutral
16C-17C-20C-21C	16.7	ANI-2x	2a3i	Neutral
16C-17C-20C-24O	17.6	ANI-2x	2a3i	Neutral
17C-20C-21C-25O	16.4	ANI-2x	2a3i	Neutral
24O-20C-21C-25O	15.6	ANI-2x	2a3i	Neutral
13C-17C-20C-21C	-1.8	GFN2-xTB	2a3i	Neutral
13C-17C-20C-24O	-1	GFN2-xTB	2a3i	Neutral
16C-17C-20C-21C	0.3	GFN2-xTB	2a3i	Neutral
16C-17C-20C-24O	1.1	GFN2-xTB	2a3i	Neutral
17C-20C-21C-25O	-1	GFN2-xTB	2a3i	Neutral
24O-20C-21C-25O	-1.7	GFN2-xTB	2a3i	Neutral
4C-1C-11N-12C	2.9	AIQM1	2ax6	Neutral
9C-1C-11N-12C	2.6	AIQM1	2ax6	Neutral
3O-2N-7C-6C	6	AIQM1	2ax6	Neutral
3O-2N-7C-8C	8	AIQM1	2ax6	Neutral
5O-2N-7C-6C	5.1	AIQM1	2ax6	Neutral
5O-2N-7C-8C	7	AIQM1	2ax6	Neutral
4C-6C-10C-18F	-1.7	AIQM1	2ax6	Neutral
4C-6C-10C-19F	-1.6	AIQM1	2ax6	Neutral
4C-6C-10C-20F	-2	AIQM1	2ax6	Neutral
7C-6C-10C-18F	-1.7	AIQM1	2ax6	Neutral
7C-6C-10C-19F	-1.7	AIQM1	2ax6	Neutral
7C-6C-10C-20F	-2	AIQM1	2ax6	Neutral
1C-11N-12C-13O	-0.5	AIQM1	2ax6	Neutral
1C-11N-12C-14C	-0.2	AIQM1	2ax6	Neutral
11N-12C-14C-15O	-2.1	AIQM1	2ax6	Neutral
11N-12C-14C-16C	-1.9	AIQM1	2ax6	Neutral
11N-12C-14C-17C	-2.5	AIQM1	2ax6	Neutral
13O-12C-14C-15O	-1.8	AIQM1	2ax6	Neutral
13O-12C-14C-16C	-1.5	AIQM1	2ax6	Neutral
13O-12C-14C-17C	-2.2	AIQM1	2ax6	Neutral
4C-1C-11N-12C	10.4	ANI-2x	2ax6	Neutral
9C-1C-11N-12C	9.9	ANI-2x	2ax6	Neutral
3O-2N-7C-6C	-0.4	ANI-2x	2ax6	Neutral
3O-2N-7C-8C	-0.4	ANI-2x	2ax6	Neutral
5O-2N-7C-6C	0.6	ANI-2x	2ax6	Neutral
5O-2N-7C-8C	0.6	ANI-2x	2ax6	Neutral
4C-6C-10C-18F	0.1	ANI-2x	2ax6	Neutral
4C-6C-10C-19F	0	ANI-2x	2ax6	Neutral
4C-6C-10C-20F	0.1	ANI-2x	2ax6	Neutral
7C-6C-10C-18F	-0.1	ANI-2x	2ax6	Neutral
7C-6C-10C-19F	-0.2	ANI-2x	2ax6	Neutral
7C-6C-10C-20F	-0.1	ANI-2x	2ax6	Neutral
1C-11N-12C-13O	-3	ANI-2x	2ax6	Neutral
1C-11N-12C-14C	-1.9	ANI-2x	2ax6	Neutral
11N-12C-14C-15O	-6.5	ANI-2x	2ax6	Neutral
11N-12C-14C-16C	-6.8	ANI-2x	2ax6	Neutral
11N-12C-14C-17C	-6.8	ANI-2x	2ax6	Neutral
13O-12C-14C-15O	-5.5	ANI-2x	2ax6	Neutral
13O-12C-14C-16C	-5.7	ANI-2x	2ax6	Neutral
13O-12C-14C-17C	-5.7	ANI-2x	2ax6	Neutral
4C-1C-11N-12C	-0.8	GFN2-xTB	2ax6	Neutral
9C-1C-11N-12C	-0.9	GFN2-xTB	2ax6	Neutral
3O-2N-7C-6C	-5.2	GFN2-xTB	2ax6	Neutral
3O-2N-7C-8C	-4.7	GFN2-xTB	2ax6	Neutral
5O-2N-7C-6C	-5.2	GFN2-xTB	2ax6	Neutral
5O-2N-7C-8C	-4.7	GFN2-xTB	2ax6	Neutral
4C-6C-10C-18F	-0.2	GFN2-xTB	2ax6	Neutral
4C-6C-10C-19F	-0.2	GFN2-xTB	2ax6	Neutral
4C-6C-10C-20F	0.3	GFN2-xTB	2ax6	Neutral
7C-6C-10C-18F	-0.5	GFN2-xTB	2ax6	Neutral
7C-6C-10C-19F	-0.5	GFN2-xTB	2ax6	Neutral
7C-6C-10C-20F	0	GFN2-xTB	2ax6	Neutral
1C-11N-12C-13O	-0.5	GFN2-xTB	2ax6	Neutral
1C-11N-12C-14C	-0.2	GFN2-xTB	2ax6	Neutral
11N-12C-14C-15O	-0.8	GFN2-xTB	2ax6	Neutral
11N-12C-14C-16C	0	GFN2-xTB	2ax6	Neutral
11N-12C-14C-17C	-1.8	GFN2-xTB	2ax6	Neutral
13O-12C-14C-15O	-0.6	GFN2-xTB	2ax6	Neutral
13O-12C-14C-16C	0.3	GFN2-xTB	2ax6	Neutral
13O-12C-14C-17C	-1.5	GFN2-xTB	2ax6	Neutral
2N-1C-9C-10N	0.1	AIQM1	2hxm	Charged
6C-1C-9C-10N	0.2	AIQM1	2hxm	Charged
9C-10N-11O-12C	1.2	AIQM1	2hxm	Charged
10N-11O-12C-13C	0.7	AIQM1	2hxm	Charged
11O-12C-13C-14O	6.8	AIQM1	2hxm	Charged
12C-13C-14O-15N	-4.5	AIQM1	2hxm	Charged
13C-14O-15N-16C	-0.2	AIQM1	2hxm	Charged
14O-15N-16C-17C	0.6	AIQM1	2hxm	Charged
15N-16C-17C-18C	-0.6	AIQM1	2hxm	Charged
15N-16C-17C-22C	-0.6	AIQM1	2hxm	Charged
19C-20C-23C-24O	0.1	AIQM1	2hxm	Charged
19C-20C-23C-25O	0	AIQM1	2hxm	Charged
21C-20C-23C-24O	0.1	AIQM1	2hxm	Charged
21C-20C-23C-25O	0	AIQM1	2hxm	Charged
2N-1C-9C-10N	0.3	ANI-2x	2hxm	Charged
6C-1C-9C-10N	0.6	ANI-2x	2hxm	Charged
9C-10N-11O-12C	7.3	ANI-2x	2hxm	Charged
10N-11O-12C-13C	8.6	ANI-2x	2hxm	Charged
11O-12C-13C-14O	-6	ANI-2x	2hxm	Charged
12C-13C-14O-15N	1.2	ANI-2x	2hxm	Charged
13C-14O-15N-16C	8.8	ANI-2x	2hxm	Charged
14O-15N-16C-17C	0	ANI-2x	2hxm	Charged
15N-16C-17C-18C	1.3	ANI-2x	2hxm	Charged
15N-16C-17C-22C	1.9	ANI-2x	2hxm	Charged
19C-20C-23C-24O	-0.1	ANI-2x	2hxm	Charged
19C-20C-23C-25O	-0.1	ANI-2x	2hxm	Charged
21C-20C-23C-24O	-0.2	ANI-2x	2hxm	Charged
21C-20C-23C-25O	-0.2	ANI-2x	2hxm	Charged
2N-1C-9C-10N	-0.1	GFN2-xTB	2hxm	Charged
6C-1C-9C-10N	-0.2	GFN2-xTB	2hxm	Charged
9C-10N-11O-12C	0.6	GFN2-xTB	2hxm	Charged
10N-11O-12C-13C	6.1	GFN2-xTB	2hxm	Charged
11O-12C-13C-14O	5.5	GFN2-xTB	2hxm	Charged
12C-13C-14O-15N	3.2	GFN2-xTB	2hxm	Charged
13C-14O-15N-16C	1.7	GFN2-xTB	2hxm	Charged
14O-15N-16C-17C	0.2	GFN2-xTB	2hxm	Charged
15N-16C-17C-18C	0.3	GFN2-xTB	2hxm	Charged
15N-16C-17C-22C	0.4	GFN2-xTB	2hxm	Charged
19C-20C-23C-24O	5.7	GFN2-xTB	2hxm	Charged
19C-20C-23C-25O	5.5	GFN2-xTB	2hxm	Charged
21C-20C-23C-24O	5.8	GFN2-xTB	2hxm	Charged
21C-20C-23C-25O	5.6	GFN2-xTB	2hxm	Charged
2C-1C-8C-9C	3.2	AIQM1	2p7z	Charged
2C-1C-8C-18C	2.1	AIQM1	2p7z	Charged
7C-1C-8C-9C	1.9	AIQM1	2p7z	Charged
7C-1C-8C-18C	0.9	AIQM1	2p7z	Charged
1C-8C-18C-19C	7.8	AIQM1	2p7z	Charged
1C-8C-18C-24C	9	AIQM1	2p7z	Charged
9C-8C-18C-19C	6.8	AIQM1	2p7z	Charged
9C-8C-18C-24C	7.9	AIQM1	2p7z	Charged
8C-9C-10C-11C	0.4	AIQM1	2p7z	Charged
12C-9C-10C-11C	0.6	AIQM1	2p7z	Charged
8C-9C-12C-13C	-0.8	AIQM1	2p7z	Charged
8C-9C-12C-17C	-0.2	AIQM1	2p7z	Charged
10C-9C-12C-13C	-0.9	AIQM1	2p7z	Charged
10C-9C-12C-17C	-0.3	AIQM1	2p7z	Charged
20C-21C-22O-25C	-61	AIQM1	2p7z	Charged
23C-21C-22O-25C	-63.9	AIQM1	2p7z	Charged
21C-22O-25C-26C	-20.8	AIQM1	2p7z	Charged
22O-25C-26C-27N	1.1	AIQM1	2p7z	Charged
25C-26C-27N-28C	2.5	AIQM1	2p7z	Charged
25C-26C-27N-29C	-0.4	AIQM1	2p7z	Charged
2C-1C-8C-9C	-16.7	ANI-2x	2p7z	Charged
2C-1C-8C-18C	-19	ANI-2x	2p7z	Charged
7C-1C-8C-9C	-19.3	ANI-2x	2p7z	Charged
7C-1C-8C-18C	-21.4	ANI-2x	2p7z	Charged
1C-8C-18C-19C	-7.6	ANI-2x	2p7z	Charged
1C-8C-18C-24C	-4	ANI-2x	2p7z	Charged
9C-8C-18C-19C	-9.9	ANI-2x	2p7z	Charged
9C-8C-18C-24C	-6.3	ANI-2x	2p7z	Charged
8C-9C-10C-11C	-10.5	ANI-2x	2p7z	Charged
12C-9C-10C-11C	-7	ANI-2x	2p7z	Charged
8C-9C-12C-13C	-19.8	ANI-2x	2p7z	Charged
8C-9C-12C-17C	-21.7	ANI-2x	2p7z	Charged
10C-9C-12C-13C	-23.3	ANI-2x	2p7z	Charged
10C-9C-12C-17C	-25.1	ANI-2x	2p7z	Charged
20C-21C-22O-25C	3.2	ANI-2x	2p7z	Charged
23C-21C-22O-25C	2.4	ANI-2x	2p7z	Charged
21C-22O-25C-26C	-3.5	ANI-2x	2p7z	Charged
22O-25C-26C-27N	19.4	ANI-2x	2p7z	Charged
25C-26C-27N-28C	21.5	ANI-2x	2p7z	Charged
25C-26C-27N-29C	22.9	ANI-2x	2p7z	Charged
2C-1C-8C-9C	-3.6	GFN2-xTB	2p7z	Charged
2C-1C-8C-18C	-5	GFN2-xTB	2p7z	Charged
7C-1C-8C-9C	-3.4	GFN2-xTB	2p7z	Charged
7C-1C-8C-18C	-4.7	GFN2-xTB	2p7z	Charged
1C-8C-18C-19C	-0.6	GFN2-xTB	2p7z	Charged
1C-8C-18C-24C	-0.8	GFN2-xTB	2p7z	Charged
9C-8C-18C-19C	-2	GFN2-xTB	2p7z	Charged
9C-8C-18C-24C	-2.2	GFN2-xTB	2p7z	Charged
8C-9C-10C-11C	-2.6	GFN2-xTB	2p7z	Charged
12C-9C-10C-11C	-2.8	GFN2-xTB	2p7z	Charged
8C-9C-12C-13C	-5.5	GFN2-xTB	2p7z	Charged
8C-9C-12C-17C	-5.7	GFN2-xTB	2p7z	Charged
10C-9C-12C-13C	-5.3	GFN2-xTB	2p7z	Charged
10C-9C-12C-17C	-5.5	GFN2-xTB	2p7z	Charged
20C-21C-22O-25C	10.8	GFN2-xTB	2p7z	Charged
23C-21C-22O-25C	11.5	GFN2-xTB	2p7z	Charged
21C-22O-25C-26C	-12.6	GFN2-xTB	2p7z	Charged
22O-25C-26C-27N	-2.6	GFN2-xTB	2p7z	Charged
25C-26C-27N-28C	3.3	GFN2-xTB	2p7z	Charged
25C-26C-27N-29C	1	GFN2-xTB	2p7z	Charged
1S-2C-6C-7O	7.4	AIQM1	2qbr	Charged
1S-2C-6C-8O	3.3	AIQM1	2qbr	Charged
3C-2C-6C-7O	-1.1	AIQM1	2qbr	Charged
3C-2C-6C-8O	-5.1	AIQM1	2qbr	Charged
2C-3C-16O-17C	112.4	AIQM1	2qbr	Charged
4C-3C-16O-17C	101.1	AIQM1	2qbr	Charged
1S-5C-9C-10C	5.5	AIQM1	2qbr	Charged
1S-5C-9C-14C	6.8	AIQM1	2qbr	Charged
4C-5C-9C-10C	3.6	AIQM1	2qbr	Charged
4C-5C-9C-14C	4.9	AIQM1	2qbr	Charged
10C-11C-21N-22C	11.9	AIQM1	2qbr	Charged
12C-11C-21N-22C	10.9	AIQM1	2qbr	Charged
3C-16O-17C-18C	142.7	AIQM1	2qbr	Charged
16O-17C-18C-19O	-41.9	AIQM1	2qbr	Charged
16O-17C-18C-20O	-40.9	AIQM1	2qbr	Charged
11C-21N-22C-23C	0.8	AIQM1	2qbr	Charged
21N-22C-23C-24C	-0.2	AIQM1	2qbr	Charged
21N-22C-23C-28C	-0.6	AIQM1	2qbr	Charged
1S-2C-6C-7O	-87.5	ANI-2x	2qbr	Charged
1S-2C-6C-8O	-89.8	ANI-2x	2qbr	Charged
3C-2C-6C-7O	-102.5	ANI-2x	2qbr	Charged
3C-2C-6C-8O	-104.7	ANI-2x	2qbr	Charged
2C-3C-16O-17C	82.7	ANI-2x	2qbr	Charged
4C-3C-16O-17C	73.6	ANI-2x	2qbr	Charged
1S-5C-9C-10C	-49.3	ANI-2x	2qbr	Charged
1S-5C-9C-14C	-50.4	ANI-2x	2qbr	Charged
4C-5C-9C-10C	-49	ANI-2x	2qbr	Charged
4C-5C-9C-14C	-50.1	ANI-2x	2qbr	Charged
10C-11C-21N-22C	-12	ANI-2x	2qbr	Charged
12C-11C-21N-22C	-10.3	ANI-2x	2qbr	Charged
3C-16O-17C-18C	144.3	ANI-2x	2qbr	Charged
16O-17C-18C-19O	-77	ANI-2x	2qbr	Charged
16O-17C-18C-20O	-91.8	ANI-2x	2qbr	Charged
11C-21N-22C-23C	5.7	ANI-2x	2qbr	Charged
21N-22C-23C-24C	120.5	ANI-2x	2qbr	Charged
21N-22C-23C-28C	124.1	ANI-2x	2qbr	Charged
1S-2C-6C-7O	7.4	GFN2-xTB	2qbr	Charged
1S-2C-6C-8O	3.4	GFN2-xTB	2qbr	Charged
3C-2C-6C-7O	-1.3	GFN2-xTB	2qbr	Charged
3C-2C-6C-8O	-5.2	GFN2-xTB	2qbr	Charged
2C-3C-16O-17C	111.3	GFN2-xTB	2qbr	Charged
4C-3C-16O-17C	100.2	GFN2-xTB	2qbr	Charged
1S-5C-9C-10C	7.1	GFN2-xTB	2qbr	Charged
1S-5C-9C-14C	9.5	GFN2-xTB	2qbr	Charged
4C-5C-9C-10C	5.8	GFN2-xTB	2qbr	Charged
4C-5C-9C-14C	8.1	GFN2-xTB	2qbr	Charged
10C-11C-21N-22C	27.6	GFN2-xTB	2qbr	Charged
12C-11C-21N-22C	24.6	GFN2-xTB	2qbr	Charged
3C-16O-17C-18C	143.7	GFN2-xTB	2qbr	Charged
16O-17C-18C-19O	-42.4	GFN2-xTB	2qbr	Charged
16O-17C-18C-20O	-41.3	GFN2-xTB	2qbr	Charged
11C-21N-22C-23C	-3.7	GFN2-xTB	2qbr	Charged
21N-22C-23C-24C	2.4	GFN2-xTB	2qbr	Charged
21N-22C-23C-28C	2.1	GFN2-xTB	2qbr	Charged
4C-1C-7C-10C	4.6	AIQM1	2wca	Neutral
12C-2N-10C-3O	8.5	AIQM1	2wca	Neutral
12C-2N-10C-7C	10.4	AIQM1	2wca	Neutral
10C-2N-12C-14C	-3.9	AIQM1	2wca	Neutral
10C-2N-12C-20C	-3.6	AIQM1	2wca	Neutral
20C-5N-15O-21C	-9.8	AIQM1	2wca	Neutral
1C-7C-10C-2N	-55.8	AIQM1	2wca	Neutral
1C-7C-10C-3O	-53.8	AIQM1	2wca	Neutral
22C-8N-21C-15O	6.4	AIQM1	2wca	Neutral
22C-8N-21C-17O	6.8	AIQM1	2wca	Neutral
21C-8N-22C-23C	-5.2	AIQM1	2wca	Neutral
21C-8N-22C-27C	-4.6	AIQM1	2wca	Neutral
5N-15O-21C-8N	5.4	AIQM1	2wca	Neutral
5N-15O-21C-17O	5	AIQM1	2wca	Neutral
13O-18C-19C-11O	15	AIQM1	2wca	Neutral
16C-18C-19C-11O	13.5	AIQM1	2wca	Neutral
4C-1C-7C-10C	9.5	ANI-2x	2wca	Neutral
12C-2N-10C-3O	11.8	ANI-2x	2wca	Neutral
12C-2N-10C-7C	14.5	ANI-2x	2wca	Neutral
10C-2N-12C-14C	-6	ANI-2x	2wca	Neutral
10C-2N-12C-20C	-5	ANI-2x	2wca	Neutral
20C-5N-15O-21C	-15.1	ANI-2x	2wca	Neutral
1C-7C-10C-2N	-28.8	ANI-2x	2wca	Neutral
1C-7C-10C-3O	-26	ANI-2x	2wca	Neutral
22C-8N-21C-15O	8.7	ANI-2x	2wca	Neutral
22C-8N-21C-17O	9	ANI-2x	2wca	Neutral
21C-8N-22C-23C	-15.1	ANI-2x	2wca	Neutral
21C-8N-22C-27C	-15	ANI-2x	2wca	Neutral
5N-15O-21C-8N	4.6	ANI-2x	2wca	Neutral
5N-15O-21C-17O	4.3	ANI-2x	2wca	Neutral
13O-18C-19C-11O	2.7	ANI-2x	2wca	Neutral
16C-18C-19C-11O	2.9	ANI-2x	2wca	Neutral
4C-1C-7C-10C	4.4	GFN2-xTB	2wca	Neutral
12C-2N-10C-3O	11.6	GFN2-xTB	2wca	Neutral
12C-2N-10C-7C	12.4	GFN2-xTB	2wca	Neutral
10C-2N-12C-14C	-0.4	GFN2-xTB	2wca	Neutral
10C-2N-12C-20C	3.9	GFN2-xTB	2wca	Neutral
20C-5N-15O-21C	7.8	GFN2-xTB	2wca	Neutral
1C-7C-10C-2N	-25.4	GFN2-xTB	2wca	Neutral
1C-7C-10C-3O	-24.5	GFN2-xTB	2wca	Neutral
22C-8N-21C-15O	3	GFN2-xTB	2wca	Neutral
22C-8N-21C-17O	3.4	GFN2-xTB	2wca	Neutral
21C-8N-22C-23C	-6.6	GFN2-xTB	2wca	Neutral
21C-8N-22C-27C	-6.7	GFN2-xTB	2wca	Neutral
5N-15O-21C-8N	3.1	GFN2-xTB	2wca	Neutral
5N-15O-21C-17O	2.8	GFN2-xTB	2wca	Neutral
13O-18C-19C-11O	-100.3	GFN2-xTB	2wca	Neutral
16C-18C-19C-11O	-97.9	GFN2-xTB	2wca	Neutral
11C-3O-9C-8N	-6.5	AIQM1	2wi1	Neutral
11C-3O-9C-10C	-7	AIQM1	2wi1	Neutral
9C-3O-11C-12C	5.9	AIQM1	2wi1	Neutral
13C-6O-12C-11C	3.6	AIQM1	2wi1	Neutral
3O-11C-12C-6O	7.7	AIQM1	2wi1	Neutral
11C-3O-9C-8N	12.1	ANI-2x	2wi1	Neutral
11C-3O-9C-10C	12.9	ANI-2x	2wi1	Neutral
9C-3O-11C-12C	-7.8	ANI-2x	2wi1	Neutral
13C-6O-12C-11C	102.7	ANI-2x	2wi1	Neutral
3O-11C-12C-6O	4.7	ANI-2x	2wi1	Neutral
11C-3O-9C-8N	3.7	GFN2-xTB	2wi1	Neutral
11C-3O-9C-10C	3.6	GFN2-xTB	2wi1	Neutral
9C-3O-11C-12C	-0.3	GFN2-xTB	2wi1	Neutral
13C-6O-12C-11C	-7	GFN2-xTB	2wi1	Neutral
3O-11C-12C-6O	-12.1	GFN2-xTB	2wi1	Neutral
16C-10N-12N-20C	4.1	AIQM1	2wi4	Neutral
12N-10N-16C-14C	1.4	AIQM1	2wi4	Neutral
12N-10N-16C-17C	3.8	AIQM1	2wi4	Neutral
10N-12N-20C-19C	10.2	AIQM1	2wi4	Neutral
10N-12N-20C-21C	12.7	AIQM1	2wi4	Neutral
9C-13C-14C-4N	-15.3	AIQM1	2wi4	Neutral
9C-13C-14C-16C	-16.7	AIQM1	2wi4	Neutral
11C-13C-14C-4N	-13.6	AIQM1	2wi4	Neutral
11C-13C-14C-16C	-15	AIQM1	2wi4	Neutral
16C-10N-12N-20C	0.2	ANI-2x	2wi4	Neutral
12N-10N-16C-14C	-1.5	ANI-2x	2wi4	Neutral
12N-10N-16C-17C	-0.9	ANI-2x	2wi4	Neutral
10N-12N-20C-19C	14.2	ANI-2x	2wi4	Neutral
10N-12N-20C-21C	15.9	ANI-2x	2wi4	Neutral
9C-13C-14C-4N	-14.9	ANI-2x	2wi4	Neutral
9C-13C-14C-16C	-16	ANI-2x	2wi4	Neutral
11C-13C-14C-4N	-12.9	ANI-2x	2wi4	Neutral
11C-13C-14C-16C	-14	ANI-2x	2wi4	Neutral
16C-10N-12N-20C	2.8	GFN2-xTB	2wi4	Neutral
12N-10N-16C-14C	20.9	GFN2-xTB	2wi4	Neutral
12N-10N-16C-17C	28.7	GFN2-xTB	2wi4	Neutral
10N-12N-20C-19C	-10.6	GFN2-xTB	2wi4	Neutral
10N-12N-20C-21C	-13.1	GFN2-xTB	2wi4	Neutral
9C-13C-14C-4N	-21.8	GFN2-xTB	2wi4	Neutral
9C-13C-14C-16C	-21.6	GFN2-xTB	2wi4	Neutral
11C-13C-14C-4N	-24.9	GFN2-xTB	2wi4	Neutral
11C-13C-14C-16C	-24.7	GFN2-xTB	2wi4	Neutral
12N-1C-2C-3C	0.4	AIQM1	3atm	Charged
1C-2C-3C-4C	0.4	AIQM1	3atm	Charged
1C-2C-3C-5C	-0.8	AIQM1	3atm	Charged
12N-1C-2C-3C	0.2	ANI-2x	3atm	Charged
1C-2C-3C-4C	2.4	ANI-2x	3atm	Charged
1C-2C-3C-5C	2.6	ANI-2x	3atm	Charged
12N-1C-2C-3C	0.9	GFN2-xTB	3atm	Charged
1C-2C-3C-4C	0.2	GFN2-xTB	3atm	Charged
1C-2C-3C-5C	-1.3	GFN2-xTB	3atm	Charged
2O-1C-3C-4C	11.6	AIQM1	3eq7	Neutral
16N-1C-3C-4C	11	AIQM1	3eq7	Neutral
2O-1C-16N-17C	-4.3	AIQM1	3eq7	Neutral
2O-1C-16N-18C	3.9	AIQM1	3eq7	Neutral
3C-1C-16N-17C	-3.7	AIQM1	3eq7	Neutral
3C-1C-16N-18C	4.6	AIQM1	3eq7	Neutral
1C-3C-4C-5N	1.1	AIQM1	3eq7	Neutral
3C-4C-5N-6C	8.8	AIQM1	3eq7	Neutral
3C-4C-5N-7C	12.9	AIQM1	3eq7	Neutral
16N-18C-21C-22O	-38.4	AIQM1	3eq7	Neutral
16N-18C-21C-25N	-39.3	AIQM1	3eq7	Neutral
19C-18C-21C-22O	-38.3	AIQM1	3eq7	Neutral
19C-18C-21C-25N	-39.4	AIQM1	3eq7	Neutral
18C-21C-25N-26C	0	AIQM1	3eq7	Neutral
18C-21C-25N-27C	3.8	AIQM1	3eq7	Neutral
22O-21C-25N-26C	-0.9	AIQM1	3eq7	Neutral
22O-21C-25N-27C	2.8	AIQM1	3eq7	Neutral
2O-1C-3C-4C	4.2	ANI-2x	3eq7	Neutral
16N-1C-3C-4C	4.2	ANI-2x	3eq7	Neutral
2O-1C-16N-17C	7	ANI-2x	3eq7	Neutral
2O-1C-16N-18C	2.2	ANI-2x	3eq7	Neutral
3C-1C-16N-17C	7.1	ANI-2x	3eq7	Neutral
3C-1C-16N-18C	2.3	ANI-2x	3eq7	Neutral
1C-3C-4C-5N	1.8	ANI-2x	3eq7	Neutral
3C-4C-5N-6C	35.4	ANI-2x	3eq7	Neutral
3C-4C-5N-7C	29.7	ANI-2x	3eq7	Neutral
16N-18C-21C-22O	-5.4	ANI-2x	3eq7	Neutral
16N-18C-21C-25N	-4.9	ANI-2x	3eq7	Neutral
19C-18C-21C-22O	-4.5	ANI-2x	3eq7	Neutral
19C-18C-21C-25N	-4.1	ANI-2x	3eq7	Neutral
18C-21C-25N-26C	14.9	ANI-2x	3eq7	Neutral
18C-21C-25N-27C	-1.1	ANI-2x	3eq7	Neutral
22O-21C-25N-26C	15.3	ANI-2x	3eq7	Neutral
22O-21C-25N-27C	-0.8	ANI-2x	3eq7	Neutral
2O-1C-3C-4C	5.8	GFN2-xTB	3eq7	Neutral
16N-1C-3C-4C	5	GFN2-xTB	3eq7	Neutral
2O-1C-16N-17C	-4.8	GFN2-xTB	3eq7	Neutral
2O-1C-16N-18C	0.5	GFN2-xTB	3eq7	Neutral
3C-1C-16N-17C	-3.9	GFN2-xTB	3eq7	Neutral
3C-1C-16N-18C	1.3	GFN2-xTB	3eq7	Neutral
1C-3C-4C-5N	0.1	GFN2-xTB	3eq7	Neutral
3C-4C-5N-6C	-10.1	GFN2-xTB	3eq7	Neutral
3C-4C-5N-7C	-11.7	GFN2-xTB	3eq7	Neutral
16N-18C-21C-22O	-3.7	GFN2-xTB	3eq7	Neutral
16N-18C-21C-25N	-4.3	GFN2-xTB	3eq7	Neutral
19C-18C-21C-22O	-3	GFN2-xTB	3eq7	Neutral
19C-18C-21C-25N	-3.7	GFN2-xTB	3eq7	Neutral
18C-21C-25N-26C	1.5	GFN2-xTB	3eq7	Neutral
18C-21C-25N-27C	0.7	GFN2-xTB	3eq7	Neutral
22O-21C-25N-26C	0.8	GFN2-xTB	3eq7	Neutral
22O-21C-25N-27C	0	GFN2-xTB	3eq7	Neutral
4C-1C-10C-3O	-69	AIQM1	3fr2	Charged
4C-1C-10C-5O	-64.4	AIQM1	3fr2	Charged
9C-1C-10C-3O	-63.7	AIQM1	3fr2	Charged
9C-1C-10C-5O	-59.1	AIQM1	3fr2	Charged
9C-2N-23C-22C	17.5	AIQM1	3fr2	Charged
12C-2N-23C-22C	3.4	AIQM1	3fr2	Charged
17C-22C-23C-2N	-6.2	AIQM1	3fr2	Charged
21C-22C-23C-2N	-6.3	AIQM1	3fr2	Charged
4C-1C-10C-3O	-4.1	ANI-2x	3fr2	Charged
4C-1C-10C-5O	-3.6	ANI-2x	3fr2	Charged
9C-1C-10C-3O	-0.6	ANI-2x	3fr2	Charged
9C-1C-10C-5O	-0.1	ANI-2x	3fr2	Charged
9C-2N-23C-22C	-5.2	ANI-2x	3fr2	Charged
12C-2N-23C-22C	-6.8	ANI-2x	3fr2	Charged
17C-22C-23C-2N	-23.9	ANI-2x	3fr2	Charged
21C-22C-23C-2N	-23	ANI-2x	3fr2	Charged
4C-1C-10C-3O	110.1	GFN2-xTB	3fr2	Charged
4C-1C-10C-5O	110.7	GFN2-xTB	3fr2	Charged
9C-1C-10C-3O	113.2	GFN2-xTB	3fr2	Charged
9C-1C-10C-5O	113.7	GFN2-xTB	3fr2	Charged
9C-2N-23C-22C	12	GFN2-xTB	3fr2	Charged
12C-2N-23C-22C	3.6	GFN2-xTB	3fr2	Charged
17C-22C-23C-2N	-23.2	GFN2-xTB	3fr2	Charged
21C-22C-23C-2N	-23.6	GFN2-xTB	3fr2	Charged
19C-23C-26C-27C	9.3	AIQM1	3qqa	Charged
19C-23C-26C-28C	9.4	AIQM1	3qqa	Charged
22C-23C-26C-27C	10.1	AIQM1	3qqa	Charged
22C-23C-26C-28C	10.1	AIQM1	3qqa	Charged
23C-26C-28C-29C	-25.5	AIQM1	3qqa	Charged
27C-26C-28C-29C	-25.6	AIQM1	3qqa	Charged
26C-28C-29C-30C	-121.9	AIQM1	3qqa	Charged
28C-29C-30C-31N	-18.4	AIQM1	3qqa	Charged
28C-29C-30C-32O	-16.9	AIQM1	3qqa	Charged
29C-30C-31N-33C	27.7	AIQM1	3qqa	Charged
32O-30C-31N-33C	26.2	AIQM1	3qqa	Charged
30C-31N-33C-34C	-9	AIQM1	3qqa	Charged
31N-33C-34C-35S	4.5	AIQM1	3qqa	Charged
33C-34C-35S-2O	-11.9	AIQM1	3qqa	Charged
33C-34C-35S-4O	-13.3	AIQM1	3qqa	Charged
33C-34C-35S-7O	-11.2	AIQM1	3qqa	Charged
19C-23C-26C-27C	18.1	ANI-2x	3qqa	Charged
19C-23C-26C-28C	19.5	ANI-2x	3qqa	Charged
22C-23C-26C-27C	18.5	ANI-2x	3qqa	Charged
22C-23C-26C-28C	19.8	ANI-2x	3qqa	Charged
23C-26C-28C-29C	-23.2	ANI-2x	3qqa	Charged
27C-26C-28C-29C	-23.4	ANI-2x	3qqa	Charged
26C-28C-29C-30C	-120.1	ANI-2x	3qqa	Charged
28C-29C-30C-31N	-19.9	ANI-2x	3qqa	Charged
28C-29C-30C-32O	-19.1	ANI-2x	3qqa	Charged
29C-30C-31N-33C	26.8	ANI-2x	3qqa	Charged
32O-30C-31N-33C	25.9	ANI-2x	3qqa	Charged
30C-31N-33C-34C	-7.5	ANI-2x	3qqa	Charged
31N-33C-34C-35S	4.4	ANI-2x	3qqa	Charged
33C-34C-35S-2O	-11.9	ANI-2x	3qqa	Charged
33C-34C-35S-4O	-13.2	ANI-2x	3qqa	Charged
33C-34C-35S-7O	-11.2	ANI-2x	3qqa	Charged
19C-23C-26C-27C	0.4	GFN2-xTB	3qqa	Charged
19C-23C-26C-28C	0.8	GFN2-xTB	3qqa	Charged
22C-23C-26C-27C	-0.9	GFN2-xTB	3qqa	Charged
22C-23C-26C-28C	-0.6	GFN2-xTB	3qqa	Charged
23C-26C-28C-29C	9.1	GFN2-xTB	3qqa	Charged
27C-26C-28C-29C	9.2	GFN2-xTB	3qqa	Charged
26C-28C-29C-30C	-0.7	GFN2-xTB	3qqa	Charged
28C-29C-30C-31N	0.6	GFN2-xTB	3qqa	Charged
28C-29C-30C-32O	8.7	GFN2-xTB	3qqa	Charged
29C-30C-31N-33C	24.3	GFN2-xTB	3qqa	Charged
32O-30C-31N-33C	15.9	GFN2-xTB	3qqa	Charged
30C-31N-33C-34C	24.9	GFN2-xTB	3qqa	Charged
31N-33C-34C-35S	126.5	GFN2-xTB	3qqa	Charged
33C-34C-35S-2O	-18.7	GFN2-xTB	3qqa	Charged
33C-34C-35S-4O	-21	GFN2-xTB	3qqa	Charged
33C-34C-35S-7O	-18.3	GFN2-xTB	3qqa	Charged
2C-1C-21O-7C	-168.1	AIQM1	4xh6	Neutral
6C-1C-21O-7C	-165.6	AIQM1	4xh6	Neutral
9C-10C-11C-12C	2.6	AIQM1	4xh6	Neutral
9C-10C-11C-16C	2.5	AIQM1	4xh6	Neutral
17O-10C-11C-12C	2.9	AIQM1	4xh6	Neutral
17O-10C-11C-16C	2.7	AIQM1	4xh6	Neutral
[truncated: 645 more rows]

## Sheet: Figure3a
deviation of RSZD scores of drugs/inhibitors in the selected 50 protein–drug/inhibitor systems after M1-M10 quantum refinement approaches compared to M7
PDB	Value	Method	System
1xbb	0	M1	Neutral
2w26	-0.2	M1	Neutral
4p6w	0	M1	Neutral
5hls	0.1	M1	Neutral
5kr1	0.1	M1	Neutral
5p9i	0.1	M1	Neutral
7rfw	0.2	M1	Neutral
4xh6	0	M1	Neutral
1ajx	0.1	M1	Neutral
1br5	-0.2	M1	Neutral
1d4i	0	M1	Neutral
1lf3	0	M1	Neutral
1xoz	0	M1	Neutral
2ax6	0	M1	Neutral
1uy9	0	M1	Neutral
3eq7	0	M1	Neutral
2a3i	-0.1	M1	Neutral
6afa	1.4	M1	Neutral
1yat	0	M1	Neutral
2wca	0.5	M1	Neutral
2wi4	0	M1	Neutral
1uyg	0	M1	Neutral
2wi1	0	M1	Neutral
5l7i	0	M1	Neutral
1xbb	-0.2	M3	Neutral
2w26	-0.2	M3	Neutral
4p6w	0	M3	Neutral
5hls	0.2	M3	Neutral
5kr1	0	M3	Neutral
5p9i	0.1	M3	Neutral
7rfw	0.4	M3	Neutral
4xh6	0	M3	Neutral
1ajx	0.1	M3	Neutral
1br5	-0.2	M3	Neutral
1d4i	-0.1	M3	Neutral
1lf3	0	M3	Neutral
1xoz	0	M3	Neutral
2ax6	0	M3	Neutral
1uy9	0	M3	Neutral
3eq7	0.1	M3	Neutral
2a3i	-0.1	M3	Neutral
6afa	1.3	M3	Neutral
1yat	0	M3	Neutral
2wca	0.5	M3	Neutral
2wi4	0.1	M3	Neutral
1uyg	0	M3	Neutral
2wi1	0	M3	Neutral
5l7i	0	M3	Neutral
1xbb	-0.4	M5	Neutral
2w26	-0.1	M5	Neutral
4p6w	-0.1	M5	Neutral
5hls	0.1	M5	Neutral
5kr1	-0.1	M5	Neutral
5p9i	0	M5	Neutral
7rfw	0.5	M5	Neutral
4xh6	0	M5	Neutral
1ajx	0.1	M5	Neutral
1br5	-0.2	M5	Neutral
1d4i	0	M5	Neutral
1lf3	0	M5	Neutral
1xoz	0	M5	Neutral
2ax6	0	M5	Neutral
1uy9	0	M5	Neutral
3eq7	0	M5	Neutral
2a3i	-0.1	M5	Neutral
6afa	0.1	M5	Neutral
1yat	-0.1	M5	Neutral
2wca	0.5	M5	Neutral
2wi4	0.2	M5	Neutral
1uyg	0	M5	Neutral
2wi1	0	M5	Neutral
5l7i	0.1	M5	Neutral
1xbb	-0.2	M6	Neutral
2w26	-0.2	M6	Neutral
4p6w	-0.2	M6	Neutral
5hls	0	M6	Neutral
5kr1	0.2	M6	Neutral
5p9i	0.1	M6	Neutral
7rfw	0.3	M6	Neutral
4xh6	-0.1	M6	Neutral
1ajx	0	M6	Neutral
1br5	0	M6	Neutral
1d4i	-0.1	M6	Neutral
1lf3	0	M6	Neutral
1xoz	0	M6	Neutral
2ax6	0	M6	Neutral
1uy9	0	M6	Neutral
3eq7	-0.1	M6	Neutral
2a3i	-0.1	M6	Neutral
6afa	1.2	M6	Neutral
1yat	0	M6	Neutral
2wca	0.6	M6	Neutral
2wi4	0.3	M6	Neutral
1uyg	0	M6	Neutral
2wi1	0	M6	Neutral
5l7i	0.3	M6	Neutral
1xbb	-0.1	M8	Neutral
2w26	-0.1	M8	Neutral
4p6w	-0.1	M8	Neutral
5hls	-0.1	M8	Neutral
5kr1	0	M8	Neutral
5p9i	0.1	M8	Neutral
7rfw	0.1	M8	Neutral
4xh6	-0.1	M8	Neutral
1ajx	0.1	M8	Neutral
1br5	-0.1	M8	Neutral
1d4i	-0.1	M8	Neutral
1lf3	0	M8	Neutral
1xoz	0	M8	Neutral
2ax6	0	M8	Neutral
1uy9	0	M8	Neutral
3eq7	0	M8	Neutral
2a3i	-0.1	M8	Neutral
6afa	1.3	M8	Neutral
1yat	-0.1	M8	Neutral
2wca	0	M8	Neutral
2wi4	0	M8	Neutral
1uyg	0	M8	Neutral
2wi1	-0.1	M8	Neutral
5l7i	0	M8	Neutral
1xbb	-0.4	M10	Neutral
2w26	-0.2	M10	Neutral
4p6w	-0.1	M10	Neutral
5hls	-0.1	M10	Neutral
5kr1	-0.1	M10	Neutral
5p9i	0.1	M10	Neutral
7rfw	0.2	M10	Neutral
4xh6	-0.1	M10	Neutral
1ajx	0	M10	Neutral
1br5	-0.2	M10	Neutral
1d4i	-0.1	M10	Neutral
1lf3	0	M10	Neutral
1xoz	0	M10	Neutral
2ax6	0	M10	Neutral
1uy9	0	M10	Neutral
3eq7	0	M10	Neutral
2a3i	-0.1	M10	Neutral
6afa	0.2	M10	Neutral
1yat	-0.1	M10	Neutral
2wca	0	M10	Neutral
2wi4	0.1	M10	Neutral
1uyg	0	M10	Neutral
2wi1	-0.1	M10	Neutral
5l7i	0	M10	Neutral
1xbb	-0.1	M6R	Neutral
2w26	-0.2	M6R	Neutral
4p6w	-0.4	M6R	Neutral
5hls	0.1	M6R	Neutral
5kr1	0.3	M6R	Neutral
5p9i	0.1	M6R	Neutral
7rfw	0	M6R	Neutral
4xh6	-0.2	M6R	Neutral
1ajx	-0.1	M6R	Neutral
1br5	-0.2	M6R	Neutral
1d4i	0.1	M6R	Neutral
1lf3	0.1	M6R	Neutral
1xoz	0	M6R	Neutral
2ax6	0	M6R	Neutral
1uy9	0	M6R	Neutral
3eq7	-0.1	M6R	Neutral
2a3i	-0.1	M6R	Neutral
6afa	0.3	M6R	Neutral
1yat	0	M6R	Neutral
2wca	0	M6R	Neutral
2wi4	0.2	M6R	Neutral
1uyg	0	M6R	Neutral
2wi1	0	M6R	Neutral
5l7i	0.3	M6R	Neutral
1xbb	0.2	X-ray	Neutral
2w26	0.6	X-ray	Neutral
4p6w	2.1	X-ray	Neutral
5hls	0.6	X-ray	Neutral
5kr1	0.7	X-ray	Neutral
5p9i	0.2	X-ray	Neutral
7rfw	7.1	X-ray	Neutral
4xh6	0	X-ray	Neutral
1ajx	0.9	X-ray	Neutral
1br5	-0.3	X-ray	Neutral
1d4i	2	X-ray	Neutral
1lf3	0.4	X-ray	Neutral
1xoz	3.6	X-ray	Neutral
2ax6	0.2	X-ray	Neutral
1uy9	0.2	X-ray	Neutral
3eq7	0.3	X-ray	Neutral
2a3i	0.4	X-ray	Neutral
6afa	5.2	X-ray	Neutral
1yat	0.5	X-ray	Neutral
2wca	1.9	X-ray	Neutral
2wi4	2	X-ray	Neutral
1uyg	0.6	X-ray	Neutral
2wi1	2.3	X-ray	Neutral
5l7i	1.6	X-ray	Neutral
4hzz	-0.1	M1	Charged
6jx4	0	M1	Charged
4kra	0.5	M1	Charged
3qqa	0	M1	Charged
4yhm	0	M1	Charged
6v83	-0.1	M1	Charged
1f9g	0	M1	Charged
4zb8	0.3	M1	Charged
1p1o	-0.1	M1	Charged
1pf7	0.1	M1	Charged
1m7q	0	M1	Charged
1pa9	-0.1	M1	Charged
2iwu	0	M1	Charged
2p7z	0.4	M1	Charged
5y1y	-0.2	M1	Charged
5y62	-0.1	M1	Charged
1nox	0.1	M1	Charged
1nj1	0.5	M1	Charged
5ct1	0	M1	Charged
6pub	0	M1	Charged
1owk	-0.1	M1	Charged
2qbr	-0.2	M1	Charged
1xp9	0	M1	Charged
2hxm	0.1	M1	Charged
3fr2	-0.1	M1	Charged
3atm	0	M1	Charged
4hzz	-0.1	M3	Charged
6jx4	0	M3	Charged
4kra	-0.2	M3	Charged
3qqa	0	M3	Charged
4yhm	0	M3	Charged
6v83	-0.3	M3	Charged
1f9g	0.1	M3	Charged
4zb8	0.3	M3	Charged
1p1o	-0.1	M3	Charged
1pf7	0.1	M3	Charged
1m7q	0.1	M3	Charged
1pa9	-0.2	M3	Charged
2iwu	0	M3	Charged
2p7z	0.4	M3	Charged
5y1y	-0.3	M3	Charged
5y62	-0.1	M3	Charged
1nox	-0.1	M3	Charged
1nj1	0.5	M3	Charged
5ct1	0	M3	Charged
6pub	0.4	M3	Charged
1owk	-0.1	M3	Charged
2qbr	-0.2	M3	Charged
1xp9	0	M3	Charged
2hxm	0.2	M3	Charged
3fr2	-0.3	M3	Charged
3atm	0	M3	Charged
4hzz	-0.1	M5	Charged
6jx4	0	M5	Charged
4kra	0.3	M5	Charged
3qqa	0	M5	Charged
4yhm	-0.1	M5	Charged
6v83	-0.4	M5	Charged
1f9g	0	M5	Charged
4zb8	0.3	M5	Charged
1p1o	-0.1	M5	Charged
1pf7	0.5	M5	Charged
1m7q	0.1	M5	Charged
1pa9	-0.1	M5	Charged
2iwu	0	M5	Charged
2p7z	0.3	M5	Charged
5y1y	-0.2	M5	Charged
5y62	0	M5	Charged
1nox	-0.1	M5	Charged
1nj1	0.3	M5	Charged
5ct1	0.1	M5	Charged
6pub	0.3	M5	Charged
1owk	-0.1	M5	Charged
2qbr	-0.2	M5	Charged
1xp9	0	M5	Charged
2hxm	-0.1	M5	Charged
3fr2	-0.1	M5	Charged
3atm	0	M5	Charged
4hzz	0.1	M6	Charged
6jx4	0.1	M6	Charged
4kra	-0.2	M6	Charged
3qqa	0	M6	Charged
4yhm	0	M6	Charged
6v83	-0.2	M6	Charged
1f9g	0	M6	Charged
4zb8	0.3	M6	Charged
1p1o	0.1	M6	Charged
1pf7	0.1	M6	Charged
1m7q	0.1	M6	Charged
1pa9	0.2	M6	Charged
2iwu	0.1	M6	Charged
2p7z	0.4	M6	Charged
5y1y	0	M6	Charged
5y62	-0.1	M6	Charged
1nox	0	M6	Charged
1nj1	0.1	M6	Charged
5ct1	0	M6	Charged
6pub	0.2	M6	Charged
1owk	-0.1	M6	Charged
2qbr	-0.2	M6	Charged
1xp9	0	M6	Charged
2hxm	0.1	M6	Charged
3fr2	-0.1	M6	Charged
3atm	0.1	M6	Charged
4hzz	0	M8	Charged
6jx4	0.1	M8	Charged
4kra	0.1	M8	Charged
3qqa	0	M8	Charged
4yhm	0	M8	Charged
6v83	0.2	M8	Charged
1f9g	0.1	M8	Charged
4zb8	0.1	M8	Charged
1p1o	0.1	M8	Charged
1pf7	0	M8	Charged
1m7q	0.1	M8	Charged
1pa9	-0.1	M8	Charged
2iwu	0	M8	Charged
2p7z	0.3	M8	Charged
5y1y	-0.1	M8	Charged
5y62	0	M8	Charged
1nox	-0.3	M8	Charged
1nj1	0.2	M8	Charged
5ct1	0	M8	Charged
6pub	0	M8	Charged
1owk	-0.1	M8	Charged
2qbr	-0.1	M8	Charged
1xp9	0	M8	Charged
2hxm	0.1	M8	Charged
3fr2	-0.3	M8	Charged
3atm	0	M8	Charged
4hzz	0.1	M10	Charged
6jx4	0	M10	Charged
4kra	-0.2	M10	Charged
3qqa	0	M10	Charged
4yhm	0	M10	Charged
6v83	0.2	M10	Charged
1f9g	0	M10	Charged
4zb8	0	M10	Charged
1p1o	0.1	M10	Charged
1pf7	0	M10	Charged
1m7q	0.1	M10	Charged
1pa9	-0.2	M10	Charged
2iwu	0	M10	Charged
2p7z	0	M10	Charged
5y1y	-0.2	M10	Charged
5y62	0	M10	Charged
1nox	-0.1	M10	Charged
1nj1	0.3	M10	Charged
5ct1	0	M10	Charged
6pub	-0.1	M10	Charged
1owk	-0.1	M10	Charged
2qbr	0	M10	Charged
1xp9	0	M10	Charged
2hxm	-0.2	M10	Charged
3fr2	-0.4	M10	Charged
3atm	0	M10	Charged
4hzz	0.2	M6R	Charged
6jx4	0.1	M6R	Charged
4kra	-0.3	M6R	Charged
3qqa	0	M6R	Charged
4yhm	0	M6R	Charged
6v83	-0.2	M6R	Charged
1f9g	0	M6R	Charged
4zb8	0.1	M6R	Charged
1p1o	0.2	M6R	Charged
1pf7	0.1	M6R	Charged
1m7q	0.1	M6R	Charged
1pa9	-0.1	M6R	Charged
2iwu	0.1	M6R	Charged
2p7z	0	M6R	Charged
5y1y	-0.1	M6R	Charged
5y62	0	M6R	Charged
1nox	0	M6R	Charged
1nj1	-0.3	M6R	Charged
5ct1	0	M6R	Charged
6pub	0	M6R	Charged
1owk	-0.1	M6R	Charged
2qbr	0.1	M6R	Charged
1xp9	0	M6R	Charged
2hxm	-0.1	M6R	Charged
3fr2	-0.3	M6R	Charged
3atm	0	M6R	Charged
4hzz	1.4	X-ray	Charged
6jx4	1.2	X-ray	Charged
4kra	1.3	X-ray	Charged
3qqa	-0.1	X-ray	Charged
4yhm	0.7	X-ray	Charged
6v83	-0.1	X-ray	Charged
1f9g	0.1	X-ray	Charged
4zb8	2.1	X-ray	Charged
1p1o	0	X-ray	Charged
1pf7	1	X-ray	Charged
1m7q	1.2	X-ray	Charged
1pa9	1.9	X-ray	Charged
2iwu	0	X-ray	Charged
2p7z	1.3	X-ray	Charged
5y1y	-0.1	X-ray	Charged
5y62	0.1	X-ray	Charged
1nox	0.9	X-ray	Charged
1nj1	1.9	X-ray	Charged
5ct1	0	X-ray	Charged
6pub	1.3	X-ray	Charged
1owk	0.2	X-ray	Charged
2qbr	1.3	X-ray	Charged
1xp9	0.8	X-ray	Charged
2hxm	1.1	X-ray	Charged
3fr2	0	X-ray	Charged
3atm	0.3	X-ray	Charged

## Sheet: Figure3b
deviation of strain energy of drugs/inhibitors in the selected 50 protein–drug/inhibitor systems after M1-M10 quantum refinement approaches compared to M7
PDB	Value	Method	System
1xbb	0.41	M1	Neutral
2w26	-1.63	M1	Neutral
4p6w	0.12	M1	Neutral
5hls	0.05	M1	Neutral
5kr1	1.59	M1	Neutral
5p9i	0.33	M1	Neutral
7rfw	-0.252	M1	Neutral
4xh6	-0.69	M1	Neutral
1ajx	-0.03	M1	Neutral
1br5	0.19	M1	Neutral
1d4i	-2.26	M1	Neutral
1lf3	-0.11	M1	Neutral
1xoz	-0.12	M1	Neutral
2ax6	-0.9	M1	Neutral
1uy9	-0.05	M1	Neutral
3eq7	-0.14	M1	Neutral
2a3i	1.46	M1	Neutral
6afa	-2.615	M1	Neutral
1yat	-0.11	M1	Neutral
2wca	-0.17	M1	Neutral
2wi4	0.7	M1	Neutral
1uyg	-0.72	M1	Neutral
2wi1	-0.29	M1	Neutral
5l7i	0.17	M1	Neutral
1xbb	-0.6	M3	Neutral
2w26	-0.12	M3	Neutral
4p6w	1.88	M3	Neutral
5hls	1.35	M3	Neutral
5kr1	2.03	M3	Neutral
5p9i	0.3	M3	Neutral
7rfw	2.915	M3	Neutral
4xh6	1.95	M3	Neutral
1ajx	0.79	M3	Neutral
1br5	0.91	M3	Neutral
1d4i	-1.03	M3	Neutral
1lf3	0.36	M3	Neutral
1xoz	0.53	M3	Neutral
2ax6	-0.55	M3	Neutral
1uy9	0.44	M3	Neutral
3eq7	0.04	M3	Neutral
2a3i	1.39	M3	Neutral
6afa	-1.865	M3	Neutral
1yat	1.19	M3	Neutral
2wca	0.74	M3	Neutral
2wi4	1.08	M3	Neutral
1uyg	-0.4	M3	Neutral
2wi1	0.76	M3	Neutral
5l7i	0.55	M3	Neutral
1xbb	-2.66	M5	Neutral
2w26	0.28	M5	Neutral
4p6w	1.93	M5	Neutral
5hls	0.91	M5	Neutral
5kr1	1.99	M5	Neutral
5p9i	-0.96	M5	Neutral
7rfw	3.078	M5	Neutral
4xh6	1.89	M5	Neutral
1ajx	0.58	M5	Neutral
1br5	0.7	M5	Neutral
1d4i	-0.49	M5	Neutral
1lf3	2.46	M5	Neutral
1xoz	0.47	M5	Neutral
2ax6	-0.79	M5	Neutral
1uy9	0.67	M5	Neutral
3eq7	0	M5	Neutral
2a3i	1.75	M5	Neutral
6afa	-1.99	M5	Neutral
1yat	0.88	M5	Neutral
2wca	0.3	M5	Neutral
2wi4	1.91	M5	Neutral
1uyg	-0.51	M5	Neutral
2wi1	0.45	M5	Neutral
5l7i	2.2	M5	Neutral
1xbb	0.91	M6	Neutral
2w26	2.17	M6	Neutral
4p6w	5.65	M6	Neutral
5hls	2.38	M6	Neutral
5kr1	6.33	M6	Neutral
5p9i	2.61	M6	Neutral
7rfw	5.415	M6	Neutral
4xh6	1.64	M6	Neutral
1ajx	2.01	M6	Neutral
1br5	1.17	M6	Neutral
1d4i	1.96	M6	Neutral
1lf3	4.47	M6	Neutral
1xoz	0.7	M6	Neutral
2ax6	0.92	M6	Neutral
1uy9	2.12	M6	Neutral
3eq7	1.97	M6	Neutral
2a3i	3.25	M6	Neutral
6afa	2.645	M6	Neutral
1yat	2.64	M6	Neutral
2wca	1.77	M6	Neutral
2wi4	4.33	M6	Neutral
1uyg	0.27	M6	Neutral
2wi1	1.33	M6	Neutral
5l7i	10.5	M6	Neutral
1xbb	-0.22	M8	Neutral
2w26	0.02	M8	Neutral
4p6w	1.43	M8	Neutral
5hls	0.72	M8	Neutral
5kr1	1.84	M8	Neutral
5p9i	0.43	M8	Neutral
7rfw	2.559	M8	Neutral
4xh6	1.16	M8	Neutral
1ajx	2.45	M8	Neutral
1br5	0.8	M8	Neutral
1d4i	0.55	M8	Neutral
1lf3	0.48	M8	Neutral
1xoz	0.53	M8	Neutral
2ax6	-0.31	M8	Neutral
1uy9	0.16	M8	Neutral
3eq7	0.02	M8	Neutral
2a3i	0.62	M8	Neutral
6afa	0.675	M8	Neutral
1yat	1.36	M8	Neutral
2wca	0.6	M8	Neutral
2wi4	-0.45	M8	Neutral
1uyg	0.8	M8	Neutral
2wi1	-0.05	M8	Neutral
5l7i	1.32	M8	Neutral
1xbb	-2.05	M10	Neutral
2w26	-0.03	M10	Neutral
4p6w	1.46	M10	Neutral
5hls	2.06	M10	Neutral
5kr1	2.23	M10	Neutral
5p9i	-0.98	M10	Neutral
7rfw	3.873	M10	Neutral
4xh6	1.62	M10	Neutral
1ajx	1.11	M10	Neutral
1br5	1.05	M10	Neutral
1d4i	1.22	M10	Neutral
1lf3	3.09	M10	Neutral
1xoz	0.62	M10	Neutral
2ax6	-0.05	M10	Neutral
1uy9	0.1	M10	Neutral
3eq7	-0.12	M10	Neutral
2a3i	1.19	M10	Neutral
6afa	0.64	M10	Neutral
1yat	1.28	M10	Neutral
2wca	0.31	M10	Neutral
2wi4	1.39	M10	Neutral
1uyg	0.38	M10	Neutral
2wi1	0.15	M10	Neutral
5l7i	1.42	M10	Neutral
1xbb	2.99	M6R	Neutral
2w26	2.65	M6R	Neutral
4p6w	5.34	M6R	Neutral
5hls	2.36	M6R	Neutral
5kr1	5.89	M6R	Neutral
5p9i	7.93	M6R	Neutral
7rfw	5.126	M6R	Neutral
4xh6	1.77	M6R	Neutral
1ajx	3.13	M6R	Neutral
1br5	3.79	M6R	Neutral
1d4i	3.07	M6R	Neutral
1lf3	4.81	M6R	Neutral
1xoz	1.06	M6R	Neutral
2ax6	2.17	M6R	Neutral
1uy9	2.44	M6R	Neutral
3eq7	1.3	M6R	Neutral
2a3i	4.79	M6R	Neutral
6afa	15.175	M6R	Neutral
1yat	3.5	M6R	Neutral
2wca	1.83	M6R	Neutral
2wi4	3.89	M6R	Neutral
1uyg	1.56	M6R	Neutral
2wi1	1.26	M6R	Neutral
5l7i	10.35	M6R	Neutral
1xbb	22.52	X-ray	Neutral
2w26	22.3	X-ray	Neutral
4p6w	50.56	X-ray	Neutral
5hls	4.42	X-ray	Neutral
5kr1	103.18	X-ray	Neutral
5p9i	7.91	X-ray	Neutral
7rfw	31.453	X-ray	Neutral
4xh6	9.43	X-ray	Neutral
1ajx	28.13	X-ray	Neutral
1br5	26.57	X-ray	Neutral
1d4i	10.44	X-ray	Neutral
1lf3	63.8	X-ray	Neutral
1xoz	17.83	X-ray	Neutral
2ax6	52.74	X-ray	Neutral
1uy9	16.53	X-ray	Neutral
3eq7	20.8	X-ray	Neutral
2a3i	31.27	X-ray	Neutral
6afa	19.465	X-ray	Neutral
1yat	34.1	X-ray	Neutral
2wca	1.09	X-ray	Neutral
2wi4	10.97	X-ray	Neutral
1uyg	37.13	X-ray	Neutral
2wi1	20.99	X-ray	Neutral
5l7i	-57.65	X-ray	Neutral
4hzz	-2.86	M1	Charged
6jx4	-0.28	M1	Charged
4kra	-9.09	M1	Charged
3qqa	-1.52	M1	Charged
4yhm	1.6	M1	Charged
6v83	4.03	M1	Charged
1f9g	1.41	M1	Charged
4zb8	-6.73	M1	Charged
1p1o	-9.48	M1	Charged
1pf7	0.35	M1	Charged
1m7q	-0.64	M1	Charged
1pa9	-1.58	M1	Charged
2iwu	0.21	M1	Charged
2p7z	3.19	M1	Charged
5y1y	-1.11	M1	Charged
5y62	2.52	M1	Charged
1nox	-0.8	M1	Charged
1nj1	-13.03	M1	Charged
5ct1	-0.79	M1	Charged
6pub	-0.14	M1	Charged
1owk	4.7	M1	Charged
2qbr	-0.89	M1	Charged
1xp9	-1.51	M1	Charged
2hxm	-2.57	M1	Charged
3fr2	0.01	M1	Charged
3atm	-0.8	M1	Charged
4hzz	12.05	M3	Charged
6jx4	2.39	M3	Charged
4kra	-3.02	M3	Charged
3qqa	4.91	M3	Charged
4yhm	8.52	M3	Charged
6v83	16.94	M3	Charged
1f9g	6.15	M3	Charged
4zb8	2.19	M3	Charged
1p1o	-6.8	M3	Charged
1pf7	3.3	M3	Charged
1m7q	2.12	M3	Charged
1pa9	2.28	M3	Charged
2iwu	2.76	M3	Charged
2p7z	6.24	M3	Charged
5y1y	0.79	M3	Charged
5y62	3.93	M3	Charged
1nox	1.23	M3	Charged
1nj1	-8.07	M3	Charged
5ct1	3.5	M3	Charged
6pub	5.6	M3	Charged
1owk	15.57	M3	Charged
2qbr	2.65	M3	Charged
1xp9	3.02	M3	Charged
2hxm	4.8	M3	Charged
3fr2	2.61	M3	Charged
3atm	0.99	M3	Charged
4hzz	-0.89	M5	Charged
6jx4	1.52	M5	Charged
4kra	-5.95	M5	Charged
3qqa	-2	M5	Charged
4yhm	3.35	M5	Charged
6v83	15.82	M5	Charged
1f9g	2.87	M5	Charged
4zb8	-2.32	M5	Charged
1p1o	-8.8	M5	Charged
1pf7	1.45	M5	Charged
1m7q	0.64	M5	Charged
1pa9	-0.6	M5	Charged
2iwu	1.17	M5	Charged
2p7z	5.69	M5	Charged
5y1y	-0.69	M5	Charged
5y62	3.93	M5	Charged
1nox	1.03	M5	Charged
1nj1	-5.2	M5	Charged
5ct1	4.07	M5	Charged
6pub	3.73	M5	Charged
1owk	5.85	M5	Charged
2qbr	2.47	M5	Charged
1xp9	2.74	M5	Charged
2hxm	-0.94	M5	Charged
3fr2	0.5	M5	Charged
3atm	-0.21	M5	Charged
4hzz	0.08	M6	Charged
6jx4	1.57	M6	Charged
4kra	-5.65	M6	Charged
3qqa	4.07	M6	Charged
4yhm	8.84	M6	Charged
6v83	11.69	M6	Charged
1f9g	2.81	M6	Charged
4zb8	0.03	M6	Charged
1p1o	-7.68	M6	Charged
1pf7	1.93	M6	Charged
1m7q	2.92	M6	Charged
1pa9	0.6	M6	Charged
2iwu	0.95	M6	Charged
2p7z	5.68	M6	Charged
5y1y	-0.19	M6	Charged
5y62	7.7	M6	Charged
1nox	1.21	M6	Charged
1nj1	-3.43	M6	Charged
5ct1	0.78	M6	Charged
6pub	1.54	M6	Charged
1owk	9.85	M6	Charged
2qbr	2.9	M6	Charged
1xp9	3.02	M6	Charged
2hxm	1.74	M6	Charged
3fr2	1.85	M6	Charged
3atm	0.34	M6	Charged
4hzz	19.83	M8	Charged
6jx4	3.25	M8	Charged
4kra	3.15	M8	Charged
3qqa	3.32	M8	Charged
4yhm	8.45	M8	Charged
6v83	17.46	M8	Charged
1f9g	5.73	M8	Charged
4zb8	9.27	M8	Charged
1p1o	11.67	M8	Charged
1pf7	3.06	M8	Charged
1m7q	3.31	M8	Charged
1pa9	4.89	M8	Charged
2iwu	2.58	M8	Charged
2p7z	5.72	M8	Charged
5y1y	1.44	M8	Charged
5y62	1.84	M8	Charged
1nox	0.4	M8	Charged
1nj1	-7.06	M8	Charged
5ct1	5.66	M8	Charged
6pub	2.81	M8	Charged
1owk	8.11	M8	Charged
2qbr	12.55	M8	Charged
1xp9	7.09	M8	Charged
2hxm	5.27	M8	Charged
3fr2	3.44	M8	Charged
3atm	2.55	M8	Charged
4hzz	1.59	M10	Charged
6jx4	2.55	M10	Charged
4kra	3.2	M10	Charged
3qqa	2.82	M10	Charged
4yhm	1.75	M10	Charged
6v83	14.92	M10	Charged
1f9g	2.03	M10	Charged
4zb8	3.91	M10	Charged
1p1o	1.34	M10	Charged
1pf7	0.95	M10	Charged
1m7q	1.76	M10	Charged
1pa9	2.63	M10	Charged
2iwu	1.27	M10	Charged
2p7z	2.63	M10	Charged
5y1y	0.97	M10	Charged
5y62	2.24	M10	Charged
1nox	0.44	M10	Charged
1nj1	-6.96	M10	Charged
5ct1	4.94	M10	Charged
6pub	1.8	M10	Charged
1owk	1.51	M10	Charged
2qbr	4.01	M10	Charged
1xp9	4.36	M10	Charged
2hxm	1.49	M10	Charged
3fr2	0.83	M10	Charged
3atm	0.29	M10	Charged
4hzz	4.33	M6R	Charged
6jx4	0.49	M6R	Charged
4kra	4.24	M6R	Charged
3qqa	3.34	M6R	Charged
4yhm	3.14	M6R	Charged
6v83	9.29	M6R	Charged
1f9g	1.87	M6R	Charged
4zb8	4.05	M6R	Charged
1p1o	2.09	M6R	Charged
1pf7	1.76	M6R	Charged
1m7q	3.55	M6R	Charged
1pa9	1.49	M6R	Charged
2iwu	1.15	M6R	Charged
2p7z	3.53	M6R	Charged
5y1y	0.98	M6R	Charged
5y62	2.94	M6R	Charged
1nox	1.22	M6R	Charged
1nj1	5.28	M6R	Charged
5ct1	1.5	M6R	Charged
6pub	0.53	M6R	Charged
1owk	4.12	M6R	Charged
2qbr	1.97	M6R	Charged
1xp9	4.89	M6R	Charged
2hxm	5.12	M6R	Charged
3fr2	2.16	M6R	Charged
3atm	1.8	M6R	Charged
4hzz	73.7	X-ray	Charged
6jx4	47.59	X-ray	Charged
4kra	3.22	X-ray	Charged
3qqa	159.16	X-ray	Charged
4yhm	21.96	X-ray	Charged
6v83	18.09	X-ray	Charged
1f9g	28.23	X-ray	Charged
4zb8	15.83	X-ray	Charged
1p1o	-1.2	X-ray	Charged
1pf7	20.8	X-ray	Charged
1m7q	83.59	X-ray	Charged
1pa9	37.37	X-ray	Charged
2iwu	32.79	X-ray	Charged
2p7z	20.71	X-ray	Charged
5y1y	25.25	X-ray	Charged
5y62	55.92	X-ray	Charged
1nox	64.08	X-ray	Charged
1nj1	-1.31	X-ray	Charged
5ct1	21.37	X-ray	Charged
6pub	22.15	X-ray	Charged
1owk	4.69	X-ray	Charged
2qbr	24.47	X-ray	Charged
1xp9	42.8	X-ray	Charged
2hxm	91.05	X-ray	Charged
3fr2	27.28	X-ray	Charged
3atm	3.22	X-ray	Charged

## Sheet: Figure3c
deviation of bond distances of drugs/inhibitors in the selected 50 protein–drug/inhibitor systems after M1-M10 quantum refinement approaches compared to M7
	Value	Method	PDB	System
1C-4C	0.0013	M1	1xbb	Neutral
1C-18N	0.0058	M1	1xbb	Neutral
4C-7N	-0.0173	M1	1xbb	Neutral
7N-8C	-0.0164	M1	1xbb	Neutral
7N-12C	-0.0186	M1	1xbb	Neutral
12C-15C	-0.0014	M1	1xbb	Neutral
15C-18N	0.0047	M1	1xbb	Neutral
18N-19C	-0.0009	M1	1xbb	Neutral
19C-22C	0.0005	M1	1xbb	Neutral
22C-23C	0.002	M1	1xbb	Neutral
22C-27C	-0.0001	M1	1xbb	Neutral
23C-25C	-0.002	M1	1xbb	Neutral
25C-31C	0.0008	M1	1xbb	Neutral
27C-29C	0.0003	M1	1xbb	Neutral
29C-31C	0.0001	M1	1xbb	Neutral
31C-32C	-0.0059	M1	1xbb	Neutral
32C-33O	0.0005	M1	1xbb	Neutral
32C-34N	0.0061	M1	1xbb	Neutral
34N-36C	-0.0072	M1	1xbb	Neutral
36C-37C	0.0014	M1	1xbb	Neutral
36C-39C	0.0004	M1	1xbb	Neutral
37C-48C	0.0021	M1	1xbb	Neutral
39C-41C	-0.0047	M1	1xbb	Neutral
41C-43C	0.0003	M1	1xbb	Neutral
43C-44C	0.0066	M1	1xbb	Neutral
43C-48C	-0.0051	M1	1xbb	Neutral
48C-49N	0.0067	M1	1xbb	Neutral
49N-51C	0.0041	M1	1xbb	Neutral
51C-52N	0.0006	M1	1xbb	Neutral
51C-53N	-0.0052	M1	1xbb	Neutral
52N-58C	0.0007	M1	1xbb	Neutral
53N-54C	-0.0023	M1	1xbb	Neutral
54C-56C	0.0013	M1	1xbb	Neutral
56C-58C	0.0002	M1	1xbb	Neutral
58C-59C	-0.0022	M1	1xbb	Neutral
59C-60C	-0.0022	M1	1xbb	Neutral
59C-67C	0.0002	M1	1xbb	Neutral
60C-62C	-0.0053	M1	1xbb	Neutral
62C-64C	-0.0009	M1	1xbb	Neutral
64C-66N	0.0034	M1	1xbb	Neutral
66N-67C	0.0002	M1	1xbb	Neutral
1C-4C	-0.0028	M3	1xbb	Neutral
1C-18N	0.0037	M3	1xbb	Neutral
4C-7N	-0.0093	M3	1xbb	Neutral
7N-8C	-0.0106	M3	1xbb	Neutral
7N-12C	-0.0121	M3	1xbb	Neutral
12C-15C	-0.0016	M3	1xbb	Neutral
15C-18N	0.0049	M3	1xbb	Neutral
18N-19C	-0.0026	M3	1xbb	Neutral
19C-22C	-0.0052	M3	1xbb	Neutral
22C-23C	0.0049	M3	1xbb	Neutral
22C-27C	-0.0021	M3	1xbb	Neutral
23C-25C	-0.0043	M3	1xbb	Neutral
25C-31C	-0.0008	M3	1xbb	Neutral
27C-29C	-0.0031	M3	1xbb	Neutral
29C-31C	-0.0047	M3	1xbb	Neutral
31C-32C	-0.0098	M3	1xbb	Neutral
32C-33O	0.0011	M3	1xbb	Neutral
32C-34N	0.0028	M3	1xbb	Neutral
34N-36C	-0.006	M3	1xbb	Neutral
36C-37C	-0.0035	M3	1xbb	Neutral
36C-39C	-0.001	M3	1xbb	Neutral
37C-48C	-0.0022	M3	1xbb	Neutral
39C-41C	-0.0061	M3	1xbb	Neutral
41C-43C	-0.0025	M3	1xbb	Neutral
43C-44C	0.0031	M3	1xbb	Neutral
43C-48C	-0.0056	M3	1xbb	Neutral
48C-49N	0.0055	M3	1xbb	Neutral
49N-51C	-0.0012	M3	1xbb	Neutral
51C-52N	0.002	M3	1xbb	Neutral
51C-53N	-0.0087	M3	1xbb	Neutral
52N-58C	-0.0016	M3	1xbb	Neutral
53N-54C	-0.0027	M3	1xbb	Neutral
54C-56C	-0.0028	M3	1xbb	Neutral
56C-58C	-0.0057	M3	1xbb	Neutral
58C-59C	0.0001	M3	1xbb	Neutral
59C-60C	-0.008	M3	1xbb	Neutral
59C-67C	-0.0041	M3	1xbb	Neutral
60C-62C	-0.0051	M3	1xbb	Neutral
62C-64C	-0.0037	M3	1xbb	Neutral
64C-66N	-0.0021	M3	1xbb	Neutral
66N-67C	-0.0053	M3	1xbb	Neutral
1C-4C	-0.0067	M5	1xbb	Neutral
1C-18N	0.0065	M5	1xbb	Neutral
4C-7N	-0.0079	M5	1xbb	Neutral
7N-8C	-0.0048	M5	1xbb	Neutral
7N-12C	-0.0068	M5	1xbb	Neutral
12C-15C	-0.0029	M5	1xbb	Neutral
15C-18N	0.0075	M5	1xbb	Neutral
18N-19C	0.0061	M5	1xbb	Neutral
19C-22C	-0.0042	M5	1xbb	Neutral
22C-23C	0.0058	M5	1xbb	Neutral
22C-27C	0.0016	M5	1xbb	Neutral
23C-25C	-0.0013	M5	1xbb	Neutral
25C-31C	-0.0019	M5	1xbb	Neutral
27C-29C	-0.0007	M5	1xbb	Neutral
29C-31C	-0.0012	M5	1xbb	Neutral
31C-32C	-0.0161	M5	1xbb	Neutral
32C-33O	-0.0076	M5	1xbb	Neutral
32C-34N	0.006	M5	1xbb	Neutral
34N-36C	-0.0091	M5	1xbb	Neutral
36C-37C	-0.0018	M5	1xbb	Neutral
36C-39C	0	M5	1xbb	Neutral
37C-48C	-0.0027	M5	1xbb	Neutral
39C-41C	-0.0042	M5	1xbb	Neutral
41C-43C	-0.0005	M5	1xbb	Neutral
43C-44C	0.0002	M5	1xbb	Neutral
43C-48C	-0.0074	M5	1xbb	Neutral
48C-49N	0.0039	M5	1xbb	Neutral
49N-51C	-0.004	M5	1xbb	Neutral
51C-52N	0.0012	M5	1xbb	Neutral
51C-53N	-0.0044	M5	1xbb	Neutral
52N-58C	-0.0031	M5	1xbb	Neutral
53N-54C	-0.0022	M5	1xbb	Neutral
54C-56C	0.002	M5	1xbb	Neutral
56C-58C	-0.0006	M5	1xbb	Neutral
58C-59C	-0.0048	M5	1xbb	Neutral
59C-60C	-0.0003	M5	1xbb	Neutral
59C-67C	-0.0047	M5	1xbb	Neutral
60C-62C	-0.0044	M5	1xbb	Neutral
62C-64C	-0.0051	M5	1xbb	Neutral
64C-66N	0.0012	M5	1xbb	Neutral
66N-67C	0.0027	M5	1xbb	Neutral
1C-4C	0.0021	M6	1xbb	Neutral
1C-18N	-0.0008	M6	1xbb	Neutral
4C-7N	-0.0121	M6	1xbb	Neutral
7N-8C	-0.0041	M6	1xbb	Neutral
7N-12C	-0.0127	M6	1xbb	Neutral
12C-15C	0.0019	M6	1xbb	Neutral
15C-18N	-0.0009	M6	1xbb	Neutral
18N-19C	0.0006	M6	1xbb	Neutral
19C-22C	-0.0129	M6	1xbb	Neutral
22C-23C	-0.0017	M6	1xbb	Neutral
22C-27C	-0.0087	M6	1xbb	Neutral
23C-25C	-0.0095	M6	1xbb	Neutral
25C-31C	-0.0031	M6	1xbb	Neutral
27C-29C	-0.0085	M6	1xbb	Neutral
29C-31C	-0.0045	M6	1xbb	Neutral
31C-32C	-0.0154	M6	1xbb	Neutral
32C-33O	-0.0091	M6	1xbb	Neutral
32C-34N	-0.0005	M6	1xbb	Neutral
34N-36C	-0.018	M6	1xbb	Neutral
36C-37C	-0.0048	M6	1xbb	Neutral
36C-39C	-0.0012	M6	1xbb	Neutral
37C-48C	-0.0056	M6	1xbb	Neutral
39C-41C	-0.0107	M6	1xbb	Neutral
41C-43C	-0.0056	M6	1xbb	Neutral
43C-44C	0.0018	M6	1xbb	Neutral
43C-48C	-0.0101	M6	1xbb	Neutral
48C-49N	-0.0065	M6	1xbb	Neutral
49N-51C	-0.0123	M6	1xbb	Neutral
51C-52N	-0.0041	M6	1xbb	Neutral
51C-53N	-0.0078	M6	1xbb	Neutral
52N-58C	-0.0092	M6	1xbb	Neutral
53N-54C	-0.0089	M6	1xbb	Neutral
54C-56C	-0.0033	M6	1xbb	Neutral
56C-58C	0.0024	M6	1xbb	Neutral
58C-59C	-0.0154	M6	1xbb	Neutral
59C-60C	-0.0032	M6	1xbb	Neutral
59C-67C	-0.0015	M6	1xbb	Neutral
60C-62C	-0.0091	M6	1xbb	Neutral
62C-64C	-0.0065	M6	1xbb	Neutral
64C-66N	-0.0099	M6	1xbb	Neutral
66N-67C	-0.0136	M6	1xbb	Neutral
1C-4C	-0.0017	M8	1xbb	Neutral
1C-18N	-0.0036	M8	1xbb	Neutral
4C-7N	0.0024	M8	1xbb	Neutral
7N-8C	0.0034	M8	1xbb	Neutral
7N-12C	0.0022	M8	1xbb	Neutral
12C-15C	0.002	M8	1xbb	Neutral
15C-18N	-0.0021	M8	1xbb	Neutral
18N-19C	0.0006	M8	1xbb	Neutral
19C-22C	-0.0062	M8	1xbb	Neutral
22C-23C	0.004	M8	1xbb	Neutral
22C-27C	-0.0008	M8	1xbb	Neutral
23C-25C	-0.0023	M8	1xbb	Neutral
25C-31C	-0.0002	M8	1xbb	Neutral
27C-29C	-0.0008	M8	1xbb	Neutral
29C-31C	-0.0032	M8	1xbb	Neutral
31C-32C	-0.0036	M8	1xbb	Neutral
32C-33O	-0.0014	M8	1xbb	Neutral
32C-34N	-0.0011	M8	1xbb	Neutral
34N-36C	-0.0017	M8	1xbb	Neutral
36C-37C	-0.0042	M8	1xbb	Neutral
36C-39C	0.0018	M8	1xbb	Neutral
37C-48C	-0.0024	M8	1xbb	Neutral
39C-41C	0.0017	M8	1xbb	Neutral
41C-43C	-0.0017	M8	1xbb	Neutral
43C-44C	0.0007	M8	1xbb	Neutral
43C-48C	0.0003	M8	1xbb	Neutral
48C-49N	0.0012	M8	1xbb	Neutral
49N-51C	-0.0008	M8	1xbb	Neutral
51C-52N	0.0014	M8	1xbb	Neutral
51C-53N	-0.001	M8	1xbb	Neutral
52N-58C	0.001	M8	1xbb	Neutral
53N-54C	0.0021	M8	1xbb	Neutral
54C-56C	-0.0013	M8	1xbb	Neutral
56C-58C	-0.0026	M8	1xbb	Neutral
58C-59C	0.0023	M8	1xbb	Neutral
59C-60C	-0.0035	M8	1xbb	Neutral
59C-67C	0.0001	M8	1xbb	Neutral
60C-62C	0.0018	M8	1xbb	Neutral
62C-64C	-0.0013	M8	1xbb	Neutral
64C-66N	-0.0019	M8	1xbb	Neutral
66N-67C	-0.0023	M8	1xbb	Neutral
1C-4C	-0.0061	M10	1xbb	Neutral
1C-18N	0.0051	M10	1xbb	Neutral
4C-7N	-0.002	M10	1xbb	Neutral
7N-8C	0.0036	M10	1xbb	Neutral
7N-12C	-0.0009	M10	1xbb	Neutral
12C-15C	-0.0022	M10	1xbb	Neutral
15C-18N	0.0069	M10	1xbb	Neutral
18N-19C	0.0065	M10	1xbb	Neutral
19C-22C	-0.003	M10	1xbb	Neutral
22C-23C	0.0053	M10	1xbb	Neutral
22C-27C	0.0025	M10	1xbb	Neutral
23C-25C	-0.0006	M10	1xbb	Neutral
25C-31C	-0.0018	M10	1xbb	Neutral
27C-29C	-0.0007	M10	1xbb	Neutral
29C-31C	0	M10	1xbb	Neutral
31C-32C	-0.0126	M10	1xbb	Neutral
32C-33O	-0.0053	M10	1xbb	Neutral
32C-34N	0.0031	M10	1xbb	Neutral
34N-36C	-0.0046	M10	1xbb	Neutral
36C-37C	-0.0021	M10	1xbb	Neutral
36C-39C	0.0006	M10	1xbb	Neutral
37C-48C	-0.0033	M10	1xbb	Neutral
39C-41C	-0.0012	M10	1xbb	Neutral
41C-43C	0	M10	1xbb	Neutral
43C-44C	-0.0019	M10	1xbb	Neutral
43C-48C	-0.0053	M10	1xbb	Neutral
48C-49N	-0.0003	M10	1xbb	Neutral
49N-51C	-0.0069	M10	1xbb	Neutral
51C-52N	0.0014	M10	1xbb	Neutral
51C-53N	-0.0012	M10	1xbb	Neutral
52N-58C	-0.0029	M10	1xbb	Neutral
53N-54C	-0.001	M10	1xbb	Neutral
54C-56C	0.0011	M10	1xbb	Neutral
56C-58C	0.0002	M10	1xbb	Neutral
58C-59C	-0.0039	M10	1xbb	Neutral
59C-60C	0.0016	M10	1xbb	Neutral
59C-67C	-0.0042	M10	1xbb	Neutral
60C-62C	-0.0017	M10	1xbb	Neutral
62C-64C	-0.0016	M10	1xbb	Neutral
64C-66N	0.001	M10	1xbb	Neutral
66N-67C	0.003	M10	1xbb	Neutral
1C-4C	-0.0021	M6R	1xbb	Neutral
1C-18N	0.0146	M6R	1xbb	Neutral
4C-7N	0.0085	M6R	1xbb	Neutral
7N-8C	0.0137	M6R	1xbb	Neutral
7N-12C	0.0067	M6R	1xbb	Neutral
12C-15C	-0.0018	M6R	1xbb	Neutral
15C-18N	0.0132	M6R	1xbb	Neutral
18N-19C	0.0203	M6R	1xbb	Neutral
19C-22C	-0.0065	M6R	1xbb	Neutral
22C-23C	-0.0003	M6R	1xbb	Neutral
22C-27C	-0.0031	M6R	1xbb	Neutral
23C-25C	-0.0052	M6R	1xbb	Neutral
25C-31C	-0.0022	M6R	1xbb	Neutral
27C-29C	-0.0033	M6R	1xbb	Neutral
29C-31C	-0.0006	M6R	1xbb	Neutral
31C-32C	-0.0068	M6R	1xbb	Neutral
32C-33O	-0.0041	M6R	1xbb	Neutral
32C-34N	-0.0087	M6R	1xbb	Neutral
34N-36C	-0.0038	M6R	1xbb	Neutral
36C-37C	-0.0032	M6R	1xbb	Neutral
36C-39C	0.0009	M6R	1xbb	Neutral
37C-48C	-0.0031	M6R	1xbb	Neutral
39C-41C	-0.0008	M6R	1xbb	Neutral
41C-43C	-0.0021	M6R	1xbb	Neutral
43C-44C	0.0031	M6R	1xbb	Neutral
43C-48C	-0.0036	M6R	1xbb	Neutral
48C-49N	-0.0077	M6R	1xbb	Neutral
49N-51C	-0.0056	M6R	1xbb	Neutral
51C-52N	-0.0026	M6R	1xbb	Neutral
51C-53N	-0.0043	M6R	1xbb	Neutral
52N-58C	-0.0013	M6R	1xbb	Neutral
53N-54C	-0.0002	M6R	1xbb	Neutral
54C-56C	-0.0052	M6R	1xbb	Neutral
56C-58C	0.0017	M6R	1xbb	Neutral
58C-59C	-0.0125	M6R	1xbb	Neutral
59C-60C	-0.0012	M6R	1xbb	Neutral
59C-67C	0.0002	M6R	1xbb	Neutral
60C-62C	-0.0038	M6R	1xbb	Neutral
62C-64C	-0.0052	M6R	1xbb	Neutral
64C-66N	-0.0031	M6R	1xbb	Neutral
66N-67C	-0.0049	M6R	1xbb	Neutral
1C-4C	-0.0081	X-ray	1xbb	Neutral
1C-18N	0.0273	X-ray	1xbb	Neutral
4C-7N	-0.0037	X-ray	1xbb	Neutral
7N-8C	-0.0027	X-ray	1xbb	Neutral
7N-12C	-0.0093	X-ray	1xbb	Neutral
12C-15C	-0.0048	X-ray	1xbb	Neutral
15C-18N	0.0258	X-ray	1xbb	Neutral
18N-19C	0.0192	X-ray	1xbb	Neutral
19C-22C	-0.0095	X-ray	1xbb	Neutral
22C-23C	0.0087	X-ray	1xbb	Neutral
22C-27C	0.0005	X-ray	1xbb	Neutral
23C-25C	0.0103	X-ray	1xbb	Neutral
25C-31C	0.0009	X-ray	1xbb	Neutral
27C-29C	0.0034	X-ray	1xbb	Neutral
29C-31C	0.0027	X-ray	1xbb	Neutral
31C-32C	-0.0033	X-ray	1xbb	Neutral
32C-33O	0	X-ray	1xbb	Neutral
32C-34N	-0.0325	X-ray	1xbb	Neutral
34N-36C	-0.0557	X-ray	1xbb	Neutral
36C-37C	0.0129	X-ray	1xbb	Neutral
36C-39C	-0.0011	X-ray	1xbb	Neutral
37C-48C	0.0075	X-ray	1xbb	Neutral
39C-41C	0.0012	X-ray	1xbb	Neutral
41C-43C	0.0041	X-ray	1xbb	Neutral
43C-44C	0.0083	X-ray	1xbb	Neutral
43C-48C	-0.0218	X-ray	1xbb	Neutral
48C-49N	-0.0291	X-ray	1xbb	Neutral
49N-51C	-0.0053	X-ray	1xbb	Neutral
51C-52N	0.0178	X-ray	1xbb	Neutral
51C-53N	0.0077	X-ray	1xbb	Neutral
52N-58C	0.0293	X-ray	1xbb	Neutral
53N-54C	0.0346	X-ray	1xbb	Neutral
54C-56C	0.0101	X-ray	1xbb	Neutral
56C-58C	0.014	X-ray	1xbb	Neutral
58C-59C	-0.0726	X-ray	1xbb	Neutral
59C-60C	0.0006	X-ray	1xbb	Neutral
59C-67C	-0.0016	X-ray	1xbb	Neutral
60C-62C	0.0092	X-ray	1xbb	Neutral
62C-64C	0.0015	X-ray	1xbb	Neutral
64C-66N	0.0045	X-ray	1xbb	Neutral
66N-67C	0.0158	X-ray	1xbb	Neutral
1O-2C	-0.0015	M1	2w26	Neutral
2C-3C	0.0019	M1	2w26	Neutral
2C-13N	-0.0016	M1	2w26	Neutral
3C-6O	-0.0111	M1	2w26	Neutral
6O-7C	-0.0074	M1	2w26	Neutral
7C-10C	-0.001	M1	2w26	Neutral
10C-13N	-0.0013	M1	2w26	Neutral
13N-14C	0.0005	M1	2w26	Neutral
14C-15C	-0.0011	M1	2w26	Neutral
14C-19C	-0.0002	M1	2w26	Neutral
15C-17C	0.0005	M1	2w26	Neutral
17C-23C	-0.0005	M1	2w26	Neutral
19C-21C	-0.0025	M1	2w26	Neutral
21C-23C	0.0001	M1	2w26	Neutral
23C-24N	0.002	M1	2w26	Neutral
24N-25C	-0.0019	M1	2w26	Neutral
24N-28C	0.0048	M1	2w26	Neutral
25C-31C	-0.002	M1	2w26	Neutral
28C-29O	-0.0051	M1	2w26	Neutral
28C-30O	-0.0016	M1	2w26	Neutral
30O-31C	-0.0048	M1	2w26	Neutral
31C-33C	-0.0017	M1	2w26	Neutral
33C-36N	0.0013	M1	2w26	Neutral
36N-38C	-0.0035	M1	2w26	Neutral
38C-39O	-0.0075	M1	2w26	Neutral
38C-40C	0.0088	M1	2w26	Neutral
40C-41S	-0.0241	M1	2w26	Neutral
40C-46C	-0.0022	M1	2w26	Neutral
41S-42C	-0.01	M1	2w26	Neutral
42C-43Cl	-0.029	M1	2w26	Neutral
42C-44C	-0.005	M1	2w26	Neutral
44C-46C	-0.0062	M1	2w26	Neutral
1O-2C	-0.0019	M3	2w26	Neutral
2C-3C	-0.0008	M3	2w26	Neutral
2C-13N	-0.0022	M3	2w26	Neutral
3C-6O	-0.0188	M3	2w26	Neutral
6O-7C	-0.0084	M3	2w26	Neutral
7C-10C	-0.0013	M3	2w26	Neutral
10C-13N	-0.0079	M3	2w26	Neutral
13N-14C	-0.0032	M3	2w26	Neutral
14C-15C	-0.0015	M3	2w26	Neutral
14C-19C	-0.0007	M3	2w26	Neutral
15C-17C	-0.0024	M3	2w26	Neutral
17C-23C	0.0003	M3	2w26	Neutral
19C-21C	-0.0056	M3	2w26	Neutral
21C-23C	-0.0001	M3	2w26	Neutral
23C-24N	-0.0078	M3	2w26	Neutral
24N-25C	-0.0034	M3	2w26	Neutral
24N-28C	0.0124	M3	2w26	Neutral
25C-31C	-0.003	M3	2w26	Neutral
28C-29O	-0.0062	M3	2w26	Neutral
28C-30O	-0.0084	M3	2w26	Neutral
30O-31C	-0.0076	M3	2w26	Neutral
31C-33C	-0.0026	M3	2w26	Neutral
33C-36N	-0.0006	M3	2w26	Neutral
36N-38C	-0.0048	M3	2w26	Neutral
38C-39O	-0.0076	M3	2w26	Neutral
38C-40C	0.003	M3	2w26	Neutral
40C-41S	-0.026	M3	2w26	Neutral
40C-46C	-0.0028	M3	2w26	Neutral
41S-42C	-0.0109	M3	2w26	Neutral
42C-43Cl	-0.035	M3	2w26	Neutral
42C-44C	-0.0057	M3	2w26	Neutral
44C-46C	-0.0045	M3	2w26	Neutral
1O-2C	-0.0003	M5	2w26	Neutral
2C-3C	-0.0042	M5	2w26	Neutral
2C-13N	-0.0068	M5	2w26	Neutral
3C-6O	-0.0093	M5	2w26	Neutral
6O-7C	-0.005	M5	2w26	Neutral
7C-10C	-0.003	M5	2w26	Neutral
10C-13N	-0.0066	M5	2w26	Neutral
13N-14C	0.0043	M5	2w26	Neutral
14C-15C	-0.0018	M5	2w26	Neutral
14C-19C	0.0005	M5	2w26	Neutral
15C-17C	0.0002	M5	2w26	Neutral
17C-23C	-0.0021	M5	2w26	Neutral
19C-21C	-0.003	M5	2w26	Neutral
21C-23C	-0.0007	M5	2w26	Neutral
23C-24N	-0.0006	M5	2w26	Neutral
24N-25C	-0.0074	M5	2w26	Neutral
24N-28C	-0.0003	M5	2w26	Neutral
25C-31C	-0.0046	M5	2w26	Neutral
28C-29O	-0.0093	M5	2w26	Neutral
28C-30O	-0.0066	M5	2w26	Neutral
30O-31C	-0.007	M5	2w26	Neutral
31C-33C	-0.0016	M5	2w26	Neutral
33C-36N	-0.0001	M5	2w26	Neutral
36N-38C	-0.0106	M5	2w26	Neutral
38C-39O	-0.0055	M5	2w26	Neutral
38C-40C	-0.0021	M5	2w26	Neutral
40C-41S	-0.0266	M5	2w26	Neutral
40C-46C	-0.0018	M5	2w26	Neutral
41S-42C	-0.0123	M5	2w26	Neutral
42C-43Cl	-0.0333	M5	2w26	Neutral
42C-44C	-0.005	M5	2w26	Neutral
44C-46C	-0.0051	M5	2w26	Neutral
1O-2C	-0.0043	M6	2w26	Neutral
2C-3C	-0.0014	M6	2w26	Neutral
2C-13N	-0.0195	M6	2w26	Neutral
3C-6O	-0.0146	M6	2w26	Neutral
6O-7C	-0.0137	M6	2w26	Neutral
7C-10C	0.0065	M6	2w26	Neutral
10C-13N	-0.0132	M6	2w26	Neutral
13N-14C	-0.004	M6	2w26	Neutral
14C-15C	-0.0066	M6	2w26	Neutral
14C-19C	-0.004	M6	2w26	Neutral
15C-17C	-0.0075	M6	2w26	Neutral
17C-23C	-0.0077	M6	2w26	Neutral
19C-21C	-0.0102	M6	2w26	Neutral
21C-23C	-0.0056	M6	2w26	Neutral
23C-24N	-0.013	M6	2w26	Neutral
24N-25C	-0.0079	M6	2w26	Neutral
24N-28C	-0.0038	M6	2w26	Neutral
25C-31C	0.0026	M6	2w26	Neutral
28C-29O	-0.0119	M6	2w26	Neutral
28C-30O	-0.0067	M6	2w26	Neutral
30O-31C	-0.0174	M6	2w26	Neutral
31C-33C	0.011	M6	2w26	Neutral
33C-36N	-0.0072	M6	2w26	Neutral
36N-38C	-0.0071	M6	2w26	Neutral
38C-39O	-0.0136	M6	2w26	Neutral
38C-40C	-0.0083	M6	2w26	Neutral
40C-41S	-0.0226	M6	2w26	Neutral
40C-46C	-0.0024	M6	2w26	Neutral
41S-42C	-0.0094	M6	2w26	Neutral
42C-43Cl	-0.0303	M6	2w26	Neutral
42C-44C	-0.0032	M6	2w26	Neutral
44C-46C	-0.0219	M6	2w26	Neutral
1O-2C	-0.0024	M8	2w26	Neutral
2C-3C	0.0001	M8	2w26	Neutral
2C-13N	-0.0002	M8	2w26	Neutral
3C-6O	-0.0127	M8	2w26	Neutral
6O-7C	-0.0051	M8	2w26	Neutral
7C-10C	-0.0021	M8	2w26	Neutral
10C-13N	-0.0064	M8	2w26	Neutral
13N-14C	-0.0003	M8	2w26	Neutral
14C-15C	0.0007	M8	2w26	Neutral
14C-19C	0.0008	M8	2w26	Neutral
15C-17C	-0.0014	M8	2w26	Neutral
17C-23C	-0.0006	M8	2w26	Neutral
19C-21C	-0.0016	M8	2w26	Neutral
21C-23C	-0.0004	M8	2w26	Neutral
23C-24N	-0.0052	M8	2w26	Neutral
24N-25C	-0.0023	M8	2w26	Neutral
24N-28C	0.0099	M8	2w26	Neutral
25C-31C	-0.0067	M8	2w26	Neutral
28C-29O	-0.0108	M8	2w26	Neutral
28C-30O	-0.0077	M8	2w26	Neutral
30O-31C	-0.0088	M8	2w26	Neutral
31C-33C	-0.0023	M8	2w26	Neutral
33C-36N	0.0008	M8	2w26	Neutral
36N-38C	-0.0009	M8	2w26	Neutral
38C-39O	-0.0033	M8	2w26	Neutral
38C-40C	-0.0005	M8	2w26	Neutral
40C-41S	-0.0224	M8	2w26	Neutral
40C-46C	0.0001	M8	2w26	Neutral
41S-42C	-0.012	M8	2w26	Neutral
42C-43Cl	-0.0234	M8	2w26	Neutral
42C-44C	-0.0033	M8	2w26	Neutral
44C-46C	-0.0004	M8	2w26	Neutral
1O-2C	0.0009	M10	2w26	Neutral
2C-3C	-0.0039	M10	2w26	Neutral
2C-13N	-0.0026	M10	2w26	Neutral
3C-6O	-0.0021	M10	2w26	Neutral
6O-7C	-0.002	M10	2w26	Neutral
7C-10C	-0.0029	M10	2w26	Neutral
10C-13N	-0.0063	M10	2w26	Neutral
13N-14C	0.0087	M10	2w26	Neutral
14C-15C	0.003	M10	2w26	Neutral
14C-19C	0.0035	M10	2w26	Neutral
15C-17C	0.0055	M10	2w26	Neutral
17C-23C	0.0026	M10	2w26	Neutral
19C-21C	0.0029	M10	2w26	Neutral
21C-23C	0.0014	M10	2w26	Neutral
23C-24N	0.0077	M10	2w26	Neutral
24N-25C	-0.0042	M10	2w26	Neutral
24N-28C	-0.0069	M10	2w26	Neutral
25C-31C	-0.0115	M10	2w26	Neutral
28C-29O	-0.0034	M10	2w26	Neutral
28C-30O	-0.0088	M10	2w26	Neutral
30O-31C	-0.0063	M10	2w26	Neutral
31C-33C	0.0027	M10	2w26	Neutral
33C-36N	-0.0028	M10	2w26	Neutral
36N-38C	-0.0078	M10	2w26	Neutral
38C-39O	-0.0004	M10	2w26	Neutral
38C-40C	-0.0029	M10	2w26	Neutral
40C-41S	-0.0184	M10	2w26	Neutral
40C-46C	-0.0006	M10	2w26	Neutral
41S-42C	-0.0159	M10	2w26	Neutral
42C-43Cl	-0.0247	M10	2w26	Neutral
42C-44C	-0.0049	M10	2w26	Neutral
44C-46C	-0.0024	M10	2w26	Neutral
1O-2C	-0.0037	M6R	2w26	Neutral
2C-3C	-0.0036	M6R	2w26	Neutral
2C-13N	-0.0186	M6R	2w26	Neutral
3C-6O	-0.0058	M6R	2w26	Neutral
6O-7C	-0.0106	M6R	2w26	Neutral
7C-10C	0.0053	M6R	2w26	Neutral
10C-13N	-0.0133	M6R	2w26	Neutral
13N-14C	-0.0046	M6R	2w26	Neutral
14C-15C	-0.0038	M6R	2w26	Neutral
14C-19C	-0.0028	M6R	2w26	Neutral
15C-17C	-0.0074	M6R	2w26	Neutral
17C-23C	-0.0062	M6R	2w26	Neutral
19C-21C	-0.0077	M6R	2w26	Neutral
21C-23C	-0.0056	M6R	2w26	Neutral
23C-24N	-0.0111	M6R	2w26	Neutral
24N-25C	-0.0073	M6R	2w26	Neutral
24N-28C	-0.0111	M6R	2w26	Neutral
25C-31C	-0.0014	M6R	2w26	Neutral
28C-29O	-0.0074	M6R	2w26	Neutral
28C-30O	-0.0097	M6R	2w26	Neutral
30O-31C	-0.0167	M6R	2w26	Neutral
31C-33C	0.0125	M6R	2w26	Neutral
33C-36N	-0.0097	M6R	2w26	Neutral
36N-38C	-0.0053	M6R	2w26	Neutral
38C-39O	-0.0085	M6R	2w26	Neutral
38C-40C	-0.0131	M6R	2w26	Neutral
40C-41S	-0.0211	M6R	2w26	Neutral
40C-46C	0	M6R	2w26	Neutral
41S-42C	-0.0078	M6R	2w26	Neutral
42C-43Cl	-0.0249	M6R	2w26	Neutral
42C-44C	-0.0014	M6R	2w26	Neutral
44C-46C	-0.0193	M6R	2w26	Neutral
1O-2C	0.0003	X-ray	2w26	Neutral
2C-3C	0.0062	X-ray	2w26	Neutral
2C-13N	0.0392	X-ray	2w26	Neutral
3C-6O	0.0211	X-ray	2w26	Neutral
6O-7C	0.02	X-ray	2w26	Neutral
7C-10C	0.0311	X-ray	2w26	Neutral
10C-13N	0.048	X-ray	2w26	Neutral
13N-14C	-0.0018	X-ray	2w26	Neutral
14C-15C	0.0198	X-ray	2w26	Neutral
14C-19C	0.0207	X-ray	2w26	Neutral
15C-17C	0.0209	X-ray	2w26	Neutral
17C-23C	0.0244	X-ray	2w26	Neutral
19C-21C	0.0114	X-ray	2w26	Neutral
21C-23C	0.0127	X-ray	2w26	Neutral
23C-24N	0.031	X-ray	2w26	Neutral
24N-25C	0.0176	X-ray	2w26	Neutral
24N-28C	0.0302	X-ray	2w26	Neutral
25C-31C	-0.0004	X-ray	2w26	Neutral
28C-29O	0.0055	X-ray	2w26	Neutral
28C-30O	-0.0156	X-ray	2w26	Neutral
30O-31C	-0.017	X-ray	2w26	Neutral
31C-33C	0.0204	X-ray	2w26	Neutral
33C-36N	0.0612	X-ray	2w26	Neutral
36N-38C	0.0418	X-ray	2w26	Neutral
38C-39O	-0.0192	X-ray	2w26	Neutral
38C-40C	0.0076	X-ray	2w26	Neutral
40C-41S	-0.121	X-ray	2w26	Neutral
40C-46C	0.0285	X-ray	2w26	Neutral
41S-42C	-0.1005	X-ray	2w26	Neutral
42C-43Cl	-0.0118	X-ray	2w26	Neutral
42C-44C	0.0376	X-ray	2w26	Neutral
44C-46C	-0.0211	X-ray	2w26	Neutral
1C-2O	-0.0046	M1	4hzz	Charged
1C-3O	-0.0185	M1	4hzz	Charged
1C-4C	0.0298	M1	4hzz	Charged
4C-5C	0.0114	M1	4hzz	Charged
4C-11C	-0.0037	M1	4hzz	Charged
5C-6C	-0.0088	M1	4hzz	Charged
6C-7N	0.0417	M1	4hzz	Charged
6C-8C	0.0018	M1	4hzz	Charged
8C-9N	-0.0027	M1	4hzz	Charged
8C-10C	0.0035	M1	4hzz	Charged
9N-15C	0.0149	M1	4hzz	Charged
10C-11C	0.0102	M1	4hzz	Charged
10C-12O	0.0014	M1	4hzz	Charged
12O-13C	0.0024	M1	4hzz	Charged
13C-14C	0.0057	M1	4hzz	Charged
13C-18C	0.0032	M1	4hzz	Charged
14C-20C	-0.0016	M1	4hzz	Charged
15C-16O	-0.0074	M1	4hzz	Charged
15C-17C	-0.0016	M1	4hzz	Charged
18C-19C	-0.0005	M1	4hzz	Charged
1C-2O	0.0025	M3	4hzz	Charged
1C-3O	0.0096	M3	4hzz	Charged
1C-4C	-0.0216	M3	4hzz	Charged
4C-5C	-0.002	M3	4hzz	Charged
4C-11C	-0.0044	M3	4hzz	Charged
5C-6C	0.0108	M3	4hzz	Charged
6C-7N	0.0187	M3	4hzz	Charged
6C-8C	0.0082	M3	4hzz	Charged
8C-9N	0.0002	M3	4hzz	Charged
8C-10C	0.0084	M3	4hzz	Charged
9N-15C	0.013	M3	4hzz	Charged
10C-11C	0.0162	M3	4hzz	Charged
10C-12O	0.007	M3	4hzz	Charged
12O-13C	0.0005	M3	4hzz	Charged
13C-14C	0.0033	M3	4hzz	Charged
13C-18C	-0.0012	M3	4hzz	Charged
14C-20C	-0.0023	M3	4hzz	Charged
15C-16O	-0.0086	M3	4hzz	Charged
15C-17C	0.0006	M3	4hzz	Charged
18C-19C	-0.0013	M3	4hzz	Charged
1C-2O	-0.0164	M5	4hzz	Charged
1C-3O	-0.0236	M5	4hzz	Charged
1C-4C	0.0457	M5	4hzz	Charged
4C-5C	0.0208	M5	4hzz	Charged
4C-11C	0.0018	M5	4hzz	Charged
5C-6C	-0.019	M5	4hzz	Charged
6C-7N	0.0928	M5	4hzz	Charged
6C-8C	-0.0051	M5	4hzz	Charged
8C-9N	-0.0006	M5	4hzz	Charged
8C-10C	0.0119	M5	4hzz	Charged
9N-15C	0.0084	M5	4hzz	Charged
10C-11C	0.0033	M5	4hzz	Charged
10C-12O	0.0015	M5	4hzz	Charged
12O-13C	0.0034	M5	4hzz	Charged
13C-14C	-0.0004	M5	4hzz	Charged
13C-18C	-0.0045	M5	4hzz	Charged
14C-20C	-0.0013	M5	4hzz	Charged
15C-16O	-0.0102	M5	4hzz	Charged
15C-17C	-0.0077	M5	4hzz	Charged
18C-19C	-0.0033	M5	4hzz	Charged
1C-2O	-0.0225	M6	4hzz	Charged
1C-3O	-0.0319	M6	4hzz	Charged
1C-4C	0.0542	M6	4hzz	Charged
4C-5C	0.0083	M6	4hzz	Charged
4C-11C	-0.0171	M6	4hzz	Charged
5C-6C	-0.009	M6	4hzz	Charged
6C-7N	0.0384	M6	4hzz	Charged
6C-8C	-0.0017	M6	4hzz	Charged
8C-9N	-0.0042	M6	4hzz	Charged
8C-10C	0.0139	M6	4hzz	Charged
9N-15C	0.0052	M6	4hzz	Charged
10C-11C	0.0164	M6	4hzz	Charged
10C-12O	-0.0021	M6	4hzz	Charged
12O-13C	-0.0115	M6	4hzz	Charged
13C-14C	0.0085	M6	4hzz	Charged
13C-18C	0.0069	M6	4hzz	Charged
14C-20C	-0.0048	M6	4hzz	Charged
15C-16O	-0.0166	M6	4hzz	Charged
15C-17C	-0.0038	M6	4hzz	Charged
18C-19C	-0.0042	M6	4hzz	Charged
1C-2O	0.0074	M8	4hzz	Charged
1C-3O	0.0241	M8	4hzz	Charged
1C-4C	-0.0381	M8	4hzz	Charged
4C-5C	-0.0097	M8	4hzz	Charged
4C-11C	0.0044	M8	4hzz	Charged
5C-6C	0.0103	M8	4hzz	Charged
6C-7N	-0.0192	M8	4hzz	Charged
6C-8C	0.0067	M8	4hzz	Charged
8C-9N	0.0031	M8	4hzz	Charged
8C-10C	0.0087	M8	4hzz	Charged
9N-15C	-0.004	M8	4hzz	Charged
10C-11C	0.0079	M8	4hzz	Charged
10C-12O	0.0091	M8	4hzz	Charged
12O-13C	0.0016	M8	4hzz	Charged
13C-14C	0.0019	M8	4hzz	Charged
13C-18C	-0.0015	M8	4hzz	Charged
14C-20C	-0.0013	M8	4hzz	Charged
15C-16O	0.0023	M8	4hzz	Charged
15C-17C	0.0016	M8	4hzz	Charged
18C-19C	-0.001	M8	4hzz	Charged
1C-2O	-0.0069	M10	4hzz	Charged
1C-3O	-0.0062	M10	4hzz	Charged
1C-4C	0.0069	M10	4hzz	Charged
4C-5C	0.0041	M10	4hzz	Charged
4C-11C	0.0083	M10	4hzz	Charged
5C-6C	-0.0005	M10	4hzz	Charged
6C-7N	0.0189	M10	4hzz	Charged
6C-8C	0.0008	M10	4hzz	Charged
8C-9N	0.0054	M10	4hzz	Charged
8C-10C	0.0088	M10	4hzz	Charged
9N-15C	-0.0089	M10	4hzz	Charged
10C-11C	-0.0022	M10	4hzz	Charged
10C-12O	0.0036	M10	4hzz	Charged
12O-13C	0.0064	M10	4hzz	Charged
13C-14C	-0.0024	M10	4hzz	Charged
13C-18C	-0.004	M10	4hzz	Charged
14C-20C	-0.0001	M10	4hzz	Charged
15C-16O	0.0027	M10	4hzz	Charged
15C-17C	-0.005	M10	4hzz	Charged
18C-19C	-0.0028	M10	4hzz	Charged
1C-2O	-0.0091	M6R	4hzz	Charged
1C-3O	-0.0099	M6R	4hzz	Charged
1C-4C	0.0029	M6R	4hzz	Charged
4C-5C	-0.0042	M6R	4hzz	Charged
4C-11C	-0.0074	M6R	4hzz	Charged
5C-6C	0.0027	M6R	4hzz	Charged
6C-7N	-0.0096	M6R	4hzz	Charged
6C-8C	0.0016	M6R	4hzz	Charged
8C-9N	0	M6R	4hzz	Charged
8C-10C	0.0126	M6R	4hzz	Charged
9N-15C	-0.0126	M6R	4hzz	Charged
10C-11C	0.0073	M6R	4hzz	Charged
10C-12O	-0.0005	M6R	4hzz	Charged
12O-13C	-0.0088	M6R	4hzz	Charged
13C-14C	0.0072	M6R	4hzz	Charged
13C-18C	0.006	M6R	4hzz	Charged
14C-20C	-0.0036	M6R	4hzz	Charged
15C-16O	-0.0038	M6R	4hzz	Charged
15C-17C	-0.0008	M6R	4hzz	Charged
18C-19C	-0.0039	M6R	4hzz	Charged
1C-2O	-0.0526	X-ray	4hzz	Charged
1C-3O	0.0968	X-ray	4hzz	Charged
1C-4C	-0.0411	X-ray	4hzz	Charged
4C-5C	0.019	X-ray	4hzz	Charged
4C-11C	0.1937	X-ray	4hzz	Charged
5C-6C	-0.0368	X-ray	4hzz	Charged
6C-7N	-0.0576	X-ray	4hzz	Charged
6C-8C	-0.0163	X-ray	4hzz	Charged
8C-9N	-0.017	X-ray	4hzz	Charged
8C-10C	-0.0055	X-ray	4hzz	Charged
9N-15C	0.0623	X-ray	4hzz	Charged
10C-11C	0.0339	X-ray	4hzz	Charged
10C-12O	-0.0514	X-ray	4hzz	Charged
12O-13C	-0.0404	X-ray	4hzz	Charged
13C-14C	-0.0275	X-ray	4hzz	Charged
13C-18C	-0.0241	X-ray	4hzz	Charged
14C-20C	-0.0365	X-ray	4hzz	Charged
15C-16O	-0.018	X-ray	4hzz	Charged
15C-17C	-0.0207	X-ray	4hzz	Charged
18C-19C	-0.0272	X-ray	4hzz	Charged
1C-2N	-0.0104	M1	4kra	Charged
1C-4C	-0.0336	M1	4kra	Charged
2N-16C	-0.0038	M1	4kra	Charged
2N-17C	-0.0048	M1	4kra	Charged
3O-7C	-0.0494	M1	4kra	Charged
4C-7C	0.0201	M1	4kra	Charged
4C-10C	0.0345	M1	4kra	Charged
5N-14C	0.0086	M1	4kra	Charged
5N-20C	-0.0022	M1	4kra	Charged
5N-23C	-0.0008	M1	4kra	Charged
6O-7C	-0.0094	M1	4kra	Charged
8N-21C	0.0092	M1	4kra	Charged
8N-22C	0.0063	M1	4kra	Charged
9O-10C	-0.0388	M1	4kra	Charged
10C-11C	0.0146	M1	4kra	Charged
11C-12C	-0.0032	M1	4kra	Charged
11C-16C	-0.0024	M1	4kra	Charged
12C-13C	-0.0088	M1	4kra	Charged
13C-14C	-0.0022	M1	4kra	Charged
13C-24F	0.0057	M1	4kra	Charged
14C-15C	-0.0116	M1	4kra	Charged
15C-16C	0.0009	M1	4kra	Charged
17C-18C	-0.0035	M1	4kra	Charged
17C-19C	-0.0099	M1	4kra	Charged
18C-19C	0.0027	M1	4kra	Charged
20C-21C	-0.003	M1	4kra	Charged
22C-23C	0.0044	M1	4kra	Charged
1C-2N	-0.0203	M3	4kra	Charged
1C-4C	-0.0292	M3	4kra	Charged
2N-16C	0.0012	M3	4kra	Charged
2N-17C	-0.0049	M3	4kra	Charged
3O-7C	-0.0474	M3	4kra	Charged
4C-7C	0.0141	M3	4kra	Charged
4C-10C	0.0343	M3	4kra	Charged
5N-14C	0.0011	M3	4kra	Charged
5N-20C	0.0063	M3	4kra	Charged
5N-23C	0.0039	M3	4kra	Charged
6O-7C	-0.003	M3	4kra	Charged
8N-21C	0.0022	M3	4kra	Charged
8N-22C	0.0167	M3	4kra	Charged
9O-10C	-0.0317	M3	4kra	Charged
10C-11C	0.0137	M3	4kra	Charged
11C-12C	0.0036	M3	4kra	Charged
11C-16C	-0.0178	M3	4kra	Charged
12C-13C	-0.0111	M3	4kra	Charged
13C-14C	0.0026	M3	4kra	Charged
13C-24F	0.0087	M3	4kra	Charged
14C-15C	-0.0131	M3	4kra	Charged
15C-16C	0.0067	M3	4kra	Charged
17C-18C	-0.007	M3	4kra	Charged
17C-19C	-0.0164	M3	4kra	Charged
18C-19C	0.0033	M3	4kra	Charged
20C-21C	-0.0064	M3	4kra	Charged
22C-23C	0.0019	M3	4kra	Charged
1C-2N	-0.0069	M5	4kra	Charged
1C-4C	-0.0313	M5	4kra	Charged
2N-16C	-0.0044	M5	4kra	Charged
2N-17C	-0.0071	M5	4kra	Charged
3O-7C	-0.0467	M5	4kra	Charged
4C-7C	0.0206	M5	4kra	Charged
4C-10C	0.0358	M5	4kra	Charged
5N-14C	0.0074	M5	4kra	Charged
5N-20C	-0.0042	M5	4kra	Charged
5N-23C	-0.004	M5	4kra	Charged
6O-7C	-0.0112	M5	4kra	Charged
8N-21C	0.0137	M5	4kra	Charged
8N-22C	0.0173	M5	4kra	Charged
9O-10C	-0.0282	M5	4kra	Charged
10C-11C	0.0029	M5	4kra	Charged
11C-12C	0.0005	M5	4kra	Charged
11C-16C	0.0047	M5	4kra	Charged
12C-13C	-0.0057	M5	4kra	Charged
13C-14C	-0.0052	M5	4kra	Charged
13C-24F	0.0088	M5	4kra	Charged
14C-15C	-0.0073	M5	4kra	Charged
15C-16C	-0.0035	M5	4kra	Charged
17C-18C	-0.0063	M5	4kra	Charged
17C-19C	-0.0155	M5	4kra	Charged
18C-19C	0.0039	M5	4kra	Charged
20C-21C	0.0043	M5	4kra	Charged
22C-23C	0.011	M5	4kra	Charged
1C-2N	-0.0123	M6	4kra	Charged
1C-4C	-0.0403	M6	4kra	Charged
2N-16C	-0.0191	M6	4kra	Charged
2N-17C	-0.0121	M6	4kra	Charged
3O-7C	-0.0598	M6	4kra	Charged
4C-7C	0.022	M6	4kra	Charged
4C-10C	0.0277	M6	4kra	Charged
5N-14C	0.0056	M6	4kra	Charged
5N-20C	-0.0132	M6	4kra	Charged
5N-23C	-0.0106	M6	4kra	Charged
6O-7C	-0.014	M6	4kra	Charged
8N-21C	-0.0123	M6	4kra	Charged
8N-22C	-0.0109	M6	4kra	Charged
9O-10C	-0.0416	M6	4kra	Charged
10C-11C	0.0054	M6	4kra	Charged
11C-12C	-0.0097	M6	4kra	Charged
11C-16C	-0.0002	M6	4kra	Charged
12C-13C	-0.0071	M6	4kra	Charged
13C-14C	-0.0104	M6	4kra	Charged
13C-24F	0.0072	M6	4kra	Charged
14C-15C	-0.0081	M6	4kra	Charged
15C-16C	0.0045	M6	4kra	Charged
17C-18C	-0.0079	M6	4kra	Charged
17C-19C	-0.0152	M6	4kra	Charged
18C-19C	0.0018	M6	4kra	Charged
20C-21C	-0.0042	M6	4kra	Charged
22C-23C	0.0005	M6	4kra	Charged
1C-2N	-0.0144	M8	4kra	Charged
1C-4C	0.0056	M8	4kra	Charged
2N-16C	0.0037	M8	4kra	Charged
2N-17C	-0.0038	M8	4kra	Charged
3O-7C	0.0123	M8	4kra	Charged
4C-7C	-0.0081	M8	4kra	Charged
4C-10C	-0.0024	M8	4kra	Charged
5N-14C	-0.0119	M8	4kra	Charged
5N-20C	0.0065	M8	4kra	Charged
5N-23C	0.0029	M8	4kra	Charged
6O-7C	-0.0019	M8	4kra	Charged
8N-21C	-0.0103	M8	4kra	Charged
8N-22C	0.0015	M8	4kra	Charged
9O-10C	0.0069	M8	4kra	Charged
10C-11C	-0.0036	M8	4kra	Charged
11C-12C	0.0078	M8	4kra	Charged
11C-16C	-0.0093	M8	4kra	Charged
12C-13C	-0.0184	M8	4kra	Charged
13C-14C	0.0053	M8	4kra	Charged
13C-24F	0.0104	M8	4kra	Charged
14C-15C	0.0008	M8	4kra	Charged
15C-16C	0.0042	M8	4kra	Charged
17C-18C	-0.0054	M8	4kra	Charged
17C-19C	-0.013	M8	4kra	Charged
18C-19C	0	M8	4kra	Charged
20C-21C	-0.0032	M8	4kra	Charged
22C-23C	0.0003	M8	4kra	Charged
1C-2N	-0.0132	M10	4kra	Charged
1C-4C	-0.0034	M10	4kra	Charged
2N-16C	0.0022	M10	4kra	Charged
2N-17C	-0.0037	M10	4kra	Charged
3O-7C	-0.0053	M10	4kra	Charged
4C-7C	0.0004	M10	4kra	Charged
4C-10C	0.0027	M10	4kra	Charged
5N-14C	-0.0055	M10	4kra	Charged
5N-20C	-0.0018	M10	4kra	Charged
5N-23C	-0.0046	M10	4kra	Charged
6O-7C	-0.0055	M10	4kra	Charged
8N-21C	0.0035	M10	4kra	Charged
8N-22C	0.0076	M10	4kra	Charged
9O-10C	0.0149	M10	4kra	Charged
10C-11C	-0.0196	M10	4kra	Charged
11C-12C	0.0078	M10	4kra	Charged
11C-16C	0.0072	M10	4kra	Charged
12C-13C	-0.0024	M10	4kra	Charged
13C-14C	0.0007	M10	4kra	Charged
13C-24F	0.0044	M10	4kra	Charged
14C-15C	0.0028	M10	4kra	Charged
15C-16C	-0.0053	M10	4kra	Charged
17C-18C	-0.0005	M10	4kra	Charged
17C-19C	-0.0078	M10	4kra	Charged
18C-19C	0.0005	M10	4kra	Charged
20C-21C	0.009	M10	4kra	Charged
22C-23C	0.0023	M10	4kra	Charged
1C-2N	-0.047	M6R	4kra	Charged
1C-4C	0.0036	M6R	4kra	Charged
2N-16C	0.0072	M6R	4kra	Charged
2N-17C	0.0249	M6R	4kra	Charged
3O-7C	0.0157	M6R	4kra	Charged
4C-7C	-0.0052	M6R	4kra	Charged
4C-10C	0.0052	M6R	4kra	Charged
5N-14C	-0.0116	M6R	4kra	Charged
5N-20C	0.0068	M6R	4kra	Charged
5N-23C	0.0086	M6R	4kra	Charged
6O-7C	0.0048	M6R	4kra	Charged
8N-21C	0.0102	M6R	4kra	Charged
8N-22C	0.0108	M6R	4kra	Charged
9O-10C	0.0161	M6R	4kra	Charged
10C-11C	-0.0178	M6R	4kra	Charged
11C-12C	0.0067	M6R	4kra	Charged
11C-16C	-0.0016	M6R	4kra	Charged
12C-13C	-0.0066	M6R	4kra	Charged
13C-14C	0.0117	M6R	4kra	Charged
13C-24F	0.0337	M6R	4kra	Charged
14C-15C	-0.0131	M6R	4kra	Charged
15C-16C	0.0077	M6R	4kra	Charged
17C-18C	0.006	M6R	4kra	Charged
17C-19C	0.0107	M6R	4kra	Charged
18C-19C	0.012	M6R	4kra	Charged
20C-21C	0.0028	M6R	4kra	Charged
22C-23C	-0.0065	M6R	4kra	Charged
1C-2N	-0.0384	X-ray	4kra	Charged
1C-4C	-0.0067	X-ray	4kra	Charged
2N-16C	0.0005	X-ray	4kra	Charged
2N-17C	0.0164	X-ray	4kra	Charged
3O-7C	-0.0567	X-ray	4kra	Charged
4C-7C	-0.013	X-ray	4kra	Charged
4C-10C	0.0206	X-ray	4kra	Charged
5N-14C	-0.0327	X-ray	4kra	Charged
5N-20C	0.0018	X-ray	4kra	Charged
5N-23C	0.0006	X-ray	4kra	Charged
6O-7C	0.0189	X-ray	4kra	Charged
8N-21C	-0.0391	X-ray	4kra	Charged
8N-22C	-0.0492	X-ray	4kra	Charged
9O-10C	0.0074	X-ray	4kra	Charged
10C-11C	-0.0188	X-ray	4kra	Charged
11C-12C	-0.0079	X-ray	4kra	Charged
11C-16C	-0.041	X-ray	4kra	Charged
12C-13C	-0.0052	X-ray	4kra	Charged
13C-14C	-0.0172	X-ray	4kra	Charged
13C-24F	0.0188	X-ray	4kra	Charged
14C-15C	-0.0107	X-ray	4kra	Charged
15C-16C	-0.0133	X-ray	4kra	Charged
17C-18C	0.0161	X-ray	4kra	Charged
17C-19C	0.0156	X-ray	4kra	Charged
18C-19C	0.0378	X-ray	4kra	Charged
20C-21C	-0.0252	X-ray	4kra	Charged
22C-23C	-0.0176	X-ray	4kra	Charged
1O-2C	-0.006	M1	4p6w	Neutral
2C-3C	0.0037	M1	4p6w	Neutral
2C-4C	0.0023	M1	4p6w	Neutral
3C-8C	-0.0021	M1	4p6w	Neutral
4C-5C	-0.0026	M1	4p6w	Neutral
5C-6C	0.0018	M1	4p6w	Neutral
5C-7C	0.0003	M1	4p6w	Neutral
6C-15C	-0.0003	M1	4p6w	Neutral
7C-8C	-0.0025	M1	4p6w	Neutral
7C-9C	-0.0048	M1	4p6w	Neutral
7C-10C	-0.0011	M1	4p6w	Neutral
10C-11Cl	-0.0025	M1	4p6w	Neutral
10C-12C	0.0011	M1	4p6w	Neutral
10C-14C	0.0015	M1	4p6w	Neutral
12C-13O	0.0072	M1	4p6w	Neutral
12C-21C	-0.0025	M1	4p6w	Neutral
14C-15C	-0.0001	M1	4p6w	Neutral
14C-16C	-0.0009	M1	4p6w	Neutral
16C-17C	0.0011	M1	4p6w	Neutral
16C-20C	-0.002	M1	4p6w	Neutral
17C-18C	-0.0009	M1	4p6w	Neutral
18C-19C	0.0029	M1	4p6w	Neutral
18C-23C	-0.0017	M1	4p6w	Neutral
20C-21C	-0.0004	M1	4p6w	Neutral
20C-22C	-0.0005	M1	4p6w	Neutral
20C-23C	-0.0095	M1	4p6w	Neutral
23C-24C	0.0014	M1	4p6w	Neutral
23C-28O	0.0027	M1	4p6w	Neutral
24C-25O	-0.002	M1	4p6w	Neutral
24C-26C	0.0013	M1	4p6w	Neutral
26C-27Cl	0.0106	M1	4p6w	Neutral
28O-29C	0.0059	M1	4p6w	Neutral
29C-30O	-0.0032	M1	4p6w	Neutral
29C-31C	-0.0024	M1	4p6w	Neutral
31C-32C	-0.0011	M1	4p6w	Neutral
31C-35O	-0.0012	M1	4p6w	Neutral
32C-33C	-0.0004	M1	4p6w	Neutral
33C-34C	0.0005	M1	4p6w	Neutral
34C-35O	-0.0016	M1	4p6w	Neutral
1O-2C	-0.0045	M3	4p6w	Neutral
2C-3C	0.0016	M3	4p6w	Neutral
2C-4C	0.0033	M3	4p6w	Neutral
3C-8C	0.0013	M3	4p6w	Neutral
4C-5C	0.0008	M3	4p6w	Neutral
5C-6C	0.0017	M3	4p6w	Neutral
5C-7C	-0.002	M3	4p6w	Neutral
6C-15C	-0.0003	M3	4p6w	Neutral
7C-8C	-0.0106	M3	4p6w	Neutral
7C-9C	-0.0104	M3	4p6w	Neutral
7C-10C	0.0028	M3	4p6w	Neutral
10C-11Cl	0.0119	M3	4p6w	Neutral
10C-12C	-0.0077	M3	4p6w	Neutral
10C-14C	0.0026	M3	4p6w	Neutral
12C-13O	0.0055	M3	4p6w	Neutral
12C-21C	0.0038	M3	4p6w	Neutral
14C-15C	0.0004	M3	4p6w	Neutral
14C-16C	-0.0017	M3	4p6w	Neutral
16C-17C	0.0063	M3	4p6w	Neutral
16C-20C	-0.0017	M3	4p6w	Neutral
17C-18C	0.0024	M3	4p6w	Neutral
18C-19C	0.0031	M3	4p6w	Neutral
18C-23C	0.015	M3	4p6w	Neutral
20C-21C	0.0031	M3	4p6w	Neutral
20C-22C	-0.0022	M3	4p6w	Neutral
20C-23C	-0.0065	M3	4p6w	Neutral
23C-24C	0.0071	M3	4p6w	Neutral
23C-28O	0.0099	M3	4p6w	Neutral
24C-25O	0.0007	M3	4p6w	Neutral
24C-26C	-0.0041	M3	4p6w	Neutral
26C-27Cl	0.0138	M3	4p6w	Neutral
28O-29C	0.0178	M3	4p6w	Neutral
29C-30O	-0.0026	M3	4p6w	Neutral
29C-31C	0.0124	M3	4p6w	Neutral
31C-32C	0.0049	M3	4p6w	Neutral
31C-35O	0.0007	M3	4p6w	Neutral
32C-33C	0.0019	M3	4p6w	Neutral
33C-34C	-0.001	M3	4p6w	Neutral
34C-35O	0	M3	4p6w	Neutral
1O-2C	-0.0045	M5	4p6w	Neutral
2C-3C	0.0017	M5	4p6w	Neutral
2C-4C	-0.0042	M5	4p6w	Neutral
3C-8C	0.0013	M5	4p6w	Neutral
4C-5C	0.0002	M5	4p6w	Neutral
5C-6C	0.0035	M5	4p6w	Neutral
5C-7C	0.0052	M5	4p6w	Neutral
6C-15C	-0.0058	M5	4p6w	Neutral
7C-8C	-0.0003	M5	4p6w	Neutral
7C-9C	-0.0124	M5	4p6w	Neutral
7C-10C	-0.0093	M5	4p6w	Neutral
10C-11Cl	0.0082	M5	4p6w	Neutral
10C-12C	-0.0053	M5	4p6w	Neutral
10C-14C	-0.0013	M5	4p6w	Neutral
12C-13O	0.0099	M5	4p6w	Neutral
12C-21C	-0.0045	M5	4p6w	Neutral
14C-15C	-0.0005	M5	4p6w	Neutral
14C-16C	-0.0035	M5	4p6w	Neutral
16C-17C	0.0063	M5	4p6w	Neutral
16C-20C	-0.0086	M5	4p6w	Neutral
17C-18C	0.0032	M5	4p6w	Neutral
18C-19C	0.0019	M5	4p6w	Neutral
18C-23C	0.0036	M5	4p6w	Neutral
20C-21C	-0.0027	M5	4p6w	Neutral
20C-22C	0.0014	M5	4p6w	Neutral
20C-23C	-0.0161	M5	4p6w	Neutral
23C-24C	0.0035	M5	4p6w	Neutral
23C-28O	0.0175	M5	4p6w	Neutral
24C-25O	-0.0034	M5	4p6w	Neutral
24C-26C	-0.0057	M5	4p6w	Neutral
26C-27Cl	0.0149	M5	4p6w	Neutral
28O-29C	0.0078	M5	4p6w	Neutral
29C-30O	-0.0084	M5	4p6w	Neutral
29C-31C	0.0027	M5	4p6w	Neutral
31C-32C	0.003	M5	4p6w	Neutral
31C-35O	0.0039	M5	4p6w	Neutral
32C-33C	0.0003	M5	4p6w	Neutral
33C-34C	0.0012	M5	4p6w	Neutral
34C-35O	0.0046	M5	4p6w	Neutral
1O-2C	-0.0077	M6	4p6w	Neutral
2C-3C	-0.005	M6	4p6w	Neutral
2C-4C	-0.0076	M6	4p6w	Neutral
3C-8C	-0.0049	M6	4p6w	Neutral
4C-5C	-0.0026	M6	4p6w	Neutral
5C-6C	-0.0053	M6	4p6w	Neutral
5C-7C	-0.0104	M6	4p6w	Neutral
6C-15C	-0.002	M6	4p6w	Neutral
7C-8C	-0.0074	M6	4p6w	Neutral
7C-9C	-0.0118	M6	4p6w	Neutral
7C-10C	-0.0144	M6	4p6w	Neutral
10C-11Cl	-0.0126	M6	4p6w	Neutral
10C-12C	-0.0056	M6	4p6w	Neutral
10C-14C	-0.0101	M6	4p6w	Neutral
12C-13O	-0.0035	M6	4p6w	Neutral
12C-21C	0.0008	M6	4p6w	Neutral
14C-15C	-0.0016	M6	4p6w	Neutral
14C-16C	0.0047	M6	4p6w	Neutral
16C-17C	0.0006	M6	4p6w	Neutral
16C-20C	-0.0055	M6	4p6w	Neutral
17C-18C	-0.0062	M6	4p6w	Neutral
18C-19C	0.0022	M6	4p6w	Neutral
18C-23C	0.0043	M6	4p6w	Neutral
20C-21C	-0.0042	M6	4p6w	Neutral
20C-22C	-0.0099	M6	4p6w	Neutral
20C-23C	-0.0096	M6	4p6w	Neutral
23C-24C	-0.0021	M6	4p6w	Neutral
23C-28O	-0.0077	M6	4p6w	Neutral
24C-25O	-0.0066	M6	4p6w	Neutral
24C-26C	-0.0068	M6	4p6w	Neutral
26C-27Cl	0.0103	M6	4p6w	Neutral
28O-29C	0.005	M6	4p6w	Neutral
29C-30O	-0.0069	M6	4p6w	Neutral
29C-31C	-0.0007	M6	4p6w	Neutral
31C-32C	0.012	M6	4p6w	Neutral
31C-35O	-0.007	M6	4p6w	Neutral
32C-33C	-0.0158	M6	4p6w	Neutral
33C-34C	0.0064	M6	4p6w	Neutral
34C-35O	-0.015	M6	4p6w	Neutral
1O-2C	0.0001	M8	4p6w	Neutral
2C-3C	0.0003	M8	4p6w	Neutral
2C-4C	0.0034	M8	4p6w	Neutral
3C-8C	0.0017	M8	4p6w	Neutral
4C-5C	0.0022	M8	4p6w	Neutral
5C-6C	0.0008	M8	4p6w	Neutral
5C-7C	-0.0014	M8	4p6w	Neutral
6C-15C	-0.0002	M8	4p6w	Neutral
7C-8C	-0.0065	M8	4p6w	Neutral
7C-9C	-0.01	M8	4p6w	Neutral
7C-10C	0.0042	M8	4p6w	Neutral
10C-11Cl	0.0081	M8	4p6w	Neutral
10C-12C	-0.0085	M8	4p6w	Neutral
10C-14C	0.0026	M8	4p6w	Neutral
12C-13O	0.0024	M8	4p6w	Neutral
12C-21C	0.0051	M8	4p6w	Neutral
14C-15C	0.001	M8	4p6w	Neutral
14C-16C	-0.0008	M8	4p6w	Neutral
16C-17C	0.007	M8	4p6w	Neutral
16C-20C	0.0006	M8	4p6w	Neutral
17C-18C	0.0037	M8	4p6w	Neutral
18C-19C	0.0015	M8	4p6w	Neutral
18C-23C	0.0159	M8	4p6w	Neutral
20C-21C	0.0047	M8	4p6w	Neutral
20C-22C	-0.0027	M8	4p6w	Neutral
20C-23C	-0.0018	M8	4p6w	Neutral
23C-24C	0.0066	M8	4p6w	Neutral
23C-28O	0.0102	M8	4p6w	Neutral
24C-25O	0.001	M8	4p6w	Neutral
24C-26C	-0.0038	M8	4p6w	Neutral
26C-27Cl	0.0023	M8	4p6w	Neutral
28O-29C	0.0143	M8	4p6w	Neutral
29C-30O	-0.0015	M8	4p6w	Neutral
29C-31C	0.0148	M8	4p6w	Neutral
31C-32C	0.0041	M8	4p6w	Neutral
31C-35O	0.0035	M8	4p6w	Neutral
32C-33C	0.0041	M8	4p6w	Neutral
33C-34C	-0.0017	M8	4p6w	Neutral
34C-35O	0.005	M8	4p6w	Neutral
1O-2C	-0.0008	M10	4p6w	Neutral
2C-3C	0.0015	M10	4p6w	Neutral
2C-4C	-0.0026	M10	4p6w	Neutral
3C-8C	-0.0007	M10	4p6w	Neutral
4C-5C	0.0001	M10	4p6w	Neutral
5C-6C	0.0036	M10	4p6w	Neutral
5C-7C	0.0064	M10	4p6w	Neutral
6C-15C	-0.0057	M10	4p6w	Neutral
7C-8C	0.0046	M10	4p6w	Neutral
7C-9C	-0.0102	M10	4p6w	Neutral
7C-10C	-0.0087	M10	4p6w	Neutral
10C-11Cl	0.0058	M10	4p6w	Neutral
10C-12C	-0.0071	M10	4p6w	Neutral
10C-14C	-0.0027	M10	4p6w	Neutral
12C-13O	0.006	M10	4p6w	Neutral
12C-21C	-0.0027	M10	4p6w	Neutral
14C-15C	-0.0008	M10	4p6w	Neutral
14C-16C	-0.003	M10	4p6w	Neutral
16C-17C	0.006	M10	4p6w	Neutral
16C-20C	-0.0076	M10	4p6w	Neutral
17C-18C	0.0043	M10	4p6w	Neutral
18C-19C	-0.0008	M10	4p6w	Neutral
18C-23C	0.0045	M10	4p6w	Neutral
20C-21C	-0.0018	M10	4p6w	Neutral
20C-22C	0.0018	M10	4p6w	Neutral
20C-23C	-0.0099	M10	4p6w	Neutral
23C-24C	0.0042	M10	4p6w	Neutral
23C-28O	0.0178	M10	4p6w	Neutral
24C-25O	-0.007	M10	4p6w	Neutral
24C-26C	-0.0026	M10	4p6w	Neutral
26C-27Cl	0.0032	M10	4p6w	Neutral
28O-29C	0.0032	M10	4p6w	Neutral
29C-30O	-0.0081	M10	4p6w	Neutral
29C-31C	0.0067	M10	4p6w	Neutral
31C-32C	0.0033	M10	4p6w	Neutral
31C-35O	0.0068	M10	4p6w	Neutral
32C-33C	0.0028	M10	4p6w	Neutral
33C-34C	0.001	M10	4p6w	Neutral
34C-35O	0.0099	M10	4p6w	Neutral
1O-2C	-0.002	M6R	4p6w	Neutral
2C-3C	-0.0072	M6R	4p6w	Neutral
2C-4C	-0.0088	M6R	4p6w	Neutral
3C-8C	-0.0034	M6R	4p6w	Neutral
4C-5C	-0.0006	M6R	4p6w	Neutral
5C-6C	-0.0062	M6R	4p6w	Neutral
5C-7C	-0.0103	M6R	4p6w	Neutral
6C-15C	-0.0014	M6R	4p6w	Neutral
7C-8C	-0.003	M6R	4p6w	Neutral
7C-9C	-0.0105	M6R	4p6w	Neutral
7C-10C	-0.0139	M6R	4p6w	Neutral
10C-11Cl	-0.0163	M6R	4p6w	Neutral
10C-12C	-0.0062	M6R	4p6w	Neutral
10C-14C	-0.0091	M6R	4p6w	Neutral
12C-13O	-0.0067	M6R	4p6w	Neutral
12C-21C	0.0026	M6R	4p6w	Neutral
14C-15C	-0.002	M6R	4p6w	Neutral
14C-16C	0.0058	M6R	4p6w	Neutral
16C-17C	0.0013	M6R	4p6w	Neutral
16C-20C	-0.0035	M6R	4p6w	Neutral
17C-18C	-0.0057	M6R	4p6w	Neutral
18C-19C	0.0008	M6R	4p6w	Neutral
18C-23C	0.0042	M6R	4p6w	Neutral
20C-21C	-0.0034	M6R	4p6w	Neutral
20C-22C	-0.0102	M6R	4p6w	Neutral
20C-23C	-0.0048	M6R	4p6w	Neutral
23C-24C	-0.0036	M6R	4p6w	Neutral
23C-28O	-0.0076	M6R	4p6w	Neutral
24C-25O	-0.0052	M6R	4p6w	Neutral
24C-26C	-0.0074	M6R	4p6w	Neutral
26C-27Cl	-0.004	M6R	4p6w	Neutral
28O-29C	0	M6R	4p6w	Neutral
29C-30O	-0.004	M6R	4p6w	Neutral
29C-31C	0.0003	M6R	4p6w	Neutral
31C-32C	0.0106	M6R	4p6w	Neutral
31C-35O	-0.0039	M6R	4p6w	Neutral
32C-33C	-0.014	M6R	4p6w	Neutral
33C-34C	0.0052	M6R	4p6w	Neutral
34C-35O	-0.0098	M6R	4p6w	Neutral
1O-2C	0.0258	X-ray	4p6w	Neutral
2C-3C	-0.0903	X-ray	4p6w	Neutral
2C-4C	-0.0694	X-ray	4p6w	Neutral
3C-8C	0.0544	X-ray	4p6w	Neutral
4C-5C	0.0418	X-ray	4p6w	Neutral
5C-6C	0.008	X-ray	4p6w	Neutral
5C-7C	-0.0124	X-ray	4p6w	Neutral
6C-15C	0.0032	X-ray	4p6w	Neutral
7C-8C	-0.0399	X-ray	4p6w	Neutral
7C-9C	-0.0342	X-ray	4p6w	Neutral
7C-10C	-0.0116	X-ray	4p6w	Neutral
10C-11Cl	-0.034	X-ray	4p6w	Neutral
10C-12C	-0.0406	X-ray	4p6w	Neutral
10C-14C	0.0028	X-ray	4p6w	Neutral
12C-13O	0.0251	X-ray	4p6w	Neutral
12C-21C	-0.0089	X-ray	4p6w	Neutral
14C-15C	-0.0065	X-ray	4p6w	Neutral
14C-16C	0.0024	X-ray	4p6w	Neutral
16C-17C	-0.0008	X-ray	4p6w	Neutral
16C-20C	-0.0235	X-ray	4p6w	Neutral
17C-18C	-0.0257	X-ray	4p6w	Neutral
18C-19C	0.0038	X-ray	4p6w	Neutral
18C-23C	0.0087	X-ray	4p6w	Neutral
20C-21C	-0.0006	X-ray	4p6w	Neutral
20C-22C	0.0122	X-ray	4p6w	Neutral
20C-23C	-0.057	X-ray	4p6w	Neutral
23C-24C	-0.0074	X-ray	4p6w	Neutral
23C-28O	0.0114	X-ray	4p6w	Neutral
24C-25O	0.1135	X-ray	4p6w	Neutral
24C-26C	0.0008	X-ray	4p6w	Neutral
26C-27Cl	0.0793	X-ray	4p6w	Neutral
28O-29C	0.1323	X-ray	4p6w	Neutral
29C-30O	0.0243	X-ray	4p6w	Neutral
29C-31C	-0.0046	X-ray	4p6w	Neutral
31C-32C	0.0027	X-ray	4p6w	Neutral
31C-35O	-0.0077	X-ray	4p6w	Neutral
32C-33C	-0.0453	X-ray	4p6w	Neutral
33C-34C	0.0189	X-ray	4p6w	Neutral
34C-35O	0.0168	X-ray	4p6w	Neutral
1C-3C	0.001	M1	5hls	Neutral
1C-11C	-0.0005	M1	5hls	Neutral
3C-5C	0.0008	M1	5hls	Neutral
5C-6Cl	-0.0001	M1	5hls	Neutral
5C-7C	0	M1	5hls	Neutral
7C-9C	-0.0011	M1	5hls	Neutral
9C-11C	-0.0016	M1	5hls	Neutral
11C-12C	-0.0034	M1	5hls	Neutral
12C-13N	0.0008	M1	5hls	Neutral
12C-14C	-0.0021	M1	5hls	Neutral
13N-33C	-0.0032	M1	5hls	Neutral
14C-15C	-0.0017	M1	5hls	Neutral
14C-23C	-0.0006	M1	5hls	Neutral
15C-17C	-0.0015	M1	5hls	Neutral
17C-19C	-0.0004	M1	5hls	Neutral
19C-21C	-0.0009	M1	5hls	Neutral
21C-23C	0.0013	M1	5hls	Neutral
23C-24C	0.0011	M1	5hls	Neutral
24C-25C	-0.0019	M1	5hls	Neutral
24C-32C	0	M1	5hls	Neutral
25C-26C	-0.0044	M1	5hls	Neutral
25C-30N	0.0053	M1	5hls	Neutral
30N-31O	-0.0204	M1	5hls	Neutral
31O-32C	-0.0029	M1	5hls	Neutral
32C-33C	-0.0025	M1	5hls	Neutral
33C-35C	-0.0038	M1	5hls	Neutral
35C-38C	-0.0016	M1	5hls	Neutral
38C-39O	-0.0028	M1	5hls	Neutral
38C-40N	0.0003	M1	5hls	Neutral
1C-3C	-0.0022	M3	5hls	Neutral
1C-11C	-0.0015	M3	5hls	Neutral
3C-5C	0.0012	M3	5hls	Neutral
5C-6Cl	-0.0052	M3	5hls	Neutral
5C-7C	-0.0007	M3	5hls	Neutral
7C-9C	-0.0045	M3	5hls	Neutral
9C-11C	-0.0035	M3	5hls	Neutral
11C-12C	-0.009	M3	5hls	Neutral
12C-13N	0.0054	M3	5hls	Neutral
12C-14C	0.0081	M3	5hls	Neutral
13N-33C	0.0016	M3	5hls	Neutral
14C-15C	-0.0028	M3	5hls	Neutral
14C-23C	0.0046	M3	5hls	Neutral
15C-17C	-0.0053	M3	5hls	Neutral
17C-19C	-0.0014	M3	5hls	Neutral
19C-21C	-0.0015	M3	5hls	Neutral
21C-23C	0.0002	M3	5hls	Neutral
23C-24C	0.0069	M3	5hls	Neutral
24C-25C	-0.0022	M3	5hls	Neutral
24C-32C	0.0009	M3	5hls	Neutral
25C-26C	-0.0075	M3	5hls	Neutral
25C-30N	-0.0017	M3	5hls	Neutral
30N-31O	-0.0228	M3	5hls	Neutral
31O-32C	-0.0061	M3	5hls	Neutral
32C-33C	-0.009	M3	5hls	Neutral
33C-35C	-0.001	M3	5hls	Neutral
35C-38C	-0.0043	M3	5hls	Neutral
38C-39O	0.0003	M3	5hls	Neutral
38C-40N	0.0027	M3	5hls	Neutral
1C-3C	-0.0025	M5	5hls	Neutral
1C-11C	0.0003	M5	5hls	Neutral
3C-5C	0	M5	5hls	Neutral
5C-6Cl	-0.0046	M5	5hls	Neutral
5C-7C	-0.0021	M5	5hls	Neutral
7C-9C	-0.004	M5	5hls	Neutral
9C-11C	0.0012	M5	5hls	Neutral
11C-12C	-0.0115	M5	5hls	Neutral
12C-13N	0.0192	M5	5hls	Neutral
12C-14C	0.0038	M5	5hls	Neutral
13N-33C	-0.017	M5	5hls	Neutral
14C-15C	0.004	M5	5hls	Neutral
14C-23C	0.0033	M5	5hls	Neutral
15C-17C	0.0025	M5	5hls	Neutral
17C-19C	-0.0041	M5	5hls	Neutral
19C-21C	0.0055	M5	5hls	Neutral
21C-23C	-0.0094	M5	5hls	Neutral
23C-24C	-0.0021	M5	5hls	Neutral
24C-25C	-0.0038	M5	5hls	Neutral
24C-32C	0	M5	5hls	Neutral
25C-26C	-0.0128	M5	5hls	Neutral
25C-30N	0.0066	M5	5hls	Neutral
30N-31O	-0.0157	M5	5hls	Neutral
31O-32C	0.008	M5	5hls	Neutral
32C-33C	-0.0093	M5	5hls	Neutral
33C-35C	-0.0101	M5	5hls	Neutral
35C-38C	-0.0022	M5	5hls	Neutral
38C-39O	-0.0094	M5	5hls	Neutral
38C-40N	0.0054	M5	5hls	Neutral
1C-3C	-0.0037	M6	5hls	Neutral
1C-11C	-0.003	M6	5hls	Neutral
3C-5C	0.0005	M6	5hls	Neutral
5C-6Cl	-0.0112	M6	5hls	Neutral
5C-7C	-0.0066	M6	5hls	Neutral
7C-9C	-0.0094	M6	5hls	Neutral
9C-11C	-0.0047	M6	5hls	Neutral
11C-12C	-0.0189	M6	5hls	Neutral
12C-13N	-0.0063	M6	5hls	Neutral
12C-14C	-0.0146	M6	5hls	Neutral
13N-33C	-0.0154	M6	5hls	Neutral
14C-15C	-0.0079	M6	5hls	Neutral
14C-23C	-0.0042	M6	5hls	Neutral
15C-17C	-0.0056	M6	5hls	Neutral
17C-19C	-0.0073	M6	5hls	Neutral
19C-21C	-0.0094	M6	5hls	Neutral
21C-23C	-0.0072	M6	5hls	Neutral
23C-24C	-0.0113	M6	5hls	Neutral
24C-25C	-0.0049	M6	5hls	Neutral
24C-32C	0.0147	M6	5hls	Neutral
25C-26C	-0.0157	M6	5hls	Neutral
25C-30N	0	M6	5hls	Neutral
30N-31O	-0.0428	M6	5hls	Neutral
31O-32C	-0.0019	M6	5hls	Neutral
32C-33C	-0.0107	M6	5hls	Neutral
33C-35C	-0.0017	M6	5hls	Neutral
35C-38C	-0.0016	M6	5hls	Neutral
38C-39O	-0.014	M6	5hls	Neutral
38C-40N	-0.0073	M6	5hls	Neutral
1C-3C	-0.0038	M8	5hls	Neutral
1C-11C	-0.0011	M8	5hls	Neutral
3C-5C	0.0007	M8	5hls	Neutral
5C-6Cl	-0.0079	M8	5hls	Neutral
5C-7C	-0.0013	M8	5hls	Neutral
7C-9C	-0.0052	M8	5hls	Neutral
9C-11C	-0.0054	M8	5hls	Neutral
11C-12C	-0.0109	M8	5hls	Neutral
12C-13N	0.0064	M8	5hls	Neutral
12C-14C	0.0064	M8	5hls	Neutral
13N-33C	0.0031	M8	5hls	Neutral
14C-15C	-0.0037	M8	5hls	Neutral
14C-23C	0.0016	M8	5hls	Neutral
15C-17C	-0.0058	M8	5hls	Neutral
17C-19C	-0.0037	M8	5hls	Neutral
19C-21C	-0.0002	M8	5hls	Neutral
21C-23C	-0.0023	M8	5hls	Neutral
23C-24C	0.0041	M8	5hls	Neutral
24C-25C	-0.002	M8	5hls	Neutral
24C-32C	0.0014	M8	5hls	Neutral
25C-26C	-0.01	M8	5hls	Neutral
25C-30N	-0.0018	M8	5hls	Neutral
30N-31O	-0.0119	M8	5hls	Neutral
31O-32C	-0.0021	M8	5hls	Neutral
32C-33C	-0.0114	M8	5hls	Neutral
33C-35C	0.0004	M8	5hls	Neutral
35C-38C	-0.0051	M8	5hls	Neutral
38C-39O	-0.0026	M8	5hls	Neutral
38C-40N	0.0065	M8	5hls	Neutral
1C-3C	-0.0021	M10	5hls	Neutral
1C-11C	-0.0001	M10	5hls	Neutral
3C-5C	-0.0011	M10	5hls	Neutral
5C-6Cl	-0.0104	M10	5hls	Neutral
5C-7C	-0.0031	M10	5hls	Neutral
7C-9C	-0.0024	M10	5hls	Neutral
9C-11C	0.0043	M10	5hls	Neutral
11C-12C	-0.0083	M10	5hls	Neutral
12C-13N	0.0204	M10	5hls	Neutral
12C-14C	0.0079	M10	5hls	Neutral
13N-33C	-0.0135	M10	5hls	Neutral
14C-15C	0.0075	M10	5hls	Neutral
14C-23C	0.0055	M10	5hls	Neutral
15C-17C	0.0044	M10	5hls	Neutral
17C-19C	-0.0047	M10	5hls	Neutral
19C-21C	0.0085	M10	5hls	Neutral
21C-23C	-0.0082	M10	5hls	Neutral
23C-24C	-0.0002	M10	5hls	Neutral
24C-25C	-0.0019	M10	5hls	Neutral
24C-32C	0.0007	M10	5hls	Neutral
25C-26C	-0.0094	M10	5hls	Neutral
25C-30N	0.0029	M10	5hls	Neutral
30N-31O	-0.0011	M10	5hls	Neutral
31O-32C	0.0108	M10	5hls	Neutral
32C-33C	-0.0082	M10	5hls	Neutral
33C-35C	-0.0041	M10	5hls	Neutral
35C-38C	-0.0021	M10	5hls	Neutral
38C-39O	-0.0081	M10	5hls	Neutral
38C-40N	0.0118	M10	5hls	Neutral
1C-3C	-0.0044	M6R	5hls	Neutral
1C-11C	-0.0023	M6R	5hls	Neutral
3C-5C	-0.0001	M6R	5hls	Neutral
5C-6Cl	-0.0137	M6R	5hls	Neutral
5C-7C	-0.006	M6R	5hls	Neutral
7C-9C	-0.0088	M6R	5hls	Neutral
9C-11C	-0.006	M6R	5hls	Neutral
11C-12C	-0.0175	M6R	5hls	Neutral
12C-13N	-0.0041	M6R	5hls	Neutral
12C-14C	-0.016	M6R	5hls	Neutral
13N-33C	-0.0129	M6R	5hls	Neutral
14C-15C	-0.0082	M6R	5hls	Neutral
14C-23C	-0.0047	M6R	5hls	Neutral
15C-17C	-0.0064	M6R	5hls	Neutral
17C-19C	-0.0068	M6R	5hls	Neutral
19C-21C	-0.006	M6R	5hls	Neutral
21C-23C	-0.0072	M6R	5hls	Neutral
23C-24C	-0.0099	M6R	5hls	Neutral
24C-25C	-0.0031	M6R	5hls	Neutral
24C-32C	0.013	M6R	5hls	Neutral
25C-26C	-0.0166	M6R	5hls	Neutral
25C-30N	-0.0029	M6R	5hls	Neutral
30N-31O	-0.0303	M6R	5hls	Neutral
31O-32C	0.0025	M6R	5hls	Neutral
32C-33C	-0.0116	M6R	5hls	Neutral
33C-35C	-0.0014	M6R	5hls	Neutral
35C-38C	-0.0018	M6R	5hls	Neutral
38C-39O	-0.0131	M6R	5hls	Neutral
38C-40N	-0.0047	M6R	5hls	Neutral
1C-3C	-0.0044	X-ray	5hls	Neutral
1C-11C	-0.0204	X-ray	5hls	Neutral
3C-5C	-0.0158	X-ray	5hls	Neutral
5C-6Cl	-0.0019	X-ray	5hls	Neutral
5C-7C	-0.0199	X-ray	5hls	Neutral
7C-9C	-0.0191	X-ray	5hls	Neutral
9C-11C	-0.0329	X-ray	5hls	Neutral
11C-12C	-0.022	X-ray	5hls	Neutral
12C-13N	0.0251	X-ray	5hls	Neutral
12C-14C	-0.0212	X-ray	5hls	Neutral
13N-33C	0.0133	X-ray	5hls	Neutral
14C-15C	-0.0273	X-ray	5hls	Neutral
14C-23C	-0.036	X-ray	5hls	Neutral
15C-17C	-0.0053	X-ray	5hls	Neutral
17C-19C	-0.0291	X-ray	5hls	Neutral
19C-21C	-0.0106	X-ray	5hls	Neutral
21C-23C	-0.0247	X-ray	5hls	Neutral
23C-24C	-0.0097	X-ray	5hls	Neutral
24C-25C	-0.0068	X-ray	5hls	Neutral
24C-32C	0.0141	X-ray	5hls	Neutral
25C-26C	-0.0364	X-ray	5hls	Neutral
25C-30N	0.0317	X-ray	5hls	Neutral
30N-31O	-0.0073	X-ray	5hls	Neutral
31O-32C	0.0191	X-ray	5hls	Neutral
32C-33C	-0.04	X-ray	5hls	Neutral
33C-35C	0.0049	X-ray	5hls	Neutral
35C-38C	-0.0404	X-ray	5hls	Neutral
38C-39O	-0.0072	X-ray	5hls	Neutral
38C-40N	0.0071	X-ray	5hls	Neutral
1N-2C	0.0115	M1	5kr1	Neutral
2C-3C	-0.0006	M1	5kr1	Neutral
2C-7C	0.002	M1	5kr1	Neutral
3C-4C	0.0025	M1	5kr1	Neutral
4C-5C	-0.0013	M1	5kr1	Neutral
5C-6C	-0.0004	M1	5kr1	Neutral
5C-8S	0.0113	M1	5kr1	Neutral
6C-7C	0.0028	M1	5kr1	Neutral
8S-9O	0.002	M1	5kr1	Neutral
8S-10O	-0.0035	M1	5kr1	Neutral
8S-11N	-0.0033	M1	5kr1	Neutral
11N-12C	-0.003	M1	5kr1	Neutral
11N-16C	-0.0014	M1	5kr1	Neutral
12C-13C	0.0004	M1	5kr1	Neutral
13C-14C	0.0015	M1	5kr1	Neutral
13C-15C	-0.002	M1	5kr1	Neutral
16C-17C	-0.0027	M1	5kr1	Neutral
17C-18O	0.0026	M1	5kr1	Neutral
17C-19C	-0.001	M1	5kr1	Neutral
19C-20N	0.0017	M1	5kr1	Neutral
19C-32C	0.0004	M1	5kr1	Neutral
20N-21C	0.0133	M1	5kr1	Neutral
21C-22O	-0.0053	M1	5kr1	Neutral
21C-23O	0.0003	M1	5kr1	Neutral
23O-24C	0.0068	M1	5kr1	Neutral
24C-25C	0.0003	M1	5kr1	Neutral
24C-31C	0.0007	M1	5kr1	Neutral
25C-26O	0.0015	M1	5kr1	Neutral
26O-27C	-0.0021	M1	5kr1	Neutral
27C-28O	0.0046	M1	5kr1	Neutral
27C-31C	0.0015	M1	5kr1	Neutral
28O-29C	-0.0058	M1	5kr1	Neutral
29C-30C	0.0003	M1	5kr1	Neutral
30C-31C	0.0017	M1	5kr1	Neutral
32C-38C	0.001	M1	5kr1	Neutral
33C-34C	0.0013	M1	5kr1	Neutral
33C-38C	-0.0002	M1	5kr1	Neutral
34C-35C	-0.0016	M1	5kr1	Neutral
35C-36C	0	M1	5kr1	Neutral
36C-37C	-0.0007	M1	5kr1	Neutral
37C-38C	-0.0004	M1	5kr1	Neutral
1N-2C	0.0148	M3	5kr1	Neutral
2C-3C	-0.0024	M3	5kr1	Neutral
2C-7C	-0.0014	M3	5kr1	Neutral
3C-4C	0.0018	M3	5kr1	Neutral
4C-5C	-0.0053	M3	5kr1	Neutral
5C-6C	-0.0033	M3	5kr1	Neutral
5C-8S	0.0113	M3	5kr1	Neutral
6C-7C	0.0033	M3	5kr1	Neutral
8S-9O	-0.0011	M3	5kr1	Neutral
8S-10O	-0.0044	M3	5kr1	Neutral
8S-11N	0.0044	M3	5kr1	Neutral
11N-12C	-0.0049	M3	5kr1	Neutral
11N-16C	-0.0045	M3	5kr1	Neutral
12C-13C	-0.0023	M3	5kr1	Neutral
13C-14C	0.0034	M3	5kr1	Neutral
13C-15C	-0.0027	M3	5kr1	Neutral
16C-17C	-0.0105	M3	5kr1	Neutral
17C-18O	-0.0035	M3	5kr1	Neutral
17C-19C	0.0023	M3	5kr1	Neutral
19C-20N	-0.0016	M3	5kr1	Neutral
19C-32C	0.0013	M3	5kr1	Neutral
20N-21C	0.0175	M3	5kr1	Neutral
21C-22O	-0.0031	M3	5kr1	Neutral
21C-23O	-0.0006	M3	5kr1	Neutral
23O-24C	0.0072	M3	5kr1	Neutral
24C-25C	-0.0007	M3	5kr1	Neutral
24C-31C	0.0011	M3	5kr1	Neutral
25C-26O	0.0054	M3	5kr1	Neutral
26O-27C	-0.0075	M3	5kr1	Neutral
27C-28O	0.0048	M3	5kr1	Neutral
27C-31C	0.0105	M3	5kr1	Neutral
28O-29C	-0.0059	M3	5kr1	Neutral
29C-30C	0.0011	M3	5kr1	Neutral
30C-31C	0.002	M3	5kr1	Neutral
32C-38C	0.0031	M3	5kr1	Neutral
33C-34C	-0.0005	M3	5kr1	Neutral
33C-38C	0.0014	M3	5kr1	Neutral
34C-35C	-0.0011	M3	5kr1	Neutral
35C-36C	-0.0021	M3	5kr1	Neutral
36C-37C	-0.0001	M3	5kr1	Neutral
37C-38C	-0.0008	M3	5kr1	Neutral
1N-2C	0.0144	M5	5kr1	Neutral
2C-3C	-0.0021	M5	5kr1	Neutral
2C-7C	-0.0015	M5	5kr1	Neutral
3C-4C	0.0011	M5	5kr1	Neutral
4C-5C	-0.0052	M5	5kr1	Neutral
5C-6C	-0.0031	M5	5kr1	Neutral
5C-8S	0.0113	M5	5kr1	Neutral
6C-7C	0.0028	M5	5kr1	Neutral
8S-9O	-0.0004	M5	5kr1	Neutral
8S-10O	-0.0048	M5	5kr1	Neutral
8S-11N	0.0045	M5	5kr1	Neutral
11N-12C	-0.0054	M5	5kr1	Neutral
11N-16C	-0.0044	M5	5kr1	Neutral
12C-13C	-0.0026	M5	5kr1	Neutral
13C-14C	0.0035	M5	5kr1	Neutral
13C-15C	-0.0027	M5	5kr1	Neutral
16C-17C	-0.0147	M5	5kr1	Neutral
17C-18O	0.0054	M5	5kr1	Neutral
17C-19C	0.0016	M5	5kr1	Neutral
19C-20N	0.002	M5	5kr1	Neutral
19C-32C	-0.0037	M5	5kr1	Neutral
20N-21C	0.0036	M5	5kr1	Neutral
21C-22O	-0.0025	M5	5kr1	Neutral
21C-23O	-0.0063	M5	5kr1	Neutral
23O-24C	0.0057	M5	5kr1	Neutral
24C-25C	-0.0054	M5	5kr1	Neutral
24C-31C	-0.0016	M5	5kr1	Neutral
25C-26O	0.0063	M5	5kr1	Neutral
26O-27C	-0.0007	M5	5kr1	Neutral
27C-28O	0.0048	M5	5kr1	Neutral
27C-31C	-0.0018	M5	5kr1	Neutral
28O-29C	-0.001	M5	5kr1	Neutral
29C-30C	-0.0019	M5	5kr1	Neutral
30C-31C	0.0005	M5	5kr1	Neutral
32C-38C	-0.0023	M5	5kr1	Neutral
33C-34C	0.0015	M5	5kr1	Neutral
33C-38C	0.0012	M5	5kr1	Neutral
34C-35C	-0.0003	M5	5kr1	Neutral
35C-36C	-0.0014	M5	5kr1	Neutral
36C-37C	0.0015	M5	5kr1	Neutral
37C-38C	-0.0009	M5	5kr1	Neutral
1N-2C	-0.0042	M6	5kr1	Neutral
2C-3C	-0.0018	M6	5kr1	Neutral
2C-7C	-0.0047	M6	5kr1	Neutral
3C-4C	-0.0031	M6	5kr1	Neutral
4C-5C	-0.011	M6	5kr1	Neutral
5C-6C	-0.0112	M6	5kr1	Neutral
5C-8S	0.0257	M6	5kr1	Neutral
6C-7C	-0.0053	M6	5kr1	Neutral
8S-9O	-0.0184	M6	5kr1	Neutral
8S-10O	-0.025	M6	5kr1	Neutral
8S-11N	0.0056	M6	5kr1	Neutral
11N-12C	-0.0249	M6	5kr1	Neutral
11N-16C	-0.0233	M6	5kr1	Neutral
12C-13C	0.0044	M6	5kr1	Neutral
13C-14C	-0.0011	M6	5kr1	Neutral
13C-15C	-0.0041	M6	5kr1	Neutral
16C-17C	0.0038	M6	5kr1	Neutral
17C-18O	-0.0008	M6	5kr1	Neutral
17C-19C	0.0032	M6	5kr1	Neutral
19C-20N	-0.0015	M6	5kr1	Neutral
19C-32C	-0.0013	M6	5kr1	Neutral
20N-21C	0.0006	M6	5kr1	Neutral
21C-22O	-0.0149	M6	5kr1	Neutral
21C-23O	0.0014	M6	5kr1	Neutral
23O-24C	-0.0072	M6	5kr1	Neutral
24C-25C	0.0107	M6	5kr1	Neutral
24C-31C	0.0041	M6	5kr1	Neutral
25C-26O	-0.002	M6	5kr1	Neutral
26O-27C	-0.005	M6	5kr1	Neutral
27C-28O	0.0024	M6	5kr1	Neutral
27C-31C	0.0017	M6	5kr1	Neutral
28O-29C	-0.0045	M6	5kr1	Neutral
29C-30C	-0.0014	M6	5kr1	Neutral
30C-31C	-0.0014	M6	5kr1	Neutral
32C-38C	-0.0062	M6	5kr1	Neutral
33C-34C	-0.0069	M6	5kr1	Neutral
33C-38C	-0.0065	M6	5kr1	Neutral
34C-35C	-0.0085	M6	5kr1	Neutral
35C-36C	-0.0072	M6	5kr1	Neutral
36C-37C	-0.008	M6	5kr1	Neutral
37C-38C	-0.0077	M6	5kr1	Neutral
1N-2C	0.0116	M8	5kr1	Neutral
2C-3C	-0.0014	M8	5kr1	Neutral
2C-7C	-0.002	M8	5kr1	Neutral
3C-4C	0.0019	M8	5kr1	Neutral
4C-5C	-0.0033	M8	5kr1	Neutral
5C-6C	-0.0046	M8	5kr1	Neutral
5C-8S	0.0003	M8	5kr1	Neutral
6C-7C	0.0007	M8	5kr1	Neutral
8S-9O	0.0004	M8	5kr1	Neutral
8S-10O	0.0039	M8	5kr1	Neutral
8S-11N	0.0082	M8	5kr1	Neutral
11N-12C	-0.0031	M8	5kr1	Neutral
11N-16C	-0.0006	M8	5kr1	Neutral
12C-13C	-0.0042	M8	5kr1	Neutral
13C-14C	0.0023	M8	5kr1	Neutral
13C-15C	-0.0029	M8	5kr1	Neutral
16C-17C	-0.0073	M8	5kr1	Neutral
17C-18O	-0.0024	M8	5kr1	Neutral
17C-19C	0.0027	M8	5kr1	Neutral
19C-20N	-0.0011	M8	5kr1	Neutral
19C-32C	0.0007	M8	5kr1	Neutral
20N-21C	0.0056	M8	5kr1	Neutral
21C-22O	0.002	M8	5kr1	Neutral
21C-23O	0.004	M8	5kr1	Neutral
23O-24C	0.0054	M8	5kr1	Neutral
24C-25C	-0.0008	M8	5kr1	Neutral
24C-31C	0.0029	M8	5kr1	Neutral
25C-26O	0.0058	M8	5kr1	Neutral
26O-27C	-0.0014	M8	5kr1	Neutral
27C-28O	0.0012	M8	5kr1	Neutral
27C-31C	0.0052	M8	5kr1	Neutral
28O-29C	0.003	M8	5kr1	Neutral
29C-30C	-0.0017	M8	5kr1	Neutral
30C-31C	0.0006	M8	5kr1	Neutral
32C-38C	0.0043	M8	5kr1	Neutral
33C-34C	-0.0004	M8	5kr1	Neutral
33C-38C	0.0025	M8	5kr1	Neutral
34C-35C	0.0008	M8	5kr1	Neutral
35C-36C	-0.0025	M8	5kr1	Neutral
36C-37C	-0.0003	M8	5kr1	Neutral
37C-38C	-0.0005	M8	5kr1	Neutral
1N-2C	0.0106	M10	5kr1	Neutral
2C-3C	-0.0011	M10	5kr1	Neutral
2C-7C	-0.0026	M10	5kr1	Neutral
3C-4C	0.0015	M10	5kr1	Neutral
4C-5C	-0.0034	M10	5kr1	Neutral
5C-6C	-0.0043	M10	5kr1	Neutral
5C-8S	-0.0012	M10	5kr1	Neutral
6C-7C	0	M10	5kr1	Neutral
8S-9O	0.0001	M10	5kr1	Neutral
8S-10O	0.0045	M10	5kr1	Neutral
8S-11N	0.0077	M10	5kr1	Neutral
11N-12C	-0.0033	M10	5kr1	Neutral
11N-16C	-0.0006	M10	5kr1	Neutral
12C-13C	-0.0049	M10	5kr1	Neutral
13C-14C	0.0021	M10	5kr1	Neutral
13C-15C	-0.0033	M10	5kr1	Neutral
16C-17C	-0.0108	M10	5kr1	Neutral
17C-18O	0.0064	M10	5kr1	Neutral
17C-19C	0.0018	M10	5kr1	Neutral
19C-20N	0.0031	M10	5kr1	Neutral
19C-32C	-0.0037	M10	5kr1	Neutral
20N-21C	-0.0069	M10	5kr1	Neutral
21C-22O	0.0028	M10	5kr1	Neutral
21C-23O	-0.0026	M10	5kr1	Neutral
23O-24C	0.0041	M10	5kr1	Neutral
24C-25C	-0.005	M10	5kr1	Neutral
24C-31C	-0.0003	M10	5kr1	Neutral
25C-26O	0.0071	M10	5kr1	Neutral
26O-27C	0.0056	M10	5kr1	Neutral
27C-28O	0.0034	M10	5kr1	Neutral
27C-31C	-0.0082	M10	5kr1	Neutral
28O-29C	0.0096	M10	5kr1	Neutral
29C-30C	-0.0055	M10	5kr1	Neutral
30C-31C	-0.001	M10	5kr1	Neutral
32C-38C	-0.0006	M10	5kr1	Neutral
33C-34C	0.0007	M10	5kr1	Neutral
33C-38C	0.0025	M10	5kr1	Neutral
34C-35C	0.0017	M10	5kr1	Neutral
35C-36C	-0.0016	M10	5kr1	Neutral
36C-37C	0.0014	M10	5kr1	Neutral
37C-38C	0	M10	5kr1	Neutral
1N-2C	-0.0004	M6R	5kr1	Neutral
2C-3C	-0.0029	M6R	5kr1	Neutral
2C-7C	-0.003	M6R	5kr1	Neutral
3C-4C	0.0012	M6R	5kr1	Neutral
4C-5C	-0.0061	M6R	5kr1	Neutral
5C-6C	-0.0058	M6R	5kr1	Neutral
5C-8S	0.0042	M6R	5kr1	Neutral
6C-7C	-0.0019	M6R	5kr1	Neutral
8S-9O	-0.0066	M6R	5kr1	Neutral
8S-10O	-0.0053	M6R	5kr1	Neutral
8S-11N	0.026	M6R	5kr1	Neutral
11N-12C	-0.009	M6R	5kr1	Neutral
11N-16C	-0.0027	M6R	5kr1	Neutral
12C-13C	0.0039	M6R	5kr1	Neutral
13C-14C	0.0031	M6R	5kr1	Neutral
13C-15C	-0.0002	M6R	5kr1	Neutral
16C-17C	0.0062	M6R	5kr1	Neutral
17C-18O	0.0017	M6R	5kr1	Neutral
17C-19C	0.0037	M6R	5kr1	Neutral
19C-20N	0.0021	M6R	5kr1	Neutral
19C-32C	0.0029	M6R	5kr1	Neutral
20N-21C	-0.01	M6R	5kr1	Neutral
21C-22O	-0.004	M6R	5kr1	Neutral
21C-23O	0.0068	M6R	5kr1	Neutral
23O-24C	0.0001	M6R	5kr1	Neutral
24C-25C	0.0115	M6R	5kr1	Neutral
24C-31C	0.0031	M6R	5kr1	Neutral
25C-26O	0.0006	M6R	5kr1	Neutral
26O-27C	0.0057	M6R	5kr1	Neutral
27C-28O	0.0046	M6R	5kr1	Neutral
27C-31C	0.0032	M6R	5kr1	Neutral
28O-29C	-0.0009	M6R	5kr1	Neutral
29C-30C	0.0014	M6R	5kr1	Neutral
30C-31C	-0.0008	M6R	5kr1	Neutral
32C-38C	-0.0017	M6R	5kr1	Neutral
33C-34C	-0.0029	M6R	5kr1	Neutral
33C-38C	-0.0011	M6R	5kr1	Neutral
34C-35C	-0.0022	M6R	5kr1	Neutral
35C-36C	-0.0047	M6R	5kr1	Neutral
36C-37C	-0.0043	M6R	5kr1	Neutral
37C-38C	-0.0052	M6R	5kr1	Neutral
1N-2C	0.0175	X-ray	5kr1	Neutral
2C-3C	-0.012	X-ray	5kr1	Neutral
2C-7C	-0.014	X-ray	5kr1	Neutral
3C-4C	0.0068	X-ray	5kr1	Neutral
4C-5C	-0.0012	X-ray	5kr1	Neutral
5C-6C	-0.0046	X-ray	5kr1	Neutral
5C-8S	0.0141	X-ray	5kr1	Neutral
6C-7C	0.0072	X-ray	5kr1	Neutral
8S-9O	-0.0256	X-ray	5kr1	Neutral
8S-10O	-0.0151	X-ray	5kr1	Neutral
8S-11N	0.012	X-ray	5kr1	Neutral
11N-12C	-0.0105	X-ray	5kr1	Neutral
11N-16C	0.0031	X-ray	5kr1	Neutral
12C-13C	0.0011	X-ray	5kr1	Neutral
13C-14C	0.0025	X-ray	5kr1	Neutral
13C-15C	-0.0169	X-ray	5kr1	Neutral
16C-17C	-0.0099	X-ray	5kr1	Neutral
17C-18O	-0.0162	X-ray	5kr1	Neutral
17C-19C	0.0037	X-ray	5kr1	Neutral
19C-20N	-0.042	X-ray	5kr1	Neutral
19C-32C	-0.0137	X-ray	5kr1	Neutral
20N-21C	0.0851	X-ray	5kr1	Neutral
21C-22O	0.0007	X-ray	5kr1	Neutral
21C-23O	0.0641	X-ray	5kr1	Neutral
23O-24C	-0.0384	X-ray	5kr1	Neutral
24C-25C	-0.0604	X-ray	5kr1	Neutral
24C-31C	0.037	X-ray	5kr1	Neutral
25C-26O	-0.1082	X-ray	5kr1	Neutral
26O-27C	0.162	X-ray	5kr1	Neutral
27C-28O	0.1182	X-ray	5kr1	Neutral
27C-31C	-0.2871	X-ray	5kr1	Neutral
28O-29C	0.0422	X-ray	5kr1	Neutral
29C-30C	-0.2516	X-ray	5kr1	Neutral
30C-31C	0.0653	X-ray	5kr1	Neutral
32C-38C	0.0397	X-ray	5kr1	Neutral
33C-34C	0.0114	X-ray	5kr1	Neutral
33C-38C	-0.0042	X-ray	5kr1	Neutral
34C-35C	-0.0069	X-ray	5kr1	Neutral
35C-36C	-0.0014	X-ray	5kr1	Neutral
36C-37C	0	X-ray	5kr1	Neutral
37C-38C	-0.0117	X-ray	5kr1	Neutral
1C-5C	-0.0013	M1	5p9i	Neutral
5C-8C	0.0058	M1	5p9i	Neutral
8C-9O	-0.0012	M1	5p9i	Neutral
8C-10N	-0.0008	M1	5p9i	Neutral
10N-11C	-0.0011	M1	5p9i	Neutral
10N-14C	-0.0012	M1	5p9i	Neutral
11C-23C	-0.0026	M1	5p9i	Neutral
14C-17C	-0.0032	M1	5p9i	Neutral
17C-20C	-0.0033	M1	5p9i	Neutral
20C-23C	-0.003	M1	5p9i	Neutral
23C-25N	0.0015	M1	5p9i	Neutral
25N-26N	-0.0068	M1	5p9i	Neutral
25N-27C	0.001	M1	5p9i	Neutral
26N-37C	-0.0039	M1	5p9i	Neutral
27C-28N	-0.0034	M1	5p9i	Neutral
27C-36C	0.0028	M1	5p9i	Neutral
28N-29C	-0.0014	M1	5p9i	Neutral
29C-31N	0.0027	M1	5p9i	Neutral
31N-32C	-0.013	M1	5p9i	Neutral
32C-33N	0.0146	M1	5p9i	Neutral
32C-36C	-0.0038	M1	5p9i	Neutral
36C-37C	-0.0025	M1	5p9i	Neutral
37C-38C	-0.0039	M1	5p9i	Neutral
38C-39C	-0.009	M1	5p9i	Neutral
38C-43C	-0.0048	M1	5p9i	Neutral
39C-41C	-0.0062	M1	5p9i	Neutral
41C-47C	-0.0024	M1	5p9i	Neutral
43C-45C	0.0003	M1	5p9i	Neutral
45C-47C	-0.0006	M1	5p9i	Neutral
47C-48O	-0.0006	M1	5p9i	Neutral
48O-49C	0.0019	M1	5p9i	Neutral
49C-50C	0.0017	M1	5p9i	Neutral
49C-58C	0.0013	M1	5p9i	Neutral
50C-52C	-0.0014	M1	5p9i	Neutral
52C-54C	0.0001	M1	5p9i	Neutral
54C-56C	0.0005	M1	5p9i	Neutral
56C-58C	0.0013	M1	5p9i	Neutral
1C-5C	-0.0036	M3	5p9i	Neutral
5C-8C	0.0057	M3	5p9i	Neutral
8C-9O	-0.0033	M3	5p9i	Neutral
8C-10N	-0.0025	M3	5p9i	Neutral
10N-11C	0.0017	M3	5p9i	Neutral
10N-14C	-0.0035	M3	5p9i	Neutral
11C-23C	-0.0036	M3	5p9i	Neutral
14C-17C	-0.003	M3	5p9i	Neutral
17C-20C	-0.0041	M3	5p9i	Neutral
20C-23C	0.0016	M3	5p9i	Neutral
23C-25N	0.005	M3	5p9i	Neutral
25N-26N	-0.0103	M3	5p9i	Neutral
25N-27C	0.0034	M3	5p9i	Neutral
26N-37C	-0.0011	M3	5p9i	Neutral
27C-28N	-0.0044	M3	5p9i	Neutral
27C-36C	0.0023	M3	5p9i	Neutral
28N-29C	-0.0021	M3	5p9i	Neutral
29C-31N	0.0007	M3	5p9i	Neutral
31N-32C	-0.0141	M3	5p9i	Neutral
32C-33N	0.0123	M3	5p9i	Neutral
32C-36C	-0.0013	M3	5p9i	Neutral
36C-37C	0.0012	M3	5p9i	Neutral
37C-38C	-0.0057	M3	5p9i	Neutral
38C-39C	-0.011	M3	5p9i	Neutral
38C-43C	-0.0054	M3	5p9i	Neutral
39C-41C	-0.0072	M3	5p9i	Neutral
41C-47C	-0.0047	M3	5p9i	Neutral
43C-45C	-0.0031	M3	5p9i	Neutral
45C-47C	-0.0006	M3	5p9i	Neutral
47C-48O	0.0012	M3	5p9i	Neutral
48O-49C	0.0032	M3	5p9i	Neutral
49C-50C	0.0015	M3	5p9i	Neutral
49C-58C	0.0016	M3	5p9i	Neutral
50C-52C	-0.0024	M3	5p9i	Neutral
52C-54C	-0.0025	M3	5p9i	Neutral
54C-56C	-0.0004	M3	5p9i	Neutral
56C-58C	-0.0011	M3	5p9i	Neutral
1C-5C	-0.0024	M5	5p9i	Neutral
5C-8C	0.0026	M5	5p9i	Neutral
8C-9O	-0.0025	M5	5p9i	Neutral
8C-10N	-0.0061	M5	5p9i	Neutral
10N-11C	-0.0036	M5	5p9i	Neutral
10N-14C	-0.0036	M5	5p9i	Neutral
11C-23C	-0.0067	M5	5p9i	Neutral
14C-17C	-0.0023	M5	5p9i	Neutral
17C-20C	-0.0092	M5	5p9i	Neutral
20C-23C	-0.0063	M5	5p9i	Neutral
23C-25N	0.0079	M5	5p9i	Neutral
25N-26N	-0.0083	M5	5p9i	Neutral
25N-27C	-0.0014	M5	5p9i	Neutral
26N-37C	0.0005	M5	5p9i	Neutral
27C-28N	-0.0006	M5	5p9i	Neutral
27C-36C	0.0012	M5	5p9i	Neutral
28N-29C	0.0004	M5	5p9i	Neutral
29C-31N	0.0063	M5	5p9i	Neutral
31N-32C	-0.0161	M5	5p9i	Neutral
32C-33N	0.0194	M5	5p9i	Neutral
32C-36C	-0.0075	M5	5p9i	Neutral
36C-37C	0.0022	M5	5p9i	Neutral
37C-38C	-0.0053	M5	5p9i	Neutral
38C-39C	-0.0063	M5	5p9i	Neutral
38C-43C	-0.0036	M5	5p9i	Neutral
39C-41C	-0.0046	M5	5p9i	Neutral
41C-47C	0.0002	M5	5p9i	Neutral
43C-45C	0.0012	M5	5p9i	Neutral
45C-47C	0.0009	M5	5p9i	Neutral
47C-48O	-0.0025	M5	5p9i	Neutral
48O-49C	0.0015	M5	5p9i	Neutral
49C-50C	0.0027	M5	5p9i	Neutral
49C-58C	0.0009	M5	5p9i	Neutral
50C-52C	-0.0004	M5	5p9i	Neutral
52C-54C	-0.0034	M5	5p9i	Neutral
54C-56C	0.0004	M5	5p9i	Neutral
56C-58C	0.0006	M5	5p9i	Neutral
1C-5C	-0.0042	M6	5p9i	Neutral
5C-8C	0.0049	M6	5p9i	Neutral
8C-9O	-0.0028	M6	5p9i	Neutral
8C-10N	-0.0134	M6	5p9i	Neutral
10N-11C	-0.006	M6	5p9i	Neutral
10N-14C	-0.011	M6	5p9i	Neutral
11C-23C	0.0033	M6	5p9i	Neutral
14C-17C	0	M6	5p9i	Neutral
17C-20C	-0.005	M6	5p9i	Neutral
20C-23C	-0.002	M6	5p9i	Neutral
23C-25N	-0.0099	M6	5p9i	Neutral
25N-26N	-0.0162	M6	5p9i	Neutral
25N-27C	-0.0028	M6	5p9i	Neutral
26N-37C	-0.0048	M6	5p9i	Neutral
27C-28N	-0.009	M6	5p9i	Neutral
27C-36C	0.0166	M6	5p9i	Neutral
28N-29C	-0.009	M6	5p9i	Neutral
29C-31N	-0.0141	M6	5p9i	Neutral
31N-32C	-0.0162	M6	5p9i	Neutral
32C-33N	0.0104	M6	5p9i	Neutral
32C-36C	-0.0103	M6	5p9i	Neutral
36C-37C	-0.0015	M6	5p9i	Neutral
37C-38C	-0.0101	M6	5p9i	Neutral
38C-39C	-0.0125	M6	5p9i	Neutral
38C-43C	-0.0079	M6	5p9i	Neutral
39C-41C	-0.0134	M6	5p9i	Neutral
41C-47C	-0.0062	M6	5p9i	Neutral
43C-45C	-0.0082	M6	5p9i	Neutral
45C-47C	-0.0027	M6	5p9i	Neutral
47C-48O	-0.0025	M6	5p9i	Neutral
48O-49C	-0.0028	M6	5p9i	Neutral
49C-50C	-0.0018	M6	5p9i	Neutral
49C-58C	0.0003	M6	5p9i	Neutral
50C-52C	-0.0111	M6	5p9i	Neutral
52C-54C	-0.0082	M6	5p9i	Neutral
54C-56C	-0.0085	M6	5p9i	Neutral
56C-58C	-0.0082	M6	5p9i	Neutral
1C-5C	-0.0008	M8	5p9i	Neutral
5C-8C	-0.0039	M8	5p9i	Neutral
8C-9O	0.0055	M8	5p9i	Neutral
8C-10N	-0.0028	M8	5p9i	Neutral
10N-11C	0.0013	M8	5p9i	Neutral
10N-14C	-0.0023	M8	5p9i	Neutral
11C-23C	-0.0028	M8	5p9i	Neutral
14C-17C	-0.0014	M8	5p9i	Neutral
17C-20C	-0.0039	M8	5p9i	Neutral
20C-23C	0.001	M8	5p9i	Neutral
23C-25N	0.0017	M8	5p9i	Neutral
25N-26N	-0.0082	M8	5p9i	Neutral
25N-27C	0.0076	M8	5p9i	Neutral
26N-37C	0.0031	M8	5p9i	Neutral
27C-28N	-0.0054	M8	5p9i	Neutral
27C-36C	-0.0014	M8	5p9i	Neutral
28N-29C	-0.0024	M8	5p9i	Neutral
29C-31N	-0.002	M8	5p9i	Neutral
[truncated: 10,842 more rows]

## Sheet: Figure3d
deviation of angles of drugs/inhibitors in the selected 50 protein–drug/inhibitor systems after M1-M10 quantum refinement approaches compared to M7
	Value	Method	PDB	System
4C-1C-18N	-0.37	M1	1xbb	Neutral
1C-4C-7N	-2.68	M1	1xbb	Neutral
4C-7N-8C	4.01	M1	1xbb	Neutral
4C-7N-12C	1.88	M1	1xbb	Neutral
8C-7N-12C	4.47	M1	1xbb	Neutral
7N-12C-15C	-1.92	M1	1xbb	Neutral
12C-15C-18N	0.6	M1	1xbb	Neutral
1C-18N-15C	1.16	M1	1xbb	Neutral
1C-18N-19C	-1.11	M1	1xbb	Neutral
15C-18N-19C	-0.99	M1	1xbb	Neutral
18N-19C-22C	-0.96	M1	1xbb	Neutral
19C-22C-23C	-1.23	M1	1xbb	Neutral
19C-22C-27C	0.95	M1	1xbb	Neutral
23C-22C-27C	0.29	M1	1xbb	Neutral
22C-23C-25C	-0.03	M1	1xbb	Neutral
23C-25C-31C	-0.19	M1	1xbb	Neutral
22C-27C-29C	-0.33	M1	1xbb	Neutral
27C-29C-31C	0.05	M1	1xbb	Neutral
25C-31C-29C	0.2	M1	1xbb	Neutral
25C-31C-32C	-0.78	M1	1xbb	Neutral
29C-31C-32C	0.56	M1	1xbb	Neutral
31C-32C-33O	0.64	M1	1xbb	Neutral
31C-32C-34N	0.24	M1	1xbb	Neutral
33O-32C-34N	-0.88	M1	1xbb	Neutral
32C-34N-36C	-0.67	M1	1xbb	Neutral
34N-36C-37C	0.84	M1	1xbb	Neutral
34N-36C-39C	-0.64	M1	1xbb	Neutral
37C-36C-39C	-0.2	M1	1xbb	Neutral
36C-37C-48C	0.24	M1	1xbb	Neutral
36C-39C-41C	-0.1	M1	1xbb	Neutral
39C-41C-43C	0.23	M1	1xbb	Neutral
41C-43C-44C	-1.25	M1	1xbb	Neutral
41C-43C-48C	0.17	M1	1xbb	Neutral
44C-43C-48C	1.09	M1	1xbb	Neutral
37C-48C-43C	-0.34	M1	1xbb	Neutral
37C-48C-49N	-0.3	M1	1xbb	Neutral
43C-48C-49N	0.64	M1	1xbb	Neutral
48C-49N-51C	0.65	M1	1xbb	Neutral
49N-51C-52N	0.04	M1	1xbb	Neutral
49N-51C-53N	0.29	M1	1xbb	Neutral
52N-51C-53N	-0.36	M1	1xbb	Neutral
51C-52N-58C	-0.09	M1	1xbb	Neutral
51C-53N-54C	0.68	M1	1xbb	Neutral
53N-54C-56C	-0.17	M1	1xbb	Neutral
54C-56C-58C	-0.39	M1	1xbb	Neutral
52N-58C-56C	0.39	M1	1xbb	Neutral
52N-58C-59C	-0.92	M1	1xbb	Neutral
56C-58C-59C	0.49	M1	1xbb	Neutral
58C-59C-60C	-1.69	M1	1xbb	Neutral
58C-59C-67C	1.24	M1	1xbb	Neutral
60C-59C-67C	0.33	M1	1xbb	Neutral
59C-60C-62C	0.12	M1	1xbb	Neutral
60C-62C-64C	-0.19	M1	1xbb	Neutral
62C-64C-66N	0.25	M1	1xbb	Neutral
64C-66N-67C	-0.16	M1	1xbb	Neutral
59C-67C-66N	-0.32	M1	1xbb	Neutral
4C-1C-18N	-1.25	M3	1xbb	Neutral
1C-4C-7N	-1.26	M3	1xbb	Neutral
4C-7N-8C	0.18	M3	1xbb	Neutral
4C-7N-12C	0.26	M3	1xbb	Neutral
8C-7N-12C	0.72	M3	1xbb	Neutral
7N-12C-15C	-0.57	M3	1xbb	Neutral
12C-15C-18N	-0.36	M3	1xbb	Neutral
1C-18N-15C	-0.39	M3	1xbb	Neutral
1C-18N-19C	-1.62	M3	1xbb	Neutral
15C-18N-19C	-0.74	M3	1xbb	Neutral
18N-19C-22C	-1.56	M3	1xbb	Neutral
19C-22C-23C	-1.03	M3	1xbb	Neutral
19C-22C-27C	0.69	M3	1xbb	Neutral
23C-22C-27C	0.38	M3	1xbb	Neutral
22C-23C-25C	-0.18	M3	1xbb	Neutral
23C-25C-31C	-0.32	M3	1xbb	Neutral
22C-27C-29C	-0.43	M3	1xbb	Neutral
27C-29C-31C	0.12	M3	1xbb	Neutral
25C-31C-29C	0.43	M3	1xbb	Neutral
25C-31C-32C	-1.33	M3	1xbb	Neutral
29C-31C-32C	0.86	M3	1xbb	Neutral
31C-32C-33O	0.59	M3	1xbb	Neutral
31C-32C-34N	0.06	M3	1xbb	Neutral
33O-32C-34N	-0.66	M3	1xbb	Neutral
32C-34N-36C	-1.97	M3	1xbb	Neutral
34N-36C-37C	0.45	M3	1xbb	Neutral
34N-36C-39C	-0.52	M3	1xbb	Neutral
37C-36C-39C	0.07	M3	1xbb	Neutral
36C-37C-48C	0	M3	1xbb	Neutral
36C-39C-41C	-0.19	M3	1xbb	Neutral
39C-41C-43C	0.16	M3	1xbb	Neutral
41C-43C-44C	-1.07	M3	1xbb	Neutral
41C-43C-48C	0.06	M3	1xbb	Neutral
44C-43C-48C	1.01	M3	1xbb	Neutral
37C-48C-43C	-0.08	M3	1xbb	Neutral
37C-48C-49N	0.17	M3	1xbb	Neutral
43C-48C-49N	-0.07	M3	1xbb	Neutral
48C-49N-51C	0.57	M3	1xbb	Neutral
49N-51C-52N	0.14	M3	1xbb	Neutral
49N-51C-53N	0.18	M3	1xbb	Neutral
52N-51C-53N	-0.31	M3	1xbb	Neutral
51C-52N-58C	-0.54	M3	1xbb	Neutral
51C-53N-54C	0.47	M3	1xbb	Neutral
53N-54C-56C	0.21	M3	1xbb	Neutral
54C-56C-58C	-0.85	M3	1xbb	Neutral
52N-58C-56C	0.92	M3	1xbb	Neutral
52N-58C-59C	-1.34	M3	1xbb	Neutral
56C-58C-59C	0.43	M3	1xbb	Neutral
58C-59C-60C	-1.8	M3	1xbb	Neutral
58C-59C-67C	1.67	M3	1xbb	Neutral
60C-59C-67C	0.19	M3	1xbb	Neutral
59C-60C-62C	0.16	M3	1xbb	Neutral
60C-62C-64C	-0.27	M3	1xbb	Neutral
62C-64C-66N	0.12	M3	1xbb	Neutral
64C-66N-67C	-0.02	M3	1xbb	Neutral
59C-67C-66N	-0.16	M3	1xbb	Neutral
4C-1C-18N	-2.16	M5	1xbb	Neutral
1C-4C-7N	-1.43	M5	1xbb	Neutral
4C-7N-8C	-1.39	M5	1xbb	Neutral
4C-7N-12C	-0.69	M5	1xbb	Neutral
8C-7N-12C	-1.47	M5	1xbb	Neutral
7N-12C-15C	-0.84	M5	1xbb	Neutral
12C-15C-18N	-1.15	M5	1xbb	Neutral
1C-18N-15C	-1.24	M5	1xbb	Neutral
1C-18N-19C	-4.33	M5	1xbb	Neutral
15C-18N-19C	-1.86	M5	1xbb	Neutral
18N-19C-22C	-4.32	M5	1xbb	Neutral
19C-22C-23C	-1.1	M5	1xbb	Neutral
19C-22C-27C	1.06	M5	1xbb	Neutral
23C-22C-27C	0.1	M5	1xbb	Neutral
22C-23C-25C	0	M5	1xbb	Neutral
23C-25C-31C	-0.33	M5	1xbb	Neutral
22C-27C-29C	-0.22	M5	1xbb	Neutral
27C-29C-31C	-0.08	M5	1xbb	Neutral
25C-31C-29C	0.53	M5	1xbb	Neutral
25C-31C-32C	-1.05	M5	1xbb	Neutral
29C-31C-32C	0.51	M5	1xbb	Neutral
31C-32C-33O	1.07	M5	1xbb	Neutral
31C-32C-34N	-0.49	M5	1xbb	Neutral
33O-32C-34N	-0.58	M5	1xbb	Neutral
32C-34N-36C	-0.78	M5	1xbb	Neutral
34N-36C-37C	0.07	M5	1xbb	Neutral
34N-36C-39C	0.13	M5	1xbb	Neutral
37C-36C-39C	-0.2	M5	1xbb	Neutral
36C-37C-48C	0.36	M5	1xbb	Neutral
36C-39C-41C	-0.21	M5	1xbb	Neutral
39C-41C-43C	0.18	M5	1xbb	Neutral
41C-43C-44C	-0.68	M5	1xbb	Neutral
41C-43C-48C	0.14	M5	1xbb	Neutral
44C-43C-48C	0.55	M5	1xbb	Neutral
37C-48C-43C	-0.26	M5	1xbb	Neutral
37C-48C-49N	-0.57	M5	1xbb	Neutral
43C-48C-49N	0.83	M5	1xbb	Neutral
48C-49N-51C	1.18	M5	1xbb	Neutral
49N-51C-52N	-0.32	M5	1xbb	Neutral
49N-51C-53N	0.05	M5	1xbb	Neutral
52N-51C-53N	0.27	M5	1xbb	Neutral
51C-52N-58C	-0.34	M5	1xbb	Neutral
51C-53N-54C	0.13	M5	1xbb	Neutral
53N-54C-56C	-0.19	M5	1xbb	Neutral
54C-56C-58C	-0.07	M5	1xbb	Neutral
52N-58C-56C	0.3	M5	1xbb	Neutral
52N-58C-59C	-0.77	M5	1xbb	Neutral
56C-58C-59C	0.44	M5	1xbb	Neutral
58C-59C-60C	-1.79	M5	1xbb	Neutral
58C-59C-67C	1.58	M5	1xbb	Neutral
60C-59C-67C	0.22	M5	1xbb	Neutral
59C-60C-62C	0.07	M5	1xbb	Neutral
60C-62C-64C	-0.1	M5	1xbb	Neutral
62C-64C-66N	0.24	M5	1xbb	Neutral
64C-66N-67C	-0.15	M5	1xbb	Neutral
59C-67C-66N	-0.24	M5	1xbb	Neutral
4C-1C-18N	-2.44	M6	1xbb	Neutral
1C-4C-7N	-1.09	M6	1xbb	Neutral
4C-7N-8C	-1.43	M6	1xbb	Neutral
4C-7N-12C	-1.64	M6	1xbb	Neutral
8C-7N-12C	-1.16	M6	1xbb	Neutral
7N-12C-15C	-0.87	M6	1xbb	Neutral
12C-15C-18N	-1.58	M6	1xbb	Neutral
1C-18N-15C	-1.86	M6	1xbb	Neutral
1C-18N-19C	-2.62	M6	1xbb	Neutral
15C-18N-19C	-1.95	M6	1xbb	Neutral
18N-19C-22C	-4.44	M6	1xbb	Neutral
19C-22C-23C	-1.8	M6	1xbb	Neutral
19C-22C-27C	1.31	M6	1xbb	Neutral
23C-22C-27C	0.55	M6	1xbb	Neutral
22C-23C-25C	0.13	M6	1xbb	Neutral
23C-25C-31C	-0.6	M6	1xbb	Neutral
22C-27C-29C	-0.7	M6	1xbb	Neutral
27C-29C-31C	0.37	M6	1xbb	Neutral
25C-31C-29C	0.27	M6	1xbb	Neutral
25C-31C-32C	-0.73	M6	1xbb	Neutral
29C-31C-32C	0.43	M6	1xbb	Neutral
31C-32C-33O	1.16	M6	1xbb	Neutral
31C-32C-34N	-0.6	M6	1xbb	Neutral
33O-32C-34N	-0.56	M6	1xbb	Neutral
32C-34N-36C	-1.22	M6	1xbb	Neutral
34N-36C-37C	1.55	M6	1xbb	Neutral
34N-36C-39C	-0.99	M6	1xbb	Neutral
37C-36C-39C	-0.54	M6	1xbb	Neutral
36C-37C-48C	0.7	M6	1xbb	Neutral
36C-39C-41C	0.16	M6	1xbb	Neutral
39C-41C-43C	-0.24	M6	1xbb	Neutral
41C-43C-44C	-1.16	M6	1xbb	Neutral
41C-43C-48C	0.77	M6	1xbb	Neutral
44C-43C-48C	0.41	M6	1xbb	Neutral
37C-48C-43C	-0.82	M6	1xbb	Neutral
37C-48C-49N	-0.39	M6	1xbb	Neutral
43C-48C-49N	1.21	M6	1xbb	Neutral
48C-49N-51C	0.59	M6	1xbb	Neutral
49N-51C-52N	0.88	M6	1xbb	Neutral
49N-51C-53N	0.2	M6	1xbb	Neutral
52N-51C-53N	-1.15	M6	1xbb	Neutral
51C-52N-58C	0.31	M6	1xbb	Neutral
51C-53N-54C	1.7	M6	1xbb	Neutral
53N-54C-56C	-0.88	M6	1xbb	Neutral
54C-56C-58C	-0.27	M6	1xbb	Neutral
52N-58C-56C	0.35	M6	1xbb	Neutral
52N-58C-59C	-0.46	M6	1xbb	Neutral
56C-58C-59C	0.06	M6	1xbb	Neutral
58C-59C-60C	-1.08	M6	1xbb	Neutral
58C-59C-67C	1.17	M6	1xbb	Neutral
60C-59C-67C	-0.05	M6	1xbb	Neutral
59C-60C-62C	0.37	M6	1xbb	Neutral
60C-62C-64C	-0.41	M6	1xbb	Neutral
62C-64C-66N	-0.1	M6	1xbb	Neutral
64C-66N-67C	0.99	M6	1xbb	Neutral
59C-67C-66N	-0.76	M6	1xbb	Neutral
4C-1C-18N	0.02	M8	1xbb	Neutral
1C-4C-7N	-0.09	M8	1xbb	Neutral
4C-7N-8C	-1.98	M8	1xbb	Neutral
4C-7N-12C	-1.7	M8	1xbb	Neutral
8C-7N-12C	-2.17	M8	1xbb	Neutral
7N-12C-15C	-0.19	M8	1xbb	Neutral
12C-15C-18N	-0.28	M8	1xbb	Neutral
1C-18N-15C	0.24	M8	1xbb	Neutral
1C-18N-19C	-0.96	M8	1xbb	Neutral
15C-18N-19C	0.72	M8	1xbb	Neutral
18N-19C-22C	-0.44	M8	1xbb	Neutral
19C-22C-23C	0.55	M8	1xbb	Neutral
19C-22C-27C	-0.67	M8	1xbb	Neutral
23C-22C-27C	0.15	M8	1xbb	Neutral
22C-23C-25C	-0.11	M8	1xbb	Neutral
23C-25C-31C	-0.13	M8	1xbb	Neutral
22C-27C-29C	-0.21	M8	1xbb	Neutral
27C-29C-31C	0.06	M8	1xbb	Neutral
25C-31C-29C	0.24	M8	1xbb	Neutral
25C-31C-32C	-0.13	M8	1xbb	Neutral
29C-31C-32C	-0.13	M8	1xbb	Neutral
31C-32C-33O	-0.09	M8	1xbb	Neutral
31C-32C-34N	0.01	M8	1xbb	Neutral
33O-32C-34N	0.07	M8	1xbb	Neutral
32C-34N-36C	-0.47	M8	1xbb	Neutral
34N-36C-37C	-0.34	M8	1xbb	Neutral
34N-36C-39C	0.56	M8	1xbb	Neutral
37C-36C-39C	-0.21	M8	1xbb	Neutral
36C-37C-48C	0.11	M8	1xbb	Neutral
36C-39C-41C	0.16	M8	1xbb	Neutral
39C-41C-43C	-0.12	M8	1xbb	Neutral
41C-43C-44C	-0.09	M8	1xbb	Neutral
41C-43C-48C	-0.15	M8	1xbb	Neutral
44C-43C-48C	0.22	M8	1xbb	Neutral
37C-48C-43C	0.22	M8	1xbb	Neutral
37C-48C-49N	-0.07	M8	1xbb	Neutral
43C-48C-49N	-0.13	M8	1xbb	Neutral
48C-49N-51C	-0.19	M8	1xbb	Neutral
49N-51C-52N	0.51	M8	1xbb	Neutral
49N-51C-53N	-0.06	M8	1xbb	Neutral
52N-51C-53N	-0.43	M8	1xbb	Neutral
51C-52N-58C	-0.11	M8	1xbb	Neutral
51C-53N-54C	0.38	M8	1xbb	Neutral
53N-54C-56C	-0.08	M8	1xbb	Neutral
54C-56C-58C	-0.25	M8	1xbb	Neutral
52N-58C-56C	0.36	M8	1xbb	Neutral
52N-58C-59C	-0.12	M8	1xbb	Neutral
56C-58C-59C	-0.22	M8	1xbb	Neutral
58C-59C-60C	-0.21	M8	1xbb	Neutral
58C-59C-67C	0.55	M8	1xbb	Neutral
60C-59C-67C	-0.22	M8	1xbb	Neutral
59C-60C-62C	0.22	M8	1xbb	Neutral
60C-62C-64C	-0.02	M8	1xbb	Neutral
62C-64C-66N	-0.37	M8	1xbb	Neutral
64C-66N-67C	0.46	M8	1xbb	Neutral
59C-67C-66N	-0.1	M8	1xbb	Neutral
4C-1C-18N	-1.9	M10	1xbb	Neutral
1C-4C-7N	-0.92	M10	1xbb	Neutral
4C-7N-8C	-2.18	M10	1xbb	Neutral
4C-7N-12C	-1.74	M10	1xbb	Neutral
8C-7N-12C	-2.19	M10	1xbb	Neutral
7N-12C-15C	-1.02	M10	1xbb	Neutral
12C-15C-18N	-1.42	M10	1xbb	Neutral
1C-18N-15C	-0.85	M10	1xbb	Neutral
1C-18N-19C	-3.32	M10	1xbb	Neutral
15C-18N-19C	-1.35	M10	1xbb	Neutral
18N-19C-22C	-3.72	M10	1xbb	Neutral
19C-22C-23C	-0.35	M10	1xbb	Neutral
19C-22C-27C	0.55	M10	1xbb	Neutral
23C-22C-27C	-0.14	M10	1xbb	Neutral
22C-23C-25C	0.01	M10	1xbb	Neutral
23C-25C-31C	-0.08	M10	1xbb	Neutral
22C-27C-29C	0.01	M10	1xbb	Neutral
27C-29C-31C	-0.07	M10	1xbb	Neutral
25C-31C-29C	0.26	M10	1xbb	Neutral
25C-31C-32C	-0.67	M10	1xbb	Neutral
29C-31C-32C	0.42	M10	1xbb	Neutral
31C-32C-33O	0.83	M10	1xbb	Neutral
31C-32C-34N	-0.56	M10	1xbb	Neutral
33O-32C-34N	-0.26	M10	1xbb	Neutral
32C-34N-36C	-0.32	M10	1xbb	Neutral
34N-36C-37C	-0.45	M10	1xbb	Neutral
34N-36C-39C	0.73	M10	1xbb	Neutral
37C-36C-39C	-0.29	M10	1xbb	Neutral
36C-37C-48C	0.13	M10	1xbb	Neutral
36C-39C-41C	0.07	M10	1xbb	Neutral
39C-41C-43C	0.04	M10	1xbb	Neutral
41C-43C-44C	0.05	M10	1xbb	Neutral
41C-43C-48C	-0.2	M10	1xbb	Neutral
44C-43C-48C	0.15	M10	1xbb	Neutral
37C-48C-43C	0.26	M10	1xbb	Neutral
37C-48C-49N	-0.59	M10	1xbb	Neutral
43C-48C-49N	0.33	M10	1xbb	Neutral
48C-49N-51C	0.46	M10	1xbb	Neutral
49N-51C-52N	-0.17	M10	1xbb	Neutral
49N-51C-53N	-0.29	M10	1xbb	Neutral
52N-51C-53N	0.47	M10	1xbb	Neutral
51C-52N-58C	-0.39	M10	1xbb	Neutral
51C-53N-54C	-0.15	M10	1xbb	Neutral
53N-54C-56C	-0.16	M10	1xbb	Neutral
54C-56C-58C	0.14	M10	1xbb	Neutral
52N-58C-56C	0.15	M10	1xbb	Neutral
52N-58C-59C	-0.14	M10	1xbb	Neutral
56C-58C-59C	-0.02	M10	1xbb	Neutral
58C-59C-60C	-0.53	M10	1xbb	Neutral
58C-59C-67C	0.44	M10	1xbb	Neutral
60C-59C-67C	0.17	M10	1xbb	Neutral
59C-60C-62C	-0.02	M10	1xbb	Neutral
60C-62C-64C	0	M10	1xbb	Neutral
62C-64C-66N	0.03	M10	1xbb	Neutral
64C-66N-67C	0	M10	1xbb	Neutral
59C-67C-66N	-0.14	M10	1xbb	Neutral
4C-1C-18N	-3.39	M6R	1xbb	Neutral
1C-4C-7N	-1.47	M6R	1xbb	Neutral
4C-7N-8C	-2.91	M6R	1xbb	Neutral
4C-7N-12C	-0.27	M6R	1xbb	Neutral
8C-7N-12C	-2.56	M6R	1xbb	Neutral
7N-12C-15C	-1.05	M6R	1xbb	Neutral
12C-15C-18N	-3.1	M6R	1xbb	Neutral
1C-18N-15C	-3.68	M6R	1xbb	Neutral
1C-18N-19C	-2.98	M6R	1xbb	Neutral
15C-18N-19C	-2.24	M6R	1xbb	Neutral
18N-19C-22C	-5.39	M6R	1xbb	Neutral
19C-22C-23C	-1.26	M6R	1xbb	Neutral
19C-22C-27C	1.04	M6R	1xbb	Neutral
23C-22C-27C	0.27	M6R	1xbb	Neutral
22C-23C-25C	0.23	M6R	1xbb	Neutral
23C-25C-31C	-0.23	M6R	1xbb	Neutral
22C-27C-29C	-0.7	M6R	1xbb	Neutral
27C-29C-31C	0.62	M6R	1xbb	Neutral
25C-31C-29C	-0.18	M6R	1xbb	Neutral
25C-31C-32C	-0.31	M6R	1xbb	Neutral
29C-31C-32C	0.5	M6R	1xbb	Neutral
31C-32C-33O	0.47	M6R	1xbb	Neutral
31C-32C-34N	-0.76	M6R	1xbb	Neutral
33O-32C-34N	0.29	M6R	1xbb	Neutral
32C-34N-36C	-1.68	M6R	1xbb	Neutral
34N-36C-37C	0.15	M6R	1xbb	Neutral
34N-36C-39C	-0.62	M6R	1xbb	Neutral
37C-36C-39C	0.48	M6R	1xbb	Neutral
36C-37C-48C	-0.15	M6R	1xbb	Neutral
36C-39C-41C	-0.23	M6R	1xbb	Neutral
39C-41C-43C	-0.55	M6R	1xbb	Neutral
41C-43C-44C	-0.53	M6R	1xbb	Neutral
41C-43C-48C	0.86	M6R	1xbb	Neutral
44C-43C-48C	-0.33	M6R	1xbb	Neutral
37C-48C-43C	-0.39	M6R	1xbb	Neutral
37C-48C-49N	-0.19	M6R	1xbb	Neutral
43C-48C-49N	0.59	M6R	1xbb	Neutral
48C-49N-51C	-0.92	M6R	1xbb	Neutral
49N-51C-52N	1.3	M6R	1xbb	Neutral
49N-51C-53N	-0.34	M6R	1xbb	Neutral
52N-51C-53N	-0.95	M6R	1xbb	Neutral
51C-52N-58C	0.54	M6R	1xbb	Neutral
51C-53N-54C	1.53	M6R	1xbb	Neutral
53N-54C-56C	-1.47	M6R	1xbb	Neutral
54C-56C-58C	0.99	M6R	1xbb	Neutral
52N-58C-56C	-0.63	M6R	1xbb	Neutral
52N-58C-59C	0.65	M6R	1xbb	Neutral
56C-58C-59C	-0.02	M6R	1xbb	Neutral
58C-59C-60C	-0.14	M6R	1xbb	Neutral
58C-59C-67C	0.09	M6R	1xbb	Neutral
60C-59C-67C	0.05	M6R	1xbb	Neutral
59C-60C-62C	0.16	M6R	1xbb	Neutral
60C-62C-64C	0.21	M6R	1xbb	Neutral
62C-64C-66N	-0.78	M6R	1xbb	Neutral
64C-66N-67C	1.22	M6R	1xbb	Neutral
59C-67C-66N	-0.89	M6R	1xbb	Neutral
4C-1C-18N	-0.96	X-ray	1xbb	Neutral
1C-4C-7N	-9.72	X-ray	1xbb	Neutral
4C-7N-8C	3.18	X-ray	1xbb	Neutral
4C-7N-12C	6.33	X-ray	1xbb	Neutral
8C-7N-12C	4.55	X-ray	1xbb	Neutral
7N-12C-15C	-7.57	X-ray	1xbb	Neutral
12C-15C-18N	0.63	X-ray	1xbb	Neutral
1C-18N-15C	8.7	X-ray	1xbb	Neutral
1C-18N-19C	-4.86	X-ray	1xbb	Neutral
15C-18N-19C	-1.65	X-ray	1xbb	Neutral
18N-19C-22C	2.24	X-ray	1xbb	Neutral
19C-22C-23C	2.4	X-ray	1xbb	Neutral
19C-22C-27C	-3.91	X-ray	1xbb	Neutral
23C-22C-27C	1.57	X-ray	1xbb	Neutral
22C-23C-25C	-0.87	X-ray	1xbb	Neutral
23C-25C-31C	-0.81	X-ray	1xbb	Neutral
22C-27C-29C	-0.97	X-ray	1xbb	Neutral
27C-29C-31C	-0.25	X-ray	1xbb	Neutral
25C-31C-29C	1.36	X-ray	1xbb	Neutral
25C-31C-32C	-1.65	X-ray	1xbb	Neutral
29C-31C-32C	0.3	X-ray	1xbb	Neutral
31C-32C-33O	-3.51	X-ray	1xbb	Neutral
31C-32C-34N	5.74	X-ray	1xbb	Neutral
33O-32C-34N	-2.38	X-ray	1xbb	Neutral
32C-34N-36C	2.46	X-ray	1xbb	Neutral
34N-36C-37C	4.7	X-ray	1xbb	Neutral
34N-36C-39C	-3.12	X-ray	1xbb	Neutral
37C-36C-39C	-1.5	X-ray	1xbb	Neutral
36C-37C-48C	-0.03	X-ray	1xbb	Neutral
36C-39C-41C	2.4	X-ray	1xbb	Neutral
39C-41C-43C	-2.79	X-ray	1xbb	Neutral
41C-43C-44C	-2.58	X-ray	1xbb	Neutral
41C-43C-48C	2.3	X-ray	1xbb	Neutral
44C-43C-48C	0.28	X-ray	1xbb	Neutral
37C-48C-43C	-0.37	X-ray	1xbb	Neutral
37C-48C-49N	0.64	X-ray	1xbb	Neutral
43C-48C-49N	-0.25	X-ray	1xbb	Neutral
48C-49N-51C	-1.96	X-ray	1xbb	Neutral
49N-51C-52N	3.87	X-ray	1xbb	Neutral
49N-51C-53N	2.27	X-ray	1xbb	Neutral
52N-51C-53N	-6.19	X-ray	1xbb	Neutral
51C-52N-58C	3.61	X-ray	1xbb	Neutral
51C-53N-54C	6.23	X-ray	1xbb	Neutral
53N-54C-56C	-3.82	X-ray	1xbb	Neutral
54C-56C-58C	1.49	X-ray	1xbb	Neutral
52N-58C-56C	-1.2	X-ray	1xbb	Neutral
52N-58C-59C	1.06	X-ray	1xbb	Neutral
56C-58C-59C	0.17	X-ray	1xbb	Neutral
58C-59C-60C	-1.7	X-ray	1xbb	Neutral
58C-59C-67C	1.07	X-ray	1xbb	Neutral
60C-59C-67C	0.85	X-ray	1xbb	Neutral
59C-60C-62C	0.61	X-ray	1xbb	Neutral
60C-62C-64C	0.33	X-ray	1xbb	Neutral
62C-64C-66N	-2.45	X-ray	1xbb	Neutral
64C-66N-67C	3.55	X-ray	1xbb	Neutral
59C-67C-66N	-2.89	X-ray	1xbb	Neutral
1O-2C-3C	-0.34	M1	2w26	Neutral
1O-2C-13N	0.34	M1	2w26	Neutral
3C-2C-13N	0.03	M1	2w26	Neutral
2C-3C-6O	0.24	M1	2w26	Neutral
3C-6O-7C	0.11	M1	2w26	Neutral
6O-7C-10C	-0.42	M1	2w26	Neutral
7C-10C-13N	-0.01	M1	2w26	Neutral
2C-13N-10C	-0.65	M1	2w26	Neutral
2C-13N-14C	0.36	M1	2w26	Neutral
10C-13N-14C	0.17	M1	2w26	Neutral
13N-14C-15C	0.27	M1	2w26	Neutral
13N-14C-19C	-0.35	M1	2w26	Neutral
15C-14C-19C	0.07	M1	2w26	Neutral
14C-15C-17C	-0.15	M1	2w26	Neutral
15C-17C-23C	-0.03	M1	2w26	Neutral
14C-19C-21C	0.24	M1	2w26	Neutral
19C-21C-23C	-0.34	M1	2w26	Neutral
17C-23C-21C	0.26	M1	2w26	Neutral
17C-23C-24N	0.3	M1	2w26	Neutral
21C-23C-24N	-0.54	M1	2w26	Neutral
23C-24N-25C	-0.01	M1	2w26	Neutral
23C-24N-28C	-0.78	M1	2w26	Neutral
25C-24N-28C	-0.42	M1	2w26	Neutral
24N-25C-31C	-0.2	M1	2w26	Neutral
24N-28C-29O	-0.38	M1	2w26	Neutral
24N-28C-30O	0.01	M1	2w26	Neutral
29O-28C-30O	0.35	M1	2w26	Neutral
28C-30O-31C	-0.11	M1	2w26	Neutral
25C-31C-30O	0.02	M1	2w26	Neutral
25C-31C-33C	-0.06	M1	2w26	Neutral
30O-31C-33C	0.19	M1	2w26	Neutral
31C-33C-36N	0.25	M1	2w26	Neutral
33C-36N-38C	0.99	M1	2w26	Neutral
36N-38C-39O	0.34	M1	2w26	Neutral
36N-38C-40C	0.19	M1	2w26	Neutral
39O-38C-40C	-0.47	M1	2w26	Neutral
38C-40C-41S	-0.27	M1	2w26	Neutral
38C-40C-46C	0.12	M1	2w26	Neutral
41S-40C-46C	0.1	M1	2w26	Neutral
40C-41S-42C	0.59	M1	2w26	Neutral
41S-42C-43Cl	2.81	M1	2w26	Neutral
41S-42C-44C	-0.54	M1	2w26	Neutral
43Cl-42C-44C	-2.13	M1	2w26	Neutral
42C-44C-46C	0.19	M1	2w26	Neutral
40C-46C-44C	-0.33	M1	2w26	Neutral
1O-2C-3C	0.5	M3	2w26	Neutral
1O-2C-13N	0.3	M3	2w26	Neutral
3C-2C-13N	-0.8	M3	2w26	Neutral
2C-3C-6O	-0.97	M3	2w26	Neutral
3C-6O-7C	0.7	M3	2w26	Neutral
6O-7C-10C	-0.47	M3	2w26	Neutral
7C-10C-13N	-0.68	M3	2w26	Neutral
2C-13N-10C	1.15	M3	2w26	Neutral
2C-13N-14C	-0.9	M3	2w26	Neutral
10C-13N-14C	-0.23	M3	2w26	Neutral
13N-14C-15C	-0.09	M3	2w26	Neutral
13N-14C-19C	-0.46	M3	2w26	Neutral
15C-14C-19C	0.51	M3	2w26	Neutral
14C-15C-17C	-0.27	M3	2w26	Neutral
15C-17C-23C	-0.37	M3	2w26	Neutral
14C-19C-21C	-0.25	M3	2w26	Neutral
19C-21C-23C	-0.23	M3	2w26	Neutral
17C-23C-21C	0.47	M3	2w26	Neutral
17C-23C-24N	-0.28	M3	2w26	Neutral
21C-23C-24N	-0.17	M3	2w26	Neutral
23C-24N-25C	-0.18	M3	2w26	Neutral
23C-24N-28C	-0.3	M3	2w26	Neutral
25C-24N-28C	-0.28	M3	2w26	Neutral
24N-25C-31C	-0.32	M3	2w26	Neutral
24N-28C-29O	-0.95	M3	2w26	Neutral
24N-28C-30O	-0.06	M3	2w26	Neutral
29O-28C-30O	0.99	M3	2w26	Neutral
28C-30O-31C	-0.17	M3	2w26	Neutral
25C-31C-30O	0.56	M3	2w26	Neutral
25C-31C-33C	0.33	M3	2w26	Neutral
30O-31C-33C	0.88	M3	2w26	Neutral
31C-33C-36N	1.12	M3	2w26	Neutral
33C-36N-38C	0.54	M3	2w26	Neutral
36N-38C-39O	0.61	M3	2w26	Neutral
36N-38C-40C	-0.41	M3	2w26	Neutral
39O-38C-40C	-0.13	M3	2w26	Neutral
38C-40C-41S	-1.02	M3	2w26	Neutral
38C-40C-46C	0.77	M3	2w26	Neutral
41S-40C-46C	0.23	M3	2w26	Neutral
40C-41S-42C	0.71	M3	2w26	Neutral
41S-42C-43Cl	3.2	M3	2w26	Neutral
41S-42C-44C	-0.75	M3	2w26	Neutral
43Cl-42C-44C	-2.21	M3	2w26	Neutral
42C-44C-46C	0.44	M3	2w26	Neutral
40C-46C-44C	-0.62	M3	2w26	Neutral
1O-2C-3C	0.54	M5	2w26	Neutral
1O-2C-13N	-0.5	M5	2w26	Neutral
3C-2C-13N	-0.04	M5	2w26	Neutral
2C-3C-6O	-0.62	M5	2w26	Neutral
3C-6O-7C	-1.21	M5	2w26	Neutral
6O-7C-10C	-0.26	M5	2w26	Neutral
7C-10C-13N	-0.58	M5	2w26	Neutral
2C-13N-10C	-0.05	M5	2w26	Neutral
2C-13N-14C	-0.44	M5	2w26	Neutral
10C-13N-14C	0.34	M5	2w26	Neutral
13N-14C-15C	-0.04	M5	2w26	Neutral
13N-14C-19C	-0.59	M5	2w26	Neutral
15C-14C-19C	0.66	M5	2w26	Neutral
14C-15C-17C	-0.29	M5	2w26	Neutral
15C-17C-23C	-0.55	M5	2w26	Neutral
14C-19C-21C	-0.21	M5	2w26	Neutral
19C-21C-23C	-0.59	M5	2w26	Neutral
17C-23C-21C	1.01	M5	2w26	Neutral
17C-23C-24N	-0.41	M5	2w26	Neutral
21C-23C-24N	-0.58	M5	2w26	Neutral
23C-24N-25C	-0.04	M5	2w26	Neutral
23C-24N-28C	-0.85	M5	2w26	Neutral
25C-24N-28C	0.02	M5	2w26	Neutral
24N-25C-31C	-0.4	M5	2w26	Neutral
24N-28C-29O	-0.43	M5	2w26	Neutral
24N-28C-30O	0.21	M5	2w26	Neutral
29O-28C-30O	0.2	M5	2w26	Neutral
28C-30O-31C	-0.55	M5	2w26	Neutral
25C-31C-30O	0.58	M5	2w26	Neutral
25C-31C-33C	1.12	M5	2w26	Neutral
30O-31C-33C	0.57	M5	2w26	Neutral
31C-33C-36N	1.83	M5	2w26	Neutral
33C-36N-38C	0.91	M5	2w26	Neutral
36N-38C-39O	0.49	M5	2w26	Neutral
36N-38C-40C	-0.53	M5	2w26	Neutral
39O-38C-40C	0.12	M5	2w26	Neutral
38C-40C-41S	-0.86	M5	2w26	Neutral
38C-40C-46C	0.73	M5	2w26	Neutral
41S-40C-46C	0.14	M5	2w26	Neutral
40C-41S-42C	0.81	M5	2w26	Neutral
41S-42C-43Cl	3.12	M5	2w26	Neutral
41S-42C-44C	-0.8	M5	2w26	Neutral
43Cl-42C-44C	-2.13	M5	2w26	Neutral
42C-44C-46C	0.45	M5	2w26	Neutral
40C-46C-44C	-0.59	M5	2w26	Neutral
1O-2C-3C	0.88	M6	2w26	Neutral
1O-2C-13N	-0.5	M6	2w26	Neutral
3C-2C-13N	-0.4	M6	2w26	Neutral
2C-3C-6O	0.29	M6	2w26	Neutral
3C-6O-7C	-0.32	M6	2w26	Neutral
6O-7C-10C	0.42	M6	2w26	Neutral
7C-10C-13N	-0.16	M6	2w26	Neutral
2C-13N-10C	0.62	M6	2w26	Neutral
2C-13N-14C	0.13	M6	2w26	Neutral
10C-13N-14C	-0.83	M6	2w26	Neutral
13N-14C-15C	0.69	M6	2w26	Neutral
13N-14C-19C	-0.92	M6	2w26	Neutral
15C-14C-19C	0.24	M6	2w26	Neutral
14C-15C-17C	-0.87	M6	2w26	Neutral
15C-17C-23C	0.58	M6	2w26	Neutral
14C-19C-21C	0.44	M6	2w26	Neutral
19C-21C-23C	-0.71	M6	2w26	Neutral
17C-23C-21C	0.19	M6	2w26	Neutral
17C-23C-24N	-0.62	M6	2w26	Neutral
21C-23C-24N	0.42	M6	2w26	Neutral
23C-24N-25C	0.39	M6	2w26	Neutral
23C-24N-28C	0.02	M6	2w26	Neutral
25C-24N-28C	-0.45	M6	2w26	Neutral
24N-25C-31C	0.05	M6	2w26	Neutral
24N-28C-29O	-0.49	M6	2w26	Neutral
24N-28C-30O	0.67	M6	2w26	Neutral
29O-28C-30O	-0.2	M6	2w26	Neutral
28C-30O-31C	-0.21	M6	2w26	Neutral
25C-31C-30O	0.48	M6	2w26	Neutral
25C-31C-33C	0	M6	2w26	Neutral
30O-31C-33C	2.03	M6	2w26	Neutral
31C-33C-36N	2.07	M6	2w26	Neutral
33C-36N-38C	-0.1	M6	2w26	Neutral
36N-38C-39O	0.28	M6	2w26	Neutral
36N-38C-40C	-0.63	M6	2w26	Neutral
39O-38C-40C	0.35	M6	2w26	Neutral
38C-40C-41S	-0.41	M6	2w26	Neutral
38C-40C-46C	0.61	M6	2w26	Neutral
41S-40C-46C	-0.22	M6	2w26	Neutral
40C-41S-42C	0.73	M6	2w26	Neutral
41S-42C-43Cl	2.62	M6	2w26	Neutral
41S-42C-44C	-1.25	M6	2w26	Neutral
43Cl-42C-44C	-1.54	M6	2w26	Neutral
42C-44C-46C	0.9	M6	2w26	Neutral
40C-46C-44C	-0.16	M6	2w26	Neutral
1O-2C-3C	0.49	M8	2w26	Neutral
1O-2C-13N	-0.19	M8	2w26	Neutral
3C-2C-13N	-0.31	M8	2w26	Neutral
2C-3C-6O	-0.91	M8	2w26	Neutral
3C-6O-7C	0.73	M8	2w26	Neutral
6O-7C-10C	-0.48	M8	2w26	Neutral
7C-10C-13N	-0.65	M8	2w26	Neutral
2C-13N-10C	0.77	M8	2w26	Neutral
2C-13N-14C	-0.95	M8	2w26	Neutral
10C-13N-14C	0.23	M8	2w26	Neutral
13N-14C-15C	-0.38	M8	2w26	Neutral
13N-14C-19C	0.27	M8	2w26	Neutral
15C-14C-19C	0.08	M8	2w26	Neutral
14C-15C-17C	0.16	M8	2w26	Neutral
15C-17C-23C	-0.19	M8	2w26	Neutral
14C-19C-21C	-0.47	M8	2w26	Neutral
19C-21C-23C	0.43	M8	2w26	Neutral
17C-23C-21C	-0.1	M8	2w26	Neutral
17C-23C-24N	-0.07	M8	2w26	Neutral
21C-23C-24N	0.2	M8	2w26	Neutral
23C-24N-25C	0.04	M8	2w26	Neutral
23C-24N-28C	0.1	M8	2w26	Neutral
25C-24N-28C	-0.59	M8	2w26	Neutral
24N-25C-31C	0.16	M8	2w26	Neutral
24N-28C-29O	-0.56	M8	2w26	Neutral
24N-28C-30O	-0.1	M8	2w26	Neutral
29O-28C-30O	0.64	M8	2w26	Neutral
28C-30O-31C	0.23	M8	2w26	Neutral
25C-31C-30O	0.18	M8	2w26	Neutral
25C-31C-33C	-0.17	M8	2w26	Neutral
30O-31C-33C	0.71	M8	2w26	Neutral
31C-33C-36N	0.91	M8	2w26	Neutral
33C-36N-38C	0.31	M8	2w26	Neutral
36N-38C-39O	0.25	M8	2w26	Neutral
36N-38C-40C	-0.87	M8	2w26	Neutral
39O-38C-40C	0.66	M8	2w26	Neutral
38C-40C-41S	-0.43	M8	2w26	Neutral
38C-40C-46C	0.3	M8	2w26	Neutral
41S-40C-46C	0.17	M8	2w26	Neutral
40C-41S-42C	0.76	M8	2w26	Neutral
41S-42C-43Cl	2.18	M8	2w26	Neutral
41S-42C-44C	-0.62	M8	2w26	Neutral
43Cl-42C-44C	-1.56	M8	2w26	Neutral
42C-44C-46C	0.35	M8	2w26	Neutral
40C-46C-44C	-0.69	M8	2w26	Neutral
1O-2C-3C	0.23	M10	2w26	Neutral
1O-2C-13N	-1.05	M10	2w26	Neutral
3C-2C-13N	0.84	M10	2w26	Neutral
2C-3C-6O	-0.43	M10	2w26	Neutral
3C-6O-7C	-0.18	M10	2w26	Neutral
6O-7C-10C	0.1	M10	2w26	Neutral
7C-10C-13N	-0.32	M10	2w26	Neutral
2C-13N-10C	-0.5	M10	2w26	Neutral
2C-13N-14C	-0.25	M10	2w26	Neutral
10C-13N-14C	0.75	M10	2w26	Neutral
13N-14C-15C	0.22	M10	2w26	Neutral
13N-14C-19C	-0.09	M10	2w26	Neutral
15C-14C-19C	-0.1	M10	2w26	Neutral
14C-15C-17C	0.23	M10	2w26	Neutral
15C-17C-23C	-0.21	M10	2w26	Neutral
14C-19C-21C	-0.12	M10	2w26	Neutral
19C-21C-23C	0.26	M10	2w26	Neutral
17C-23C-21C	0.01	M10	2w26	Neutral
17C-23C-24N	0.15	M10	2w26	Neutral
21C-23C-24N	-0.14	M10	2w26	Neutral
23C-24N-25C	0.3	M10	2w26	Neutral
23C-24N-28C	-0.09	M10	2w26	Neutral
25C-24N-28C	-1.13	M10	2w26	Neutral
24N-25C-31C	0.56	M10	2w26	Neutral
24N-28C-29O	-0.34	M10	2w26	Neutral
24N-28C-30O	0.81	M10	2w26	Neutral
29O-28C-30O	-0.48	M10	2w26	Neutral
28C-30O-31C	-0.06	M10	2w26	Neutral
25C-31C-30O	-0.22	M10	2w26	Neutral
25C-31C-33C	-0.14	M10	2w26	Neutral
30O-31C-33C	0.05	M10	2w26	Neutral
31C-33C-36N	1.39	M10	2w26	Neutral
33C-36N-38C	0.96	M10	2w26	Neutral
36N-38C-39O	0.01	M10	2w26	Neutral
36N-38C-40C	-0.78	M10	2w26	Neutral
39O-38C-40C	0.82	M10	2w26	Neutral
38C-40C-41S	-0.31	M10	2w26	Neutral
38C-40C-46C	0.43	M10	2w26	Neutral
41S-40C-46C	-0.06	M10	2w26	Neutral
40C-41S-42C	0.73	M10	2w26	Neutral
41S-42C-43Cl	2.79	M10	2w26	Neutral
41S-42C-44C	-0.49	M10	2w26	Neutral
43Cl-42C-44C	-2.35	M10	2w26	Neutral
42C-44C-46C	0.36	M10	2w26	Neutral
40C-46C-44C	-0.58	M10	2w26	Neutral
1O-2C-3C	0.59	M6R	2w26	Neutral
1O-2C-13N	-0.93	M6R	2w26	Neutral
3C-2C-13N	0.31	M6R	2w26	Neutral
2C-3C-6O	0.31	M6R	2w26	Neutral
3C-6O-7C	0.01	M6R	2w26	Neutral
6O-7C-10C	0.51	M6R	2w26	Neutral
7C-10C-13N	-0.96	M6R	2w26	Neutral
2C-13N-10C	0.57	M6R	2w26	Neutral
2C-13N-14C	-0.01	M6R	2w26	Neutral
10C-13N-14C	-0.65	M6R	2w26	Neutral
13N-14C-15C	0.32	M6R	2w26	Neutral
13N-14C-19C	-0.84	M6R	2w26	Neutral
15C-14C-19C	0.53	M6R	2w26	Neutral
14C-15C-17C	-0.93	M6R	2w26	Neutral
15C-17C-23C	0.56	M6R	2w26	Neutral
14C-19C-21C	-0.12	M6R	2w26	Neutral
19C-21C-23C	-0.26	M6R	2w26	Neutral
17C-23C-21C	0.04	M6R	2w26	Neutral
17C-23C-24N	-0.65	M6R	2w26	Neutral
21C-23C-24N	0.61	M6R	2w26	Neutral
23C-24N-25C	-0.1	M6R	2w26	Neutral
23C-24N-28C	0.48	M6R	2w26	Neutral
25C-24N-28C	-0.83	M6R	2w26	Neutral
24N-25C-31C	0.24	M6R	2w26	Neutral
24N-28C-29O	-0.43	M6R	2w26	Neutral
24N-28C-30O	1.11	M6R	2w26	Neutral
29O-28C-30O	-0.69	M6R	2w26	Neutral
28C-30O-31C	-0.14	M6R	2w26	Neutral
25C-31C-30O	0.21	M6R	2w26	Neutral
25C-31C-33C	0.06	M6R	2w26	Neutral
30O-31C-33C	1.6	M6R	2w26	Neutral
31C-33C-36N	1.99	M6R	2w26	Neutral
33C-36N-38C	-0.7	M6R	2w26	Neutral
36N-38C-39O	-0.05	M6R	2w26	Neutral
36N-38C-40C	-1.61	M6R	2w26	Neutral
39O-38C-40C	1.53	M6R	2w26	Neutral
38C-40C-41S	-0.16	M6R	2w26	Neutral
38C-40C-46C	0.1	M6R	2w26	Neutral
41S-40C-46C	0.04	M6R	2w26	Neutral
40C-41S-42C	0.4	M6R	2w26	Neutral
41S-42C-43Cl	1.32	M6R	2w26	Neutral
41S-42C-44C	-0.79	M6R	2w26	Neutral
43Cl-42C-44C	-0.88	M6R	2w26	Neutral
42C-44C-46C	0.57	M6R	2w26	Neutral
40C-46C-44C	-0.23	M6R	2w26	Neutral
1O-2C-3C	-0.77	X-ray	2w26	Neutral
1O-2C-13N	-1.55	X-ray	2w26	Neutral
3C-2C-13N	2.37	X-ray	2w26	Neutral
2C-3C-6O	-3.3	X-ray	2w26	Neutral
3C-6O-7C	1.67	X-ray	2w26	Neutral
6O-7C-10C	-2.34	X-ray	2w26	Neutral
7C-10C-13N	2.83	X-ray	2w26	Neutral
2C-13N-10C	-3.12	X-ray	2w26	Neutral
2C-13N-14C	2.45	X-ray	2w26	Neutral
10C-13N-14C	0.93	X-ray	2w26	Neutral
13N-14C-15C	0.04	X-ray	2w26	Neutral
13N-14C-19C	0.1	X-ray	2w26	Neutral
15C-14C-19C	-0.08	X-ray	2w26	Neutral
14C-15C-17C	-0.45	X-ray	2w26	Neutral
15C-17C-23C	0.68	X-ray	2w26	Neutral
14C-19C-21C	0.26	X-ray	2w26	Neutral
19C-21C-23C	0.63	X-ray	2w26	Neutral
17C-23C-21C	-0.73	X-ray	2w26	Neutral
17C-23C-24N	0.33	X-ray	2w26	Neutral
21C-23C-24N	0.44	X-ray	2w26	Neutral
23C-24N-25C	2.79	X-ray	2w26	Neutral
23C-24N-28C	2.87	X-ray	2w26	Neutral
25C-24N-28C	-4.39	X-ray	2w26	Neutral
24N-25C-31C	1.23	X-ray	2w26	Neutral
24N-28C-29O	-5.22	X-ray	2w26	Neutral
24N-28C-30O	4.39	X-ray	2w26	Neutral
29O-28C-30O	0.82	X-ray	2w26	Neutral
28C-30O-31C	-2	X-ray	2w26	Neutral
25C-31C-30O	2.6	X-ray	2w26	Neutral
25C-31C-33C	-6.39	X-ray	2w26	Neutral
30O-31C-33C	2.22	X-ray	2w26	Neutral
31C-33C-36N	-0.57	X-ray	2w26	Neutral
33C-36N-38C	2.3	X-ray	2w26	Neutral
36N-38C-39O	-2.12	X-ray	2w26	Neutral
36N-38C-40C	4.78	X-ray	2w26	Neutral
39O-38C-40C	-2.58	X-ray	2w26	Neutral
38C-40C-41S	6.8	X-ray	2w26	Neutral
38C-40C-46C	-4.62	X-ray	2w26	Neutral
41S-40C-46C	-1.96	X-ray	2w26	Neutral
40C-41S-42C	7.55	X-ray	2w26	Neutral
41S-42C-43Cl	8.5	X-ray	2w26	Neutral
41S-42C-44C	-4.75	X-ray	2w26	Neutral
43Cl-42C-44C	-2.9	X-ray	2w26	Neutral
42C-44C-46C	1.01	X-ray	2w26	Neutral
40C-46C-44C	-1.83	X-ray	2w26	Neutral
2O-1C-3O	3.02	M1	4hzz	Charged
2O-1C-4C	-1.26	M1	4hzz	Charged
3O-1C-4C	-1.82	M1	4hzz	Charged
1C-4C-5C	-1.09	M1	4hzz	Charged
1C-4C-11C	0.71	M1	4hzz	Charged
5C-4C-11C	0.28	M1	4hzz	Charged
4C-5C-6C	-0.73	M1	4hzz	Charged
5C-6C-7N	1.33	M1	4hzz	Charged
5C-6C-8C	-0.06	M1	4hzz	Charged
7N-6C-8C	-0.35	M1	4hzz	Charged
6C-8C-9N	0.54	M1	4hzz	Charged
6C-8C-10C	-0.58	M1	4hzz	Charged
9N-8C-10C	-0.22	M1	4hzz	Charged
8C-9N-15C	0.73	M1	4hzz	Charged
8C-10C-11C	-0.45	M1	4hzz	Charged
8C-10C-12O	0.01	M1	4hzz	Charged
11C-10C-12O	-0.91	M1	4hzz	Charged
4C-11C-10C	-0.14	M1	4hzz	Charged
10C-12O-13C	-1.45	M1	4hzz	Charged
12O-13C-14C	-0.42	M1	4hzz	Charged
12O-13C-18C	0.37	M1	4hzz	Charged
14C-13C-18C	0.16	M1	4hzz	Charged
13C-14C-20C	-0.01	M1	4hzz	Charged
9N-15C-16O	-1.02	M1	4hzz	Charged
9N-15C-17C	0.07	M1	4hzz	Charged
16O-15C-17C	0.92	M1	4hzz	Charged
13C-18C-19C	-0.09	M1	4hzz	Charged
2O-1C-3O	-7.18	M3	4hzz	Charged
2O-1C-4C	4.95	M3	4hzz	Charged
3O-1C-4C	2.2	M3	4hzz	Charged
1C-4C-5C	-3.18	M3	4hzz	Charged
1C-4C-11C	-1.24	M3	4hzz	Charged
5C-4C-11C	4.44	M3	4hzz	Charged
4C-5C-6C	-0.81	M3	4hzz	Charged
5C-6C-7N	3.11	M3	4hzz	Charged
5C-6C-8C	-1.54	M3	4hzz	Charged
7N-6C-8C	1.13	M3	4hzz	Charged
6C-8C-9N	0.62	M3	4hzz	Charged
6C-8C-10C	1.09	M3	4hzz	Charged
9N-8C-10C	-1.97	M3	4hzz	Charged
8C-9N-15C	0.2	M3	4hzz	Charged
8C-10C-11C	-0.17	M3	4hzz	Charged
8C-10C-12O	1.44	M3	4hzz	Charged
11C-10C-12O	-3.38	M3	4hzz	Charged
4C-11C-10C	-4.12	M3	4hzz	Charged
10C-12O-13C	-1.39	M3	4hzz	Charged
12O-13C-14C	-0.82	M3	4hzz	Charged
12O-13C-18C	0.28	M3	4hzz	Charged
14C-13C-18C	-0.13	M3	4hzz	Charged
13C-14C-20C	-0.41	M3	4hzz	Charged
9N-15C-16O	-0.59	M3	4hzz	Charged
9N-15C-17C	0.42	M3	4hzz	Charged
16O-15C-17C	0.04	M3	4hzz	Charged
13C-18C-19C	-0.59	M3	4hzz	Charged
2O-1C-3O	2.68	M5	4hzz	Charged
2O-1C-4C	-0.6	M5	4hzz	Charged
3O-1C-4C	-2.15	M5	4hzz	Charged
1C-4C-5C	-0.36	M5	4hzz	Charged
1C-4C-11C	0.73	M5	4hzz	Charged
5C-4C-11C	-0.59	M5	4hzz	Charged
4C-5C-6C	0.06	M5	4hzz	Charged
5C-6C-7N	1.01	M5	4hzz	Charged
5C-6C-8C	0.04	M5	4hzz	Charged
7N-6C-8C	0.48	M5	4hzz	Charged
6C-8C-9N	0.04	M5	4hzz	Charged
6C-8C-10C	-0.7	M5	4hzz	Charged
9N-8C-10C	0.21	M5	4hzz	Charged
8C-9N-15C	0.18	M5	4hzz	Charged
8C-10C-11C	-0.37	M5	4hzz	Charged
8C-10C-12O	-0.81	M5	4hzz	Charged
11C-10C-12O	-0.96	M5	4hzz	Charged
4C-11C-10C	-0.04	M5	4hzz	Charged
10C-12O-13C	-2.6	M5	4hzz	Charged
12O-13C-14C	-0.36	M5	4hzz	Charged
12O-13C-18C	0.48	M5	4hzz	Charged
14C-13C-18C	0.04	M5	4hzz	Charged
13C-14C-20C	0.23	M5	4hzz	Charged
9N-15C-16O	-0.75	M5	4hzz	Charged
9N-15C-17C	0.03	M5	4hzz	Charged
16O-15C-17C	0.73	M5	4hzz	Charged
13C-18C-19C	0.53	M5	4hzz	Charged
2O-1C-3O	2.94	M6	4hzz	Charged
2O-1C-4C	-0.97	M6	4hzz	Charged
3O-1C-4C	-2.08	M6	4hzz	Charged
1C-4C-5C	-0.76	M6	4hzz	Charged
1C-4C-11C	0.03	M6	4hzz	Charged
5C-4C-11C	0.41	M6	4hzz	Charged
4C-5C-6C	0.35	M6	4hzz	Charged
5C-6C-7N	0.32	M6	4hzz	Charged
5C-6C-8C	-1.35	M6	4hzz	Charged
7N-6C-8C	0.46	M6	4hzz	Charged
6C-8C-9N	0.41	M6	4hzz	Charged
6C-8C-10C	-0.45	M6	4hzz	Charged
9N-8C-10C	-1.29	M6	4hzz	Charged
8C-9N-15C	0.8	M6	4hzz	Charged
8C-10C-11C	-1.19	M6	4hzz	Charged
8C-10C-12O	0.22	M6	4hzz	Charged
11C-10C-12O	-1.61	M6	4hzz	Charged
4C-11C-10C	-0.34	M6	4hzz	Charged
10C-12O-13C	-1.25	M6	4hzz	Charged
12O-13C-14C	0.1	M6	4hzz	Charged
12O-13C-18C	0.2	M6	4hzz	Charged
14C-13C-18C	-0.74	M6	4hzz	Charged
13C-14C-20C	-0.69	M6	4hzz	Charged
9N-15C-16O	-1.19	M6	4hzz	Charged
9N-15C-17C	-0.29	M6	4hzz	Charged
16O-15C-17C	1.44	M6	4hzz	Charged
13C-18C-19C	-1.33	M6	4hzz	Charged
2O-1C-3O	-10.16	M8	4hzz	Charged
2O-1C-4C	5.74	M8	4hzz	Charged
3O-1C-4C	4.44	M8	4hzz	Charged
1C-4C-5C	-1.48	M8	4hzz	Charged
1C-4C-11C	-2.31	M8	4hzz	Charged
5C-4C-11C	3.93	M8	4hzz	Charged
4C-5C-6C	-0.32	M8	4hzz	Charged
5C-6C-7N	1.25	M8	4hzz	Charged
5C-6C-8C	-1.56	M8	4hzz	Charged
7N-6C-8C	1.14	M8	4hzz	Charged
6C-8C-9N	-0.16	M8	4hzz	Charged
6C-8C-10C	1.82	M8	4hzz	Charged
9N-8C-10C	-1.82	M8	4hzz	Charged
8C-9N-15C	-0.21	M8	4hzz	Charged
8C-10C-11C	-0.28	M8	4hzz	Charged
8C-10C-12O	1.63	M8	4hzz	Charged
11C-10C-12O	-2.33	M8	4hzz	Charged
4C-11C-10C	-3.96	M8	4hzz	Charged
10C-12O-13C	-0.04	M8	4hzz	Charged
12O-13C-14C	-0.59	M8	4hzz	Charged
12O-13C-18C	0.28	M8	4hzz	Charged
14C-13C-18C	-0.22	M8	4hzz	Charged
13C-14C-20C	-0.41	M8	4hzz	Charged
9N-15C-16O	0.46	M8	4hzz	Charged
9N-15C-17C	0.6	M8	4hzz	Charged
16O-15C-17C	-1.12	M8	4hzz	Charged
13C-18C-19C	-0.41	M8	4hzz	Charged
2O-1C-3O	-0.7	M10	4hzz	Charged
2O-1C-4C	0.42	M10	4hzz	Charged
3O-1C-4C	0.27	M10	4hzz	Charged
1C-4C-5C	0.85	M10	4hzz	Charged
1C-4C-11C	-0.33	M10	4hzz	Charged
5C-4C-11C	-0.58	M10	4hzz	Charged
4C-5C-6C	1.23	M10	4hzz	Charged
5C-6C-7N	0.13	M10	4hzz	Charged
5C-6C-8C	-0.63	M10	4hzz	Charged
7N-6C-8C	1.35	M10	4hzz	Charged
6C-8C-9N	-0.84	M10	4hzz	Charged
6C-8C-10C	0.57	M10	4hzz	Charged
9N-8C-10C	0.11	M10	4hzz	Charged
8C-9N-15C	-0.29	M10	4hzz	Charged
8C-10C-11C	-0.22	M10	4hzz	Charged
8C-10C-12O	-0.76	M10	4hzz	Charged
11C-10C-12O	0.03	M10	4hzz	Charged
4C-11C-10C	-0.04	M10	4hzz	Charged
10C-12O-13C	-0.71	M10	4hzz	Charged
12O-13C-14C	-0.33	M10	4hzz	Charged
12O-13C-18C	-0.03	M10	4hzz	Charged
14C-13C-18C	0.29	M10	4hzz	Charged
13C-14C-20C	-0.25	M10	4hzz	Charged
9N-15C-16O	0.2	M10	4hzz	Charged
9N-15C-17C	-0.11	M10	4hzz	Charged
16O-15C-17C	-0.07	M10	4hzz	Charged
13C-18C-19C	-0.08	M10	4hzz	Charged
2O-1C-3O	-1.74	M6R	4hzz	Charged
2O-1C-4C	0.99	M6R	4hzz	Charged
3O-1C-4C	0.7	M6R	4hzz	Charged
1C-4C-5C	0.46	M6R	4hzz	Charged
1C-4C-11C	-0.71	M6R	4hzz	Charged
5C-4C-11C	0.17	M6R	4hzz	Charged
4C-5C-6C	1.28	M6R	4hzz	Charged
5C-6C-7N	-0.58	M6R	4hzz	Charged
5C-6C-8C	-1.62	M6R	4hzz	Charged
7N-6C-8C	0.57	M6R	4hzz	Charged
6C-8C-9N	-0.36	M6R	4hzz	Charged
6C-8C-10C	0.52	M6R	4hzz	Charged
9N-8C-10C	-1.08	M6R	4hzz	Charged
8C-9N-15C	0.06	M6R	4hzz	Charged
8C-10C-11C	-0.8	M6R	4hzz	Charged
8C-10C-12O	0.6	M6R	4hzz	Charged
11C-10C-12O	-0.29	M6R	4hzz	Charged
4C-11C-10C	-0.32	M6R	4hzz	Charged
10C-12O-13C	0.28	M6R	4hzz	Charged
12O-13C-14C	0.36	M6R	4hzz	Charged
12O-13C-18C	0.31	M6R	4hzz	Charged
14C-13C-18C	-0.9	M6R	4hzz	Charged
13C-14C-20C	-0.79	M6R	4hzz	Charged
9N-15C-16O	0.04	M6R	4hzz	Charged
9N-15C-17C	-0.24	M6R	4hzz	Charged
16O-15C-17C	0.2	M6R	4hzz	Charged
13C-18C-19C	-1.14	M6R	4hzz	Charged
2O-1C-3O	-1.12	X-ray	4hzz	Charged
2O-1C-4C	2.53	X-ray	4hzz	Charged
3O-1C-4C	-1.4	X-ray	4hzz	Charged
1C-4C-5C	2.66	X-ray	4hzz	Charged
1C-4C-11C	-4.7	X-ray	4hzz	Charged
5C-4C-11C	1.09	X-ray	4hzz	Charged
4C-5C-6C	4.32	X-ray	4hzz	Charged
5C-6C-7N	7	X-ray	4hzz	Charged
5C-6C-8C	6.06	X-ray	4hzz	Charged
7N-6C-8C	6.74	X-ray	4hzz	Charged
6C-8C-9N	7.7	X-ray	4hzz	Charged
6C-8C-10C	11.7	X-ray	4hzz	Charged
9N-8C-10C	5.69	X-ray	4hzz	Charged
8C-9N-15C	1	X-ray	4hzz	Charged
8C-10C-11C	5.79	X-ray	4hzz	Charged
8C-10C-12O	9.34	X-ray	4hzz	Charged
11C-10C-12O	5.66	X-ray	4hzz	Charged
4C-11C-10C	-6.57	X-ray	4hzz	Charged
10C-12O-13C	5.52	X-ray	4hzz	Charged
12O-13C-14C	1.14	X-ray	4hzz	Charged
12O-13C-18C	2.74	X-ray	4hzz	Charged
14C-13C-18C	1.23	X-ray	4hzz	Charged
13C-14C-20C	1.78	X-ray	4hzz	Charged
9N-15C-16O	-1.25	X-ray	4hzz	Charged
9N-15C-17C	0.17	X-ray	4hzz	Charged
16O-15C-17C	0.97	X-ray	4hzz	Charged
13C-18C-19C	3.02	X-ray	4hzz	Charged
2N-1C-4C	1.14	M1	4kra	Charged
1C-2N-16C	0.57	M1	4kra	Charged
1C-2N-17C	-0.17	M1	4kra	Charged
16C-2N-17C	-0.42	M1	4kra	Charged
1C-4C-7C	0.79	M1	4kra	Charged
1C-4C-10C	-0.46	M1	4kra	Charged
7C-4C-10C	-0.17	M1	4kra	Charged
14C-5N-20C	-1.41	M1	4kra	Charged
14C-5N-23C	0.16	M1	4kra	Charged
20C-5N-23C	-1.03	M1	4kra	Charged
3O-7C-4C	0.49	M1	4kra	Charged
3O-7C-6O	1.69	M1	4kra	Charged
4C-7C-6O	-2.06	M1	4kra	Charged
21C-8N-22C	1.52	M1	4kra	Charged
4C-10C-9O	-0.68	M1	4kra	Charged
4C-10C-11C	-0.48	M1	4kra	Charged
9O-10C-11C	1.26	M1	4kra	Charged
10C-11C-12C	-0.09	M1	4kra	Charged
10C-11C-16C	-0.36	M1	4kra	Charged
12C-11C-16C	0.53	M1	4kra	Charged
11C-12C-13C	-0.61	M1	4kra	Charged
12C-13C-14C	0.51	M1	4kra	Charged
12C-13C-24F	0.34	M1	4kra	Charged
14C-13C-24F	-0.8	M1	4kra	Charged
5N-14C-13C	-0.67	M1	4kra	Charged
5N-14C-15C	1.02	M1	4kra	Charged
13C-14C-15C	0.02	M1	4kra	Charged
14C-15C-16C	0.16	M1	4kra	Charged
2N-16C-11C	0.22	M1	4kra	Charged
2N-16C-15C	0.21	M1	4kra	Charged
11C-16C-15C	-0.34	M1	4kra	Charged
2N-17C-18C	-1.27	M1	4kra	Charged
2N-17C-19C	-1.16	M1	4kra	Charged
5N-20C-21C	0.87	M1	4kra	Charged
8N-21C-20C	0.77	M1	4kra	Charged
8N-22C-23C	-0.08	M1	4kra	Charged
5N-23C-22C	2.11	M1	4kra	Charged
2N-1C-4C	0.98	M3	4kra	Charged
1C-2N-16C	0.73	M3	4kra	Charged
1C-2N-17C	-1.04	M3	4kra	Charged
16C-2N-17C	0.29	M3	4kra	Charged
1C-4C-7C	2.36	M3	4kra	Charged
1C-4C-10C	-0.91	M3	4kra	Charged
7C-4C-10C	-1.19	M3	4kra	Charged
14C-5N-20C	-2.8	M3	4kra	Charged
14C-5N-23C	-1.25	M3	4kra	Charged
20C-5N-23C	-2.39	M3	4kra	Charged
3O-7C-4C	1.1	M3	4kra	Charged
3O-7C-6O	0.32	M3	4kra	Charged
4C-7C-6O	-1.35	M3	4kra	Charged
21C-8N-22C	0.41	M3	4kra	Charged
4C-10C-9O	-0.66	M3	4kra	Charged
4C-10C-11C	-0.03	M3	4kra	Charged
9O-10C-11C	0.81	M3	4kra	Charged
10C-11C-12C	-0.54	M3	4kra	Charged
10C-11C-16C	-0.62	M3	4kra	Charged
12C-11C-16C	1.3	M3	4kra	Charged
11C-12C-13C	-2.01	M3	4kra	Charged
12C-13C-14C	1.22	M3	4kra	Charged
12C-13C-24F	-0.14	M3	4kra	Charged
14C-13C-24F	-1.02	M3	4kra	Charged
5N-14C-13C	-1.49	M3	4kra	Charged
5N-14C-15C	1.34	M3	4kra	Charged
13C-14C-15C	0.11	M3	4kra	Charged
14C-15C-16C	-0.94	M3	4kra	Charged
2N-16C-11C	0.54	M3	4kra	Charged
2N-16C-15C	-0.79	M3	4kra	Charged
11C-16C-15C	0.36	M3	4kra	Charged
2N-17C-18C	-3.11	M3	4kra	Charged
2N-17C-19C	-0.66	M3	4kra	Charged
5N-20C-21C	3.03	M3	4kra	Charged
8N-21C-20C	2.86	M3	4kra	Charged
8N-22C-23C	2	M3	4kra	Charged
5N-23C-22C	3.91	M3	4kra	Charged
2N-1C-4C	0.99	M5	4kra	Charged
1C-2N-16C	0.74	M5	4kra	Charged
1C-2N-17C	-0.81	M5	4kra	Charged
16C-2N-17C	0.09	M5	4kra	Charged
1C-4C-7C	1.85	M5	4kra	Charged
1C-4C-10C	-0.79	M5	4kra	Charged
7C-4C-10C	-0.81	M5	4kra	Charged
14C-5N-20C	-2.78	M5	4kra	Charged
14C-5N-23C	-1.02	M5	4kra	Charged
20C-5N-23C	0.71	M5	4kra	Charged
3O-7C-4C	0.72	M5	4kra	Charged
3O-7C-6O	1.65	M5	4kra	Charged
4C-7C-6O	-2.18	M5	4kra	Charged
21C-8N-22C	2.09	M5	4kra	Charged
4C-10C-9O	-0.56	M5	4kra	Charged
4C-10C-11C	0.14	M5	4kra	Charged
9O-10C-11C	0.53	M5	4kra	Charged
10C-11C-12C	0.04	M5	4kra	Charged
10C-11C-16C	-0.39	M5	4kra	Charged
12C-11C-16C	0.47	M5	4kra	Charged
11C-12C-13C	-0.98	M5	4kra	Charged
12C-13C-14C	0.6	M5	4kra	Charged
12C-13C-24F	0.45	M5	4kra	Charged
14C-13C-24F	-1.01	M5	4kra	Charged
5N-14C-13C	-0.91	M5	4kra	Charged
5N-14C-15C	0.78	M5	4kra	Charged
13C-14C-15C	0.46	M5	4kra	Charged
14C-15C-16C	-0.34	M5	4kra	Charged
2N-16C-11C	0.01	M5	4kra	Charged
2N-16C-15C	0.13	M5	4kra	Charged
11C-16C-15C	-0.03	M5	4kra	Charged
2N-17C-18C	-1.55	M5	4kra	Charged
2N-17C-19C	-1.82	M5	4kra	Charged
5N-20C-21C	0.95	M5	4kra	Charged
8N-21C-20C	0.63	M5	4kra	Charged
8N-22C-23C	-0.55	M5	4kra	Charged
5N-23C-22C	2.17	M5	4kra	Charged
2N-1C-4C	1.19	M6	4kra	Charged
1C-2N-16C	-0.02	M6	4kra	Charged
1C-2N-17C	0.67	M6	4kra	Charged
16C-2N-17C	-0.65	M6	4kra	Charged
1C-4C-7C	1.15	M6	4kra	Charged
1C-4C-10C	0.2	M6	4kra	Charged
7C-4C-10C	-1.17	M6	4kra	Charged
14C-5N-20C	-1.27	M6	4kra	Charged
14C-5N-23C	-0.03	M6	4kra	Charged
20C-5N-23C	-0.22	M6	4kra	Charged
3O-7C-4C	1.03	M6	4kra	Charged
3O-7C-6O	1.9	M6	4kra	Charged
4C-7C-6O	-2.78	M6	4kra	Charged
21C-8N-22C	1.43	M6	4kra	Charged
4C-10C-9O	-0.22	M6	4kra	Charged
4C-10C-11C	-1.35	M6	4kra	Charged
9O-10C-11C	1.69	M6	4kra	Charged
10C-11C-12C	-0.46	M6	4kra	Charged
10C-11C-16C	-0.01	M6	4kra	Charged
12C-11C-16C	0.56	M6	4kra	Charged
11C-12C-13C	0.1	M6	4kra	Charged
12C-13C-14C	-0.16	M6	4kra	Charged
12C-13C-24F	-0.23	M6	4kra	Charged
14C-13C-24F	0.35	M6	4kra	Charged
5N-14C-13C	-0.15	M6	4kra	Charged
5N-14C-15C	0.06	M6	4kra	Charged
13C-14C-15C	0.41	M6	4kra	Charged
14C-15C-16C	0.25	M6	4kra	Charged
2N-16C-11C	0.53	M6	4kra	Charged
2N-16C-15C	0.47	M6	4kra	Charged
11C-16C-15C	-0.95	M6	4kra	Charged
2N-17C-18C	-0.24	M6	4kra	Charged
2N-17C-19C	0.02	M6	4kra	Charged
5N-20C-21C	0.49	M6	4kra	Charged
8N-21C-20C	1.11	M6	4kra	Charged
8N-22C-23C	0.01	M6	4kra	Charged
5N-23C-22C	1.72	M6	4kra	Charged
2N-1C-4C	-0.24	M8	4kra	Charged
1C-2N-16C	0.54	M8	4kra	Charged
1C-2N-17C	-0.5	M8	4kra	Charged
16C-2N-17C	-0.03	M8	4kra	Charged
1C-4C-7C	2.4	M8	4kra	Charged
1C-4C-10C	-0.41	M8	4kra	Charged
7C-4C-10C	-1.66	M8	4kra	Charged
14C-5N-20C	-1.55	M8	4kra	Charged
14C-5N-23C	-1.43	M8	4kra	Charged
20C-5N-23C	-1.22	M8	4kra	Charged
3O-7C-4C	-0.01	M8	4kra	Charged
3O-7C-6O	-1.5	M8	4kra	Charged
4C-7C-6O	1.48	M8	4kra	Charged
21C-8N-22C	-0.31	M8	4kra	Charged
4C-10C-9O	-0.04	M8	4kra	Charged
4C-10C-11C	0.63	M8	4kra	Charged
9O-10C-11C	-0.51	M8	4kra	Charged
10C-11C-12C	-0.61	M8	4kra	Charged
10C-11C-16C	-0.13	M8	4kra	Charged
12C-11C-16C	0.87	M8	4kra	Charged
11C-12C-13C	-1.32	M8	4kra	Charged
12C-13C-14C	1.06	M8	4kra	Charged
12C-13C-24F	0.04	M8	4kra	Charged
14C-13C-24F	-1.06	M8	4kra	Charged
5N-14C-13C	-1.22	M8	4kra	Charged
5N-14C-15C	1.19	M8	4kra	Charged
13C-14C-15C	0.02	M8	4kra	Charged
14C-15C-16C	-0.96	M8	4kra	Charged
2N-16C-11C	0.15	M8	4kra	Charged
2N-16C-15C	-0.44	M8	4kra	Charged
11C-16C-15C	0.36	M8	4kra	Charged
2N-17C-18C	-2.32	M8	4kra	Charged
2N-17C-19C	-0.82	M8	4kra	Charged
5N-20C-21C	1.58	M8	4kra	Charged
8N-21C-20C	2.46	M8	4kra	Charged
8N-22C-23C	1.98	M8	4kra	Charged
5N-23C-22C	1.97	M8	4kra	Charged
2N-1C-4C	0.22	M10	4kra	Charged
1C-2N-16C	0.14	M10	4kra	Charged
1C-2N-17C	-0.99	M10	4kra	Charged
16C-2N-17C	0.83	M10	4kra	Charged
1C-4C-7C	0.76	M10	4kra	Charged
1C-4C-10C	-0.58	M10	4kra	Charged
7C-4C-10C	0.02	M10	4kra	Charged
14C-5N-20C	-2.27	M10	4kra	Charged
14C-5N-23C	-0.99	M10	4kra	Charged
20C-5N-23C	1.76	M10	4kra	Charged
3O-7C-4C	0.8	M10	4kra	Charged
3O-7C-6O	-0.46	M10	4kra	Charged
4C-7C-6O	-0.23	M10	4kra	Charged
21C-8N-22C	-1.06	M10	4kra	Charged
4C-10C-9O	-0.91	M10	4kra	Charged
4C-10C-11C	0.97	M10	4kra	Charged
9O-10C-11C	-0.03	M10	4kra	Charged
10C-11C-12C	1.09	M10	4kra	Charged
10C-11C-16C	-0.56	M10	4kra	Charged
12C-11C-16C	-0.46	M10	4kra	Charged
11C-12C-13C	-0.56	M10	4kra	Charged
12C-13C-14C	0.69	M10	4kra	Charged
12C-13C-24F	0.08	M10	4kra	Charged
14C-13C-24F	-0.78	M10	4kra	Charged
5N-14C-13C	0.31	M10	4kra	Charged
5N-14C-15C	-0.39	M10	4kra	Charged
13C-14C-15C	-0.09	M10	4kra	Charged
14C-15C-16C	-0.48	M10	4kra	Charged
2N-16C-11C	-0.11	M10	4kra	Charged
2N-16C-15C	-0.52	M10	4kra	Charged
11C-16C-15C	0.68	M10	4kra	Charged
2N-17C-18C	-0.45	M10	4kra	Charged
2N-17C-19C	-0.04	M10	4kra	Charged
5N-20C-21C	-0.18	M10	4kra	Charged
8N-21C-20C	0.46	M10	4kra	Charged
8N-22C-23C	-0.28	M10	4kra	Charged
5N-23C-22C	0.08	M10	4kra	Charged
2N-1C-4C	0.27	M6R	4kra	Charged
1C-2N-16C	0.59	M6R	4kra	Charged
1C-2N-17C	-0.49	M6R	4kra	Charged
16C-2N-17C	-0.08	M6R	4kra	Charged
1C-4C-7C	0.2	M6R	4kra	Charged
1C-4C-10C	-0.61	M6R	4kra	Charged
7C-4C-10C	0.21	M6R	4kra	Charged
14C-5N-20C	1.15	M6R	4kra	Charged
14C-5N-23C	0.61	M6R	4kra	Charged
20C-5N-23C	1.06	M6R	4kra	Charged
3O-7C-4C	1.24	M6R	4kra	Charged
3O-7C-6O	-1.43	M6R	4kra	Charged
4C-7C-6O	0.22	M6R	4kra	Charged
21C-8N-22C	-0.51	M6R	4kra	Charged
4C-10C-9O	-1.53	M6R	4kra	Charged
4C-10C-11C	0.79	M6R	4kra	Charged
9O-10C-11C	0.8	M6R	4kra	Charged
10C-11C-12C	1.33	M6R	4kra	Charged
10C-11C-16C	-1.13	M6R	4kra	Charged
12C-11C-16C	-0.15	M6R	4kra	Charged
11C-12C-13C	-0.76	M6R	4kra	Charged
12C-13C-14C	0.83	M6R	4kra	Charged
12C-13C-24F	-0.21	M6R	4kra	Charged
14C-13C-24F	-0.65	M6R	4kra	Charged
5N-14C-13C	0.96	M6R	4kra	Charged
5N-14C-15C	-0.83	M6R	4kra	Charged
13C-14C-15C	-0.1	M6R	4kra	Charged
14C-15C-16C	-0.54	M6R	4kra	Charged
2N-16C-11C	0.25	M6R	4kra	Charged
2N-16C-15C	-1.05	M6R	4kra	Charged
11C-16C-15C	0.76	M6R	4kra	Charged
2N-17C-18C	-1.22	M6R	4kra	Charged
2N-17C-19C	0.19	M6R	4kra	Charged
5N-20C-21C	-2.69	M6R	4kra	Charged
8N-21C-20C	0.64	M6R	4kra	Charged
8N-22C-23C	-0.63	M6R	4kra	Charged
5N-23C-22C	-1.02	M6R	4kra	Charged
2N-1C-4C	-4.08	X-ray	4kra	Charged
1C-2N-16C	3.68	X-ray	4kra	Charged
1C-2N-17C	-0.24	X-ray	4kra	Charged
16C-2N-17C	-3.44	X-ray	4kra	Charged
1C-4C-7C	9.1	X-ray	4kra	Charged
1C-4C-10C	0.28	X-ray	4kra	Charged
7C-4C-10C	-7.77	X-ray	4kra	Charged
14C-5N-20C	0.09	X-ray	4kra	Charged
14C-5N-23C	0.94	X-ray	4kra	Charged
20C-5N-23C	6.66	X-ray	4kra	Charged
3O-7C-4C	5.06	X-ray	4kra	Charged
3O-7C-6O	1.85	X-ray	4kra	Charged
4C-7C-6O	-6.63	X-ray	4kra	Charged
21C-8N-22C	8.2	X-ray	4kra	Charged
4C-10C-9O	-0.91	X-ray	4kra	Charged
4C-10C-11C	2.62	X-ray	4kra	Charged
9O-10C-11C	-1.59	X-ray	4kra	Charged
10C-11C-12C	-1.02	X-ray	4kra	Charged
10C-11C-16C	-3.22	X-ray	4kra	Charged
12C-11C-16C	4.41	X-ray	4kra	Charged
11C-12C-13C	-3.21	X-ray	4kra	Charged
12C-13C-14C	-1.5	X-ray	4kra	Charged
12C-13C-24F	4.09	X-ray	4kra	Charged
14C-13C-24F	-2.5	X-ray	4kra	Charged
5N-14C-13C	-3.73	X-ray	4kra	Charged
5N-14C-15C	0.14	X-ray	4kra	Charged
13C-14C-15C	4.25	X-ray	4kra	Charged
14C-15C-16C	-3.18	X-ray	4kra	Charged
2N-16C-11C	1.9	X-ray	4kra	Charged
2N-16C-15C	-1.29	X-ray	4kra	Charged
11C-16C-15C	-0.44	X-ray	4kra	Charged
2N-17C-18C	-9.46	X-ray	4kra	Charged
2N-17C-19C	-9.81	X-ray	4kra	Charged
5N-20C-21C	-11.95	X-ray	4kra	Charged
8N-21C-20C	0.7	X-ray	4kra	Charged
8N-22C-23C	0.47	X-ray	4kra	Charged
5N-23C-22C	-9.9	X-ray	4kra	Charged
1O-2C-3C	0.56	M1	4p6w	Neutral
1O-2C-4C	-0.21	M1	4p6w	Neutral
3C-2C-4C	-0.24	M1	4p6w	Neutral
2C-3C-8C	-0.37	M1	4p6w	Neutral
2C-4C-5C	0.22	M1	4p6w	Neutral
4C-5C-6C	0.32	M1	4p6w	Neutral
4C-5C-7C	0.08	M1	4p6w	Neutral
6C-5C-7C	-0.4	M1	4p6w	Neutral
5C-6C-15C	-0.47	M1	4p6w	Neutral
5C-7C-8C	-0.35	M1	4p6w	Neutral
5C-7C-9C	0.42	M1	4p6w	Neutral
5C-7C-10C	0.1	M1	4p6w	Neutral
8C-7C-9C	-0.55	M1	4p6w	Neutral
8C-7C-10C	-0.13	M1	4p6w	Neutral
9C-7C-10C	0.52	M1	4p6w	Neutral
3C-8C-7C	0.68	M1	4p6w	Neutral
7C-10C-11Cl	0.34	M1	4p6w	Neutral
7C-10C-12C	0.35	M1	4p6w	Neutral
7C-10C-14C	-0.46	M1	4p6w	Neutral
11Cl-10C-12C	-0.5	M1	4p6w	Neutral
11Cl-10C-14C	0.27	M1	4p6w	Neutral
12C-10C-14C	0.04	M1	4p6w	Neutral
10C-12C-13O	0.15	M1	4p6w	Neutral
10C-12C-21C	-0.67	M1	4p6w	Neutral
13O-12C-21C	0.42	M1	4p6w	Neutral
10C-14C-15C	-0.28	M1	4p6w	Neutral
10C-14C-16C	-0.06	M1	4p6w	Neutral
15C-14C-16C	-0.17	M1	4p6w	Neutral
6C-15C-14C	0.17	M1	4p6w	Neutral
14C-16C-17C	0.41	M1	4p6w	Neutral
14C-16C-20C	-0.24	M1	4p6w	Neutral
17C-16C-20C	0.41	M1	4p6w	Neutral
16C-17C-18C	0	M1	4p6w	Neutral
17C-18C-19C	-0.13	M1	4p6w	Neutral
17C-18C-23C	-0.1	M1	4p6w	Neutral
19C-18C-23C	0.02	M1	4p6w	Neutral
16C-20C-21C	-0.69	M1	4p6w	Neutral
16C-20C-22C	0.13	M1	4p6w	Neutral
16C-20C-23C	0.27	M1	4p6w	Neutral
21C-20C-22C	0.71	M1	4p6w	Neutral
21C-20C-23C	-0.38	M1	4p6w	Neutral
22C-20C-23C	-0.15	M1	4p6w	Neutral
12C-21C-20C	0.05	M1	4p6w	Neutral
18C-23C-20C	0.2	M1	4p6w	Neutral
18C-23C-24C	-0.07	M1	4p6w	Neutral
18C-23C-28O	0.03	M1	4p6w	Neutral
20C-23C-24C	0.42	M1	4p6w	Neutral
20C-23C-28O	0	M1	4p6w	Neutral
24C-23C-28O	-0.48	M1	4p6w	Neutral
23C-24C-25O	0.12	M1	4p6w	Neutral
23C-24C-26C	-0.13	M1	4p6w	Neutral
25O-24C-26C	0.24	M1	4p6w	Neutral
24C-26C-27Cl	-0.78	M1	4p6w	Neutral
23C-28O-29C	-0.28	M1	4p6w	Neutral
28O-29C-30O	0.16	M1	4p6w	Neutral
28O-29C-31C	-0.69	M1	4p6w	Neutral
30O-29C-31C	0.53	M1	4p6w	Neutral
29C-31C-32C	-0.39	M1	4p6w	Neutral
29C-31C-35O	0.1	M1	4p6w	Neutral
32C-31C-35O	0.26	M1	4p6w	Neutral
31C-32C-33C	-0.31	M1	4p6w	Neutral
32C-33C-34C	0.22	M1	4p6w	Neutral
33C-34C-35O	-0.16	M1	4p6w	Neutral
31C-35O-34C	-0.02	M1	4p6w	Neutral
1O-2C-3C	1.11	M3	4p6w	Neutral
1O-2C-4C	0.07	M3	4p6w	Neutral
3C-2C-4C	-1.07	M3	4p6w	Neutral
2C-3C-8C	0.01	M3	4p6w	Neutral
2C-4C-5C	0.38	M3	4p6w	Neutral
4C-5C-6C	0.11	M3	4p6w	Neutral
4C-5C-7C	0.75	M3	4p6w	Neutral
6C-5C-7C	-0.85	M3	4p6w	Neutral
5C-6C-15C	-0.77	M3	4p6w	Neutral
5C-7C-8C	-1.23	M3	4p6w	Neutral
5C-7C-9C	1.12	M3	4p6w	Neutral
5C-7C-10C	-0.37	M3	4p6w	Neutral
8C-7C-9C	0.12	M3	4p6w	Neutral
8C-7C-10C	-0.31	M3	4p6w	Neutral
9C-7C-10C	0.65	M3	4p6w	Neutral
3C-8C-7C	1.29	M3	4p6w	Neutral
7C-10C-11Cl	0.7	M3	4p6w	Neutral
7C-10C-12C	-0.15	M3	4p6w	Neutral
7C-10C-14C	-0.45	M3	4p6w	Neutral
11Cl-10C-12C	-0.7	M3	4p6w	Neutral
11Cl-10C-14C	-0.34	M3	4p6w	Neutral
12C-10C-14C	0.88	M3	4p6w	Neutral
10C-12C-13O	0.42	M3	4p6w	Neutral
10C-12C-21C	-1.21	M3	4p6w	Neutral
13O-12C-21C	-0.25	M3	4p6w	Neutral
10C-14C-15C	-0.87	M3	4p6w	Neutral
10C-14C-16C	-0.29	M3	4p6w	Neutral
15C-14C-16C	-0.25	M3	4p6w	Neutral
6C-15C-14C	-0.2	M3	4p6w	Neutral
14C-16C-17C	0.49	M3	4p6w	Neutral
14C-16C-20C	-0.3	M3	4p6w	Neutral
17C-16C-20C	-0.04	M3	4p6w	Neutral
16C-17C-18C	0.64	M3	4p6w	Neutral
17C-18C-19C	-0.91	M3	4p6w	Neutral
17C-18C-23C	-1.06	M3	4p6w	Neutral
19C-18C-23C	1.65	M3	4p6w	Neutral
16C-20C-21C	-0.82	M3	4p6w	Neutral
16C-20C-22C	-0.52	M3	4p6w	Neutral
16C-20C-23C	0.14	M3	4p6w	Neutral
21C-20C-22C	1.21	M3	4p6w	Neutral
21C-20C-23C	-0.92	M3	4p6w	Neutral
22C-20C-23C	0.62	M3	4p6w	Neutral
12C-21C-20C	0.05	M3	4p6w	Neutral
18C-23C-20C	0.32	M3	4p6w	Neutral
18C-23C-24C	-0.43	M3	4p6w	Neutral
18C-23C-28O	0.29	M3	4p6w	Neutral
20C-23C-24C	-0.33	M3	4p6w	Neutral
20C-23C-28O	0.02	M3	4p6w	Neutral
24C-23C-28O	0.19	M3	4p6w	Neutral
23C-24C-25O	-0.86	M3	4p6w	Neutral
23C-24C-26C	1.19	M3	4p6w	Neutral
25O-24C-26C	0.21	M3	4p6w	Neutral
24C-26C-27Cl	-0.64	M3	4p6w	Neutral
23C-28O-29C	-0.95	M3	4p6w	Neutral
28O-29C-30O	-1.44	M3	4p6w	Neutral
28O-29C-31C	0.14	M3	4p6w	Neutral
30O-29C-31C	1.3	M3	4p6w	Neutral
29C-31C-32C	-0.44	M3	4p6w	Neutral
29C-31C-35O	0.9	M3	4p6w	Neutral
32C-31C-35O	-0.5	M3	4p6w	Neutral
31C-32C-33C	-0.02	M3	4p6w	Neutral
32C-33C-34C	0.27	M3	4p6w	Neutral
33C-34C-35O	-0.37	M3	4p6w	Neutral
31C-35O-34C	0.6	M3	4p6w	Neutral
1O-2C-3C	0.11	M5	4p6w	Neutral
1O-2C-4C	-0.28	M5	4p6w	Neutral
3C-2C-4C	0.26	M5	4p6w	Neutral
2C-3C-8C	-0.47	M5	4p6w	Neutral
2C-4C-5C	-0.08	M5	4p6w	Neutral
4C-5C-6C	0.38	M5	4p6w	Neutral
4C-5C-7C	0.46	M5	4p6w	Neutral
6C-5C-7C	-0.83	M5	4p6w	Neutral
5C-6C-15C	-0.92	M5	4p6w	Neutral
5C-7C-8C	-0.78	M5	4p6w	Neutral
5C-7C-9C	0.18	M5	4p6w	Neutral
5C-7C-10C	-0.26	M5	4p6w	Neutral
8C-7C-9C	-0.25	M5	4p6w	Neutral
8C-7C-10C	-0.06	M5	4p6w	Neutral
9C-7C-10C	1.16	M5	4p6w	Neutral
3C-8C-7C	0.75	M5	4p6w	Neutral
7C-10C-11Cl	0.76	M5	4p6w	Neutral
7C-10C-12C	0.07	M5	4p6w	Neutral
7C-10C-14C	-0.16	M5	4p6w	Neutral
11Cl-10C-12C	-0.89	M5	4p6w	Neutral
11Cl-10C-14C	-0.37	M5	4p6w	Neutral
12C-10C-14C	0.52	M5	4p6w	Neutral
10C-12C-13O	0.56	M5	4p6w	Neutral
10C-12C-21C	-0.94	M5	4p6w	Neutral
13O-12C-21C	0.3	M5	4p6w	Neutral
10C-14C-15C	-0.67	M5	4p6w	Neutral
10C-14C-16C	-0.39	M5	4p6w	Neutral
15C-14C-16C	-0.54	M5	4p6w	Neutral
6C-15C-14C	-0.41	M5	4p6w	Neutral
14C-16C-17C	0.14	M5	4p6w	Neutral
14C-16C-20C	-0.53	M5	4p6w	Neutral
17C-16C-20C	0.15	M5	4p6w	Neutral
16C-17C-18C	0.12	M5	4p6w	Neutral
17C-18C-19C	-0.75	M5	4p6w	Neutral
17C-18C-23C	-0.58	M5	4p6w	Neutral
19C-18C-23C	0.78	M5	4p6w	Neutral
16C-20C-21C	-0.73	M5	4p6w	Neutral
16C-20C-22C	0.64	M5	4p6w	Neutral
16C-20C-23C	0.68	M5	4p6w	Neutral
21C-20C-22C	0.7	M5	4p6w	Neutral
21C-20C-23C	-0.68	M5	4p6w	Neutral
22C-20C-23C	-0.67	M5	4p6w	Neutral
12C-21C-20C	-0.18	M5	4p6w	Neutral
18C-23C-20C	0.24	M5	4p6w	Neutral
18C-23C-24C	-0.64	M5	4p6w	Neutral
18C-23C-28O	-0.07	M5	4p6w	Neutral
20C-23C-24C	0.78	M5	4p6w	Neutral
20C-23C-28O	0.14	M5	4p6w	Neutral
24C-23C-28O	-0.32	M5	4p6w	Neutral
23C-24C-25O	0.05	M5	4p6w	Neutral
23C-24C-26C	-0.4	M5	4p6w	Neutral
25O-24C-26C	0.87	M5	4p6w	Neutral
24C-26C-27Cl	-0.43	M5	4p6w	Neutral
23C-28O-29C	0.12	M5	4p6w	Neutral
28O-29C-30O	-0.55	M5	4p6w	Neutral
28O-29C-31C	0.14	M5	4p6w	Neutral
30O-29C-31C	0.41	M5	4p6w	Neutral
29C-31C-32C	-0.87	M5	4p6w	Neutral
29C-31C-35O	0.66	M5	4p6w	Neutral
32C-31C-35O	0.16	M5	4p6w	Neutral
31C-32C-33C	-0.27	M5	4p6w	Neutral
32C-33C-34C	0.44	M5	4p6w	Neutral
33C-34C-35O	-0.24	M5	4p6w	Neutral
31C-35O-34C	-0.09	M5	4p6w	Neutral
1O-2C-3C	1.03	M6	4p6w	Neutral
1O-2C-4C	0.28	M6	4p6w	Neutral
3C-2C-4C	-1.23	M6	4p6w	Neutral
2C-3C-8C	0.2	M6	4p6w	Neutral
2C-4C-5C	1.01	M6	4p6w	Neutral
4C-5C-6C	0.38	M6	4p6w	Neutral
4C-5C-7C	0.08	M6	4p6w	Neutral
6C-5C-7C	-0.47	M6	4p6w	Neutral
5C-6C-15C	-1.08	M6	4p6w	Neutral
5C-7C-8C	-0.89	M6	4p6w	Neutral
5C-7C-9C	0.57	M6	4p6w	Neutral
5C-7C-10C	0.29	M6	4p6w	Neutral
8C-7C-9C	-0.97	M6	4p6w	Neutral
8C-7C-10C	0.14	M6	4p6w	Neutral
9C-7C-10C	0.84	M6	4p6w	Neutral
3C-8C-7C	0.83	M6	4p6w	Neutral
7C-10C-11Cl	-0.06	M6	4p6w	Neutral
7C-10C-12C	-0.2	M6	4p6w	Neutral
7C-10C-14C	-0.56	M6	4p6w	Neutral
11Cl-10C-12C	-0.16	M6	4p6w	Neutral
11Cl-10C-14C	0.84	M6	4p6w	Neutral
12C-10C-14C	0.25	M6	4p6w	Neutral
10C-12C-13O	1.67	M6	4p6w	Neutral
10C-12C-21C	-1.4	M6	4p6w	Neutral
13O-12C-21C	0.45	M6	4p6w	Neutral
10C-14C-15C	-0.91	M6	4p6w	Neutral
10C-14C-16C	-0.97	M6	4p6w	Neutral
15C-14C-16C	-1.13	M6	4p6w	Neutral
6C-15C-14C	-0.45	M6	4p6w	Neutral
14C-16C-17C	-0.35	M6	4p6w	Neutral
14C-16C-20C	-1.12	M6	4p6w	Neutral
17C-16C-20C	0.04	M6	4p6w	Neutral
16C-17C-18C	-0.07	M6	4p6w	Neutral
17C-18C-19C	-0.93	M6	4p6w	Neutral
17C-18C-23C	-0.18	M6	4p6w	Neutral
19C-18C-23C	-1.08	M6	4p6w	Neutral
16C-20C-21C	-1.08	M6	4p6w	Neutral
16C-20C-22C	1.36	M6	4p6w	Neutral
16C-20C-23C	0.01	M6	4p6w	Neutral
21C-20C-22C	0.6	M6	4p6w	Neutral
21C-20C-23C	-1.32	M6	4p6w	Neutral
22C-20C-23C	0.26	M6	4p6w	Neutral
12C-21C-20C	-0.86	M6	4p6w	Neutral
18C-23C-20C	-0.71	M6	4p6w	Neutral
18C-23C-24C	-1.59	M6	4p6w	Neutral
18C-23C-28O	0.63	M6	4p6w	Neutral
20C-23C-24C	1.16	M6	4p6w	Neutral
20C-23C-28O	0.87	M6	4p6w	Neutral
24C-23C-28O	-0.19	M6	4p6w	Neutral
23C-24C-25O	1.01	M6	4p6w	Neutral
23C-24C-26C	-1.81	M6	4p6w	Neutral
25O-24C-26C	1.1	M6	4p6w	Neutral
24C-26C-27Cl	-3.85	M6	4p6w	Neutral
23C-28O-29C	-0.82	M6	4p6w	Neutral
28O-29C-30O	-0.27	M6	4p6w	Neutral
28O-29C-31C	-0.29	M6	4p6w	Neutral
30O-29C-31C	0.56	M6	4p6w	Neutral
29C-31C-32C	-1.75	M6	4p6w	Neutral
29C-31C-35O	2.35	M6	4p6w	Neutral
32C-31C-35O	-0.62	M6	4p6w	Neutral
31C-32C-33C	-0.07	M6	4p6w	Neutral
32C-33C-34C	0.22	M6	4p6w	Neutral
33C-34C-35O	-0.28	M6	4p6w	Neutral
31C-35O-34C	0.74	M6	4p6w	Neutral
1O-2C-3C	0.73	M8	4p6w	Neutral
1O-2C-4C	0.38	M8	4p6w	Neutral
3C-2C-4C	-1.06	M8	4p6w	Neutral
2C-3C-8C	0.49	M8	4p6w	Neutral
2C-4C-5C	0.25	M8	4p6w	Neutral
4C-5C-6C	-0.19	M8	4p6w	Neutral
4C-5C-7C	0.72	M8	4p6w	Neutral
6C-5C-7C	-0.52	M8	4p6w	Neutral
5C-6C-15C	-0.37	M8	4p6w	Neutral
5C-7C-8C	-0.96	M8	4p6w	Neutral
5C-7C-9C	0.73	M8	4p6w	Neutral
5C-7C-10C	-0.43	M8	4p6w	Neutral
8C-7C-9C	0.56	M8	4p6w	Neutral
8C-7C-10C	-0.2	M8	4p6w	Neutral
9C-7C-10C	0.28	M8	4p6w	Neutral
3C-8C-7C	0.66	M8	4p6w	Neutral
7C-10C-11Cl	0.49	M8	4p6w	Neutral
7C-10C-12C	-0.45	M8	4p6w	Neutral
7C-10C-14C	-0.18	M8	4p6w	Neutral
11Cl-10C-12C	-0.34	M8	4p6w	Neutral
11Cl-10C-14C	-0.53	M8	4p6w	Neutral
12C-10C-14C	0.93	M8	4p6w	Neutral
10C-12C-13O	0.42	M8	4p6w	Neutral
10C-12C-21C	-0.61	M8	4p6w	Neutral
13O-12C-21C	-0.75	M8	4p6w	Neutral
10C-14C-15C	-0.6	M8	4p6w	Neutral
10C-14C-16C	-0.35	M8	4p6w	Neutral
15C-14C-16C	-0.11	M8	4p6w	Neutral
6C-15C-14C	-0.43	M8	4p6w	Neutral
14C-16C-17C	0.17	M8	4p6w	Neutral
14C-16C-20C	-0.19	M8	4p6w	Neutral
17C-16C-20C	-0.31	M8	4p6w	Neutral
16C-17C-18C	0.65	M8	4p6w	Neutral
17C-18C-19C	-0.4	M8	4p6w	Neutral
17C-18C-23C	-1.08	M8	4p6w	Neutral
19C-18C-23C	1.52	M8	4p6w	Neutral
16C-20C-21C	-0.24	M8	4p6w	Neutral
16C-20C-22C	-0.51	M8	4p6w	Neutral
16C-20C-23C	-0.06	M8	4p6w	Neutral
21C-20C-22C	0.64	M8	4p6w	Neutral
21C-20C-23C	-0.57	M8	4p6w	Neutral
22C-20C-23C	0.57	M8	4p6w	Neutral
12C-21C-20C	-0.11	M8	4p6w	Neutral
18C-23C-20C	0.44	M8	4p6w	Neutral
18C-23C-24C	-0.38	M8	4p6w	Neutral
18C-23C-28O	0.17	M8	4p6w	Neutral
20C-23C-24C	-0.15	M8	4p6w	Neutral
20C-23C-28O	-0.25	M8	4p6w	Neutral
24C-23C-28O	0.23	M8	4p6w	Neutral
23C-24C-25O	-0.79	M8	4p6w	Neutral
23C-24C-26C	1.25	M8	4p6w	Neutral
25O-24C-26C	-0.01	M8	4p6w	Neutral
24C-26C-27Cl	-0.21	M8	4p6w	Neutral
23C-28O-29C	-0.91	M8	4p6w	Neutral
28O-29C-30O	-1.45	M8	4p6w	Neutral
28O-29C-31C	0.35	M8	4p6w	Neutral
30O-29C-31C	1.09	M8	4p6w	Neutral
29C-31C-32C	0.01	M8	4p6w	Neutral
29C-31C-35O	0.48	M8	4p6w	Neutral
32C-31C-35O	-0.51	M8	4p6w	Neutral
31C-32C-33C	0.1	M8	4p6w	Neutral
32C-33C-34C	0.29	M8	4p6w	Neutral
33C-34C-35O	-0.39	M8	4p6w	Neutral
31C-35O-34C	0.5	M8	4p6w	Neutral
1O-2C-3C	-0.24	M10	4p6w	Neutral
1O-2C-4C	0.04	M10	4p6w	Neutral
3C-2C-4C	0.17	M10	4p6w	Neutral
2C-3C-8C	0.12	M10	4p6w	Neutral
2C-4C-5C	-0.19	M10	4p6w	Neutral
4C-5C-6C	0.14	M10	4p6w	Neutral
4C-5C-7C	0.44	M10	4p6w	Neutral
6C-5C-7C	-0.58	M10	4p6w	Neutral
5C-6C-15C	-0.47	M10	4p6w	Neutral
5C-7C-8C	-0.51	M10	4p6w	Neutral
5C-7C-9C	-0.19	M10	4p6w	Neutral
5C-7C-10C	-0.42	M10	4p6w	Neutral
8C-7C-9C	0.29	M10	4p6w	Neutral
8C-7C-10C	-0.12	M10	4p6w	Neutral
9C-7C-10C	0.94	M10	4p6w	Neutral
3C-8C-7C	0.07	M10	4p6w	Neutral
7C-10C-11Cl	0.6	M10	4p6w	Neutral
7C-10C-12C	-0.28	M10	4p6w	Neutral
7C-10C-14C	0.1	M10	4p6w	Neutral
11Cl-10C-12C	-0.42	M10	4p6w	Neutral
11Cl-10C-14C	-0.48	M10	4p6w	Neutral
12C-10C-14C	0.42	M10	4p6w	Neutral
10C-12C-13O	0.41	M10	4p6w	Neutral
10C-12C-21C	-0.23	M10	4p6w	Neutral
13O-12C-21C	-0.26	M10	4p6w	Neutral
10C-14C-15C	-0.36	M10	4p6w	Neutral
10C-14C-16C	-0.37	M10	4p6w	Neutral
15C-14C-16C	-0.51	M10	4p6w	Neutral
6C-15C-14C	-0.59	M10	4p6w	Neutral
14C-16C-17C	-0.28	M10	4p6w	Neutral
14C-16C-20C	-0.42	M10	4p6w	Neutral
17C-16C-20C	-0.32	M10	4p6w	Neutral
16C-17C-18C	0.17	M10	4p6w	Neutral
17C-18C-19C	-0.67	M10	4p6w	Neutral
17C-18C-23C	-0.6	M10	4p6w	Neutral
19C-18C-23C	1.01	M10	4p6w	Neutral
16C-20C-21C	-0.05	M10	4p6w	Neutral
16C-20C-22C	0.54	M10	4p6w	Neutral
16C-20C-23C	0.48	M10	4p6w	Neutral
21C-20C-22C	0.17	M10	4p6w	Neutral
21C-20C-23C	-0.37	M10	4p6w	Neutral
22C-20C-23C	-0.75	M10	4p6w	Neutral
12C-21C-20C	-0.35	M10	4p6w	Neutral
18C-23C-20C	0.28	M10	4p6w	Neutral
18C-23C-24C	-0.57	M10	4p6w	Neutral
18C-23C-28O	-0.24	M10	4p6w	Neutral
20C-23C-24C	0.71	M10	4p6w	Neutral
20C-23C-28O	-0.14	M10	4p6w	Neutral
24C-23C-28O	0.06	M10	4p6w	Neutral
23C-24C-25O	-0.09	M10	4p6w	Neutral
23C-24C-26C	-0.32	M10	4p6w	Neutral
25O-24C-26C	0.79	M10	4p6w	Neutral
24C-26C-27Cl	0.02	M10	4p6w	Neutral
23C-28O-29C	0.12	M10	4p6w	Neutral
28O-29C-30O	-0.6	M10	4p6w	Neutral
28O-29C-31C	0.42	M10	4p6w	Neutral
30O-29C-31C	0.17	M10	4p6w	Neutral
29C-31C-32C	-0.19	M10	4p6w	Neutral
29C-31C-35O	0.09	M10	4p6w	Neutral
32C-31C-35O	0.08	M10	4p6w	Neutral
31C-32C-33C	-0.12	M10	4p6w	Neutral
32C-33C-34C	0.45	M10	4p6w	Neutral
33C-34C-35O	-0.29	M10	4p6w	Neutral
31C-35O-34C	-0.12	M10	4p6w	Neutral
1O-2C-3C	0.56	M6R	4p6w	Neutral
1O-2C-4C	0.5	M6R	4p6w	Neutral
3C-2C-4C	-1.16	M6R	4p6w	Neutral
2C-3C-8C	0.74	M6R	4p6w	Neutral
2C-4C-5C	0.79	M6R	4p6w	Neutral
4C-5C-6C	-0.12	M6R	4p6w	Neutral
4C-5C-7C	0.13	M6R	4p6w	Neutral
6C-5C-7C	-0.03	M6R	4p6w	Neutral
5C-6C-15C	-0.5	M6R	4p6w	Neutral
5C-7C-8C	-0.63	M6R	4p6w	Neutral
5C-7C-9C	-0.04	M6R	4p6w	Neutral
5C-7C-10C	0.36	M6R	4p6w	Neutral
8C-7C-9C	-0.43	M6R	4p6w	Neutral
8C-7C-10C	0.36	M6R	4p6w	Neutral
9C-7C-10C	0.34	M6R	4p6w	Neutral
3C-8C-7C	0.07	M6R	4p6w	Neutral
7C-10C-11Cl	-0.44	M6R	4p6w	Neutral
7C-10C-12C	-0.43	M6R	4p6w	Neutral
7C-10C-14C	-0.17	M6R	4p6w	Neutral
11Cl-10C-12C	0.25	M6R	4p6w	Neutral
11Cl-10C-14C	0.52	M6R	4p6w	Neutral
12C-10C-14C	0.31	M6R	4p6w	Neutral
10C-12C-13O	1.64	M6R	4p6w	Neutral
10C-12C-21C	-0.68	M6R	4p6w	Neutral
13O-12C-21C	-0.11	M6R	4p6w	Neutral
10C-14C-15C	-0.54	M6R	4p6w	Neutral
10C-14C-16C	-1.12	M6R	4p6w	Neutral
15C-14C-16C	-0.92	M6R	4p6w	Neutral
6C-15C-14C	-0.67	M6R	4p6w	Neutral
14C-16C-17C	-0.78	M6R	4p6w	Neutral
14C-16C-20C	-0.91	M6R	4p6w	Neutral
17C-16C-20C	-0.15	M6R	4p6w	Neutral
16C-17C-18C	-0.05	M6R	4p6w	Neutral
17C-18C-19C	-0.33	M6R	4p6w	Neutral
17C-18C-23C	-0.14	M6R	4p6w	Neutral
19C-18C-23C	-1.36	M6R	4p6w	Neutral
16C-20C-21C	-0.45	M6R	4p6w	Neutral
16C-20C-22C	1.4	M6R	4p6w	Neutral
16C-20C-23C	-0.17	M6R	4p6w	Neutral
21C-20C-22C	-0.17	M6R	4p6w	Neutral
21C-20C-23C	-0.87	M6R	4p6w	Neutral
22C-20C-23C	0.24	M6R	4p6w	Neutral
12C-21C-20C	-1.04	M6R	4p6w	Neutral
18C-23C-20C	-0.52	M6R	4p6w	Neutral
18C-23C-24C	-1.38	M6R	4p6w	Neutral
18C-23C-28O	0.4	M6R	4p6w	Neutral
20C-23C-24C	1.4	M6R	4p6w	Neutral
20C-23C-28O	0.53	M6R	4p6w	Neutral
24C-23C-28O	-0.25	M6R	4p6w	Neutral
23C-24C-25O	1.14	M6R	4p6w	Neutral
23C-24C-26C	-1.8	M6R	4p6w	Neutral
25O-24C-26C	0.77	M6R	4p6w	Neutral
24C-26C-27Cl	-3.11	M6R	4p6w	Neutral
23C-28O-29C	-0.66	M6R	4p6w	Neutral
28O-29C-30O	-0.21	M6R	4p6w	Neutral
28O-29C-31C	0	M6R	4p6w	Neutral
30O-29C-31C	0.19	M6R	4p6w	Neutral
29C-31C-32C	-1.32	M6R	4p6w	Neutral
29C-31C-35O	1.97	M6R	4p6w	Neutral
32C-31C-35O	-0.65	M6R	4p6w	Neutral
31C-32C-33C	0.09	M6R	4p6w	Neutral
32C-33C-34C	0.22	M6R	4p6w	Neutral
33C-34C-35O	-0.28	M6R	4p6w	Neutral
31C-35O-34C	0.61	M6R	4p6w	Neutral
1O-2C-3C	-2.89	X-ray	4p6w	Neutral
1O-2C-4C	-1.99	X-ray	4p6w	Neutral
3C-2C-4C	4.49	X-ray	4p6w	Neutral
2C-3C-8C	-0.03	X-ray	4p6w	Neutral
2C-4C-5C	-2.88	X-ray	4p6w	Neutral
4C-5C-6C	-3.99	X-ray	4p6w	Neutral
4C-5C-7C	0.41	X-ray	4p6w	Neutral
6C-5C-7C	3.48	X-ray	4p6w	Neutral
5C-6C-15C	-4.35	X-ray	4p6w	Neutral
5C-7C-8C	0.09	X-ray	4p6w	Neutral
5C-7C-9C	-1.03	X-ray	4p6w	Neutral
5C-7C-10C	-2.41	X-ray	4p6w	Neutral
8C-7C-9C	-0.09	X-ray	4p6w	Neutral
8C-7C-10C	-1.69	X-ray	4p6w	Neutral
9C-7C-10C	5.23	X-ray	4p6w	Neutral
3C-8C-7C	-1.94	X-ray	4p6w	Neutral
7C-10C-11Cl	3.34	X-ray	4p6w	Neutral
7C-10C-12C	0.27	X-ray	4p6w	Neutral
7C-10C-14C	-1.84	X-ray	4p6w	Neutral
11Cl-10C-12C	-0.23	X-ray	4p6w	Neutral
11Cl-10C-14C	-1.08	X-ray	4p6w	Neutral
12C-10C-14C	-0.05	X-ray	4p6w	Neutral
10C-12C-13O	5.06	X-ray	4p6w	Neutral
10C-12C-21C	0.01	X-ray	4p6w	Neutral
13O-12C-21C	-0.65	X-ray	4p6w	Neutral
10C-14C-15C	-0.5	X-ray	4p6w	Neutral
10C-14C-16C	0.07	X-ray	4p6w	Neutral
15C-14C-16C	-2.41	X-ray	4p6w	Neutral
6C-15C-14C	1.1	X-ray	4p6w	Neutral
14C-16C-17C	0.15	X-ray	4p6w	Neutral
14C-16C-20C	-0.47	X-ray	4p6w	Neutral
17C-16C-20C	-0.43	X-ray	4p6w	Neutral
16C-17C-18C	-1.86	X-ray	4p6w	Neutral
17C-18C-19C	-8.03	X-ray	4p6w	Neutral
17C-18C-23C	1.72	X-ray	4p6w	Neutral
19C-18C-23C	6.73	X-ray	4p6w	Neutral
16C-20C-21C	-0.05	X-ray	4p6w	Neutral
16C-20C-22C	-2.21	X-ray	4p6w	Neutral
16C-20C-23C	1.96	X-ray	4p6w	Neutral
21C-20C-22C	1.72	X-ray	4p6w	Neutral
21C-20C-23C	-0.8	X-ray	4p6w	Neutral
22C-20C-23C	-0.81	X-ray	4p6w	Neutral
12C-21C-20C	0.92	X-ray	4p6w	Neutral
18C-23C-20C	-1.47	X-ray	4p6w	Neutral
18C-23C-24C	5.28	X-ray	4p6w	Neutral
18C-23C-28O	-0.23	X-ray	4p6w	Neutral
20C-23C-24C	-4.99	X-ray	4p6w	Neutral
20C-23C-28O	3.78	X-ray	4p6w	Neutral
24C-23C-28O	-2.52	X-ray	4p6w	Neutral
23C-24C-25O	-1.09	X-ray	4p6w	Neutral
23C-24C-26C	8.24	X-ray	4p6w	Neutral
25O-24C-26C	-6.56	X-ray	4p6w	Neutral
24C-26C-27Cl	5.65	X-ray	4p6w	Neutral
23C-28O-29C	11.16	X-ray	4p6w	Neutral
28O-29C-30O	0.81	X-ray	4p6w	Neutral
28O-29C-31C	7.95	X-ray	4p6w	Neutral
30O-29C-31C	-8.76	X-ray	4p6w	Neutral
29C-31C-32C	-0.48	X-ray	4p6w	Neutral
29C-31C-35O	-2.87	X-ray	4p6w	Neutral
32C-31C-35O	3.38	X-ray	4p6w	Neutral
31C-32C-33C	-3.06	X-ray	4p6w	Neutral
32C-33C-34C	4.1	X-ray	4p6w	Neutral
33C-34C-35O	-2.84	X-ray	4p6w	Neutral
31C-35O-34C	-1.58	X-ray	4p6w	Neutral
3C-1C-11C	-0.19	M1	5hls	Neutral
1C-3C-5C	-0.13	M1	5hls	Neutral
3C-5C-6Cl	-0.12	M1	5hls	Neutral
3C-5C-7C	0.14	M1	5hls	Neutral
6Cl-5C-7C	-0.01	M1	5hls	Neutral
5C-7C-9C	-0.01	M1	5hls	Neutral
7C-9C-11C	-0.15	M1	5hls	Neutral
1C-11C-9C	0.34	M1	5hls	Neutral
1C-11C-12C	0.06	M1	5hls	Neutral
9C-11C-12C	-0.4	M1	5hls	Neutral
11C-12C-13N	-0.12	M1	5hls	Neutral
11C-12C-14C	0.09	M1	5hls	Neutral
13N-12C-14C	0.11	M1	5hls	Neutral
12C-13N-33C	-0.84	M1	5hls	Neutral
12C-14C-15C	-0.57	M1	5hls	Neutral
12C-14C-23C	0.46	M1	5hls	Neutral
15C-14C-23C	0.22	M1	5hls	Neutral
14C-15C-17C	-0.13	M1	5hls	Neutral
15C-17C-19C	0.02	M1	5hls	Neutral
17C-19C-21C	0.15	M1	5hls	Neutral
19C-21C-23C	-0.17	M1	5hls	Neutral
14C-23C-21C	-0.09	M1	5hls	Neutral
14C-23C-24C	-0.56	M1	5hls	Neutral
21C-23C-24C	0.66	M1	5hls	Neutral
23C-24C-25C	0.96	M1	5hls	Neutral
23C-24C-32C	-0.49	M1	5hls	Neutral
25C-24C-32C	-0.47	M1	5hls	Neutral
24C-25C-26C	-0.31	M1	5hls	Neutral
24C-25C-30N	-0.13	M1	5hls	Neutral
26C-25C-30N	0.46	M1	5hls	Neutral
25C-30N-31O	0.17	M1	5hls	Neutral
30N-31O-32C	0.34	M1	5hls	Neutral
24C-32C-31O	0.12	M1	5hls	Neutral
24C-32C-33C	0.29	M1	5hls	Neutral
31O-32C-33C	-0.43	M1	5hls	Neutral
13N-33C-32C	0.03	M1	5hls	Neutral
13N-33C-35C	-0.33	M1	5hls	Neutral
32C-33C-35C	-0.95	M1	5hls	Neutral
33C-35C-38C	0.21	M1	5hls	Neutral
35C-38C-39O	-0.2	M1	5hls	Neutral
35C-38C-40N	0.14	M1	5hls	Neutral
39O-38C-40N	0.1	M1	5hls	Neutral
3C-1C-11C	-0.28	M3	5hls	Neutral
1C-3C-5C	-0.29	M3	5hls	Neutral
3C-5C-6Cl	-0.33	M3	5hls	Neutral
3C-5C-7C	0.3	M3	5hls	Neutral
6Cl-5C-7C	0.02	M3	5hls	Neutral
5C-7C-9C	-0.11	M3	5hls	Neutral
7C-9C-11C	-0.22	M3	5hls	Neutral
1C-11C-9C	0.51	M3	5hls	Neutral
1C-11C-12C	-0.23	M3	5hls	Neutral
9C-11C-12C	-0.3	M3	5hls	Neutral
11C-12C-13N	-0.88	M3	5hls	Neutral
11C-12C-14C	1.33	M3	5hls	Neutral
13N-12C-14C	-0.15	M3	5hls	Neutral
12C-13N-33C	-1.72	M3	5hls	Neutral
12C-14C-15C	-0.89	M3	5hls	Neutral
12C-14C-23C	0.84	M3	5hls	Neutral
15C-14C-23C	0.14	M3	5hls	Neutral
14C-15C-17C	0.45	M3	5hls	Neutral
15C-17C-19C	-0.38	M3	5hls	Neutral
17C-19C-21C	0.14	M3	5hls	Neutral
19C-21C-23C	0.4	M3	5hls	Neutral
14C-23C-21C	-0.73	M3	5hls	Neutral
14C-23C-24C	-0.54	M3	5hls	Neutral
21C-23C-24C	1.27	M3	5hls	Neutral
23C-24C-25C	1.76	M3	5hls	Neutral
23C-24C-32C	-0.76	M3	5hls	Neutral
25C-24C-32C	-1.03	M3	5hls	Neutral
24C-25C-26C	-0.5	M3	5hls	Neutral
24C-25C-30N	0.25	M3	5hls	Neutral
26C-25C-30N	0.29	M3	5hls	Neutral
25C-30N-31O	0.1	M3	5hls	Neutral
30N-31O-32C	0.28	M3	5hls	Neutral
24C-32C-31O	0.29	M3	5hls	Neutral
24C-32C-33C	-0.26	M3	5hls	Neutral
31O-32C-33C	-0.04	M3	5hls	Neutral
13N-33C-32C	4.02	M3	5hls	Neutral
13N-33C-35C	-0.11	M3	5hls	Neutral
32C-33C-35C	-2.07	M3	5hls	Neutral
33C-35C-38C	-0.03	M3	5hls	Neutral
35C-38C-39O	0.58	M3	5hls	Neutral
35C-38C-40N	0.01	M3	5hls	Neutral
39O-38C-40N	-0.59	M3	5hls	Neutral
3C-1C-11C	0.19	M5	5hls	Neutral
1C-3C-5C	-0.18	M5	5hls	Neutral
3C-5C-6Cl	0	M5	5hls	Neutral
3C-5C-7C	0.02	M5	5hls	Neutral
6Cl-5C-7C	-0.03	M5	5hls	Neutral
5C-7C-9C	0.12	M5	5hls	Neutral
7C-9C-11C	0.02	M5	5hls	Neutral
1C-11C-9C	-0.26	M5	5hls	Neutral
1C-11C-12C	-0.55	M5	5hls	Neutral
9C-11C-12C	0.78	M5	5hls	Neutral
11C-12C-13N	-0.95	M5	5hls	Neutral
11C-12C-14C	1	M5	5hls	Neutral
13N-12C-14C	0.27	M5	5hls	Neutral
12C-13N-33C	-1.73	M5	5hls	Neutral
12C-14C-15C	0.31	M5	5hls	Neutral
12C-14C-23C	0.25	M5	5hls	Neutral
15C-14C-23C	-0.63	M5	5hls	Neutral
14C-15C-17C	0.16	M5	5hls	Neutral
15C-17C-19C	0.04	M5	5hls	Neutral
17C-19C-21C	-0.09	M5	5hls	Neutral
19C-21C-23C	-0.01	M5	5hls	Neutral
14C-23C-21C	0.55	M5	5hls	Neutral
14C-23C-24C	-1.69	M5	5hls	Neutral
21C-23C-24C	1.16	M5	5hls	Neutral
23C-24C-25C	0.5	M5	5hls	Neutral
23C-24C-32C	-0.67	M5	5hls	Neutral
25C-24C-32C	0.18	M5	5hls	Neutral
24C-25C-26C	0.63	M5	5hls	Neutral
24C-25C-30N	-0.47	M5	5hls	Neutral
26C-25C-30N	-0.15	M5	5hls	Neutral
25C-30N-31O	0.63	M5	5hls	Neutral
30N-31O-32C	-0.13	M5	5hls	Neutral
24C-32C-31O	-0.2	M5	5hls	Neutral
24C-32C-33C	1.56	M5	5hls	Neutral
31O-32C-33C	-1.37	M5	5hls	Neutral
13N-33C-32C	1.46	M5	5hls	Neutral
13N-33C-35C	-0.17	M5	5hls	Neutral
32C-33C-35C	-0.87	M5	5hls	Neutral
33C-35C-38C	-0.2	M5	5hls	Neutral
35C-38C-39O	0.33	M5	5hls	Neutral
35C-38C-40N	-0.17	M5	5hls	Neutral
39O-38C-40N	-0.16	M5	5hls	Neutral
3C-1C-11C	-0.27	M6	5hls	Neutral
1C-3C-5C	0.33	M6	5hls	Neutral
3C-5C-6Cl	-0.03	M6	5hls	Neutral
3C-5C-7C	-0.47	M6	5hls	Neutral
6Cl-5C-7C	0.5	M6	5hls	Neutral
5C-7C-9C	0.22	M6	5hls	Neutral
7C-9C-11C	0.32	M6	5hls	Neutral
1C-11C-9C	-0.15	M6	5hls	Neutral
1C-11C-12C	-0.39	M6	5hls	Neutral
9C-11C-12C	0.54	M6	5hls	Neutral
11C-12C-13N	0.29	M6	5hls	Neutral
11C-12C-14C	0.28	M6	5hls	Neutral
13N-12C-14C	-0.55	M6	5hls	Neutral
12C-13N-33C	0.44	M6	5hls	Neutral
12C-14C-15C	-0.1	M6	5hls	Neutral
12C-14C-23C	0.44	M6	5hls	Neutral
15C-14C-23C	-0.3	M6	5hls	Neutral
14C-15C-17C	-0.13	M6	5hls	Neutral
15C-17C-19C	0.37	M6	5hls	Neutral
17C-19C-21C	-0.22	M6	5hls	Neutral
19C-21C-23C	-0.02	M6	5hls	Neutral
14C-23C-21C	0.29	M6	5hls	Neutral
14C-23C-24C	-0.27	M6	5hls	Neutral
21C-23C-24C	-0.01	M6	5hls	Neutral
23C-24C-25C	1.16	M6	5hls	Neutral
23C-24C-32C	-0.5	M6	5hls	Neutral
25C-24C-32C	-0.67	M6	5hls	Neutral
24C-25C-26C	0.03	M6	5hls	Neutral
24C-25C-30N	-1.1	M6	5hls	Neutral
26C-25C-30N	1.06	M6	5hls	Neutral
25C-30N-31O	2.18	M6	5hls	Neutral
30N-31O-32C	-0.32	M6	5hls	Neutral
24C-32C-31O	-0.07	M6	5hls	Neutral
24C-32C-33C	-0.28	M6	5hls	Neutral
31O-32C-33C	0.35	M6	5hls	Neutral
13N-33C-32C	-0.93	M6	5hls	Neutral
13N-33C-35C	-0.18	M6	5hls	Neutral
32C-33C-35C	-1.16	M6	5hls	Neutral
33C-35C-38C	-0.33	M6	5hls	Neutral
35C-38C-39O	0.85	M6	5hls	Neutral
[truncated: 16,282 more rows]

## Sheet: Figure3e
deviation of rotable dihedrals of drugs/inhibitors in the selected 50 protein–drug/inhibitor systems after M1-M10 quantum refinement approaches compared to M7
	Value	Method	PDB	System
1C-18N-19C-22C	3.67	M1	1xbb	Neutral
15C-18N-19C-22C	0.61	M1	1xbb	Neutral
18N-19C-22C-23C	-0.86	M1	1xbb	Neutral
18N-19C-22C-27C	-0.99	M1	1xbb	Neutral
25C-31C-32C-33O	1.76	M1	1xbb	Neutral
25C-31C-32C-34N	1.24	M1	1xbb	Neutral
29C-31C-32C-33O	1.21	M1	1xbb	Neutral
29C-31C-32C-34N	0.69	M1	1xbb	Neutral
31C-32C-34N-36C	1.63	M1	1xbb	Neutral
33O-32C-34N-36C	1.09	M1	1xbb	Neutral
32C-34N-36C-37C	-2.43	M1	1xbb	Neutral
32C-34N-36C-39C	-2.28	M1	1xbb	Neutral
37C-48C-49N-51C	-1.07	M1	1xbb	Neutral
43C-48C-49N-51C	-0.84	M1	1xbb	Neutral
48C-49N-51C-52N	1.05	M1	1xbb	Neutral
48C-49N-51C-53N	0.26	M1	1xbb	Neutral
52N-58C-59C-60C	0.52	M1	1xbb	Neutral
52N-58C-59C-67C	-0.77	M1	1xbb	Neutral
56C-58C-59C-60C	1.51	M1	1xbb	Neutral
56C-58C-59C-67C	0.21	M1	1xbb	Neutral
1C-18N-19C-22C	6.26	M3	1xbb	Neutral
15C-18N-19C-22C	-2.3	M3	1xbb	Neutral
18N-19C-22C-23C	-4.61	M3	1xbb	Neutral
18N-19C-22C-27C	-5.61	M3	1xbb	Neutral
25C-31C-32C-33O	2.56	M3	1xbb	Neutral
25C-31C-32C-34N	3.46	M3	1xbb	Neutral
29C-31C-32C-33O	1.63	M3	1xbb	Neutral
29C-31C-32C-34N	2.53	M3	1xbb	Neutral
31C-32C-34N-36C	0.14	M3	1xbb	Neutral
33O-32C-34N-36C	1.05	M3	1xbb	Neutral
32C-34N-36C-37C	0.15	M3	1xbb	Neutral
32C-34N-36C-39C	0.17	M3	1xbb	Neutral
37C-48C-49N-51C	-0.18	M3	1xbb	Neutral
43C-48C-49N-51C	-1.09	M3	1xbb	Neutral
48C-49N-51C-52N	-0.38	M3	1xbb	Neutral
48C-49N-51C-53N	0.39	M3	1xbb	Neutral
52N-58C-59C-60C	1.47	M3	1xbb	Neutral
52N-58C-59C-67C	2.28	M3	1xbb	Neutral
56C-58C-59C-60C	0.83	M3	1xbb	Neutral
56C-58C-59C-67C	1.64	M3	1xbb	Neutral
1C-18N-19C-22C	8.92	M5	1xbb	Neutral
15C-18N-19C-22C	-9.43	M5	1xbb	Neutral
18N-19C-22C-23C	-3.31	M5	1xbb	Neutral
18N-19C-22C-27C	-6.22	M5	1xbb	Neutral
25C-31C-32C-33O	2.7	M5	1xbb	Neutral
25C-31C-32C-34N	2.37	M5	1xbb	Neutral
29C-31C-32C-33O	2.36	M5	1xbb	Neutral
29C-31C-32C-34N	2.02	M5	1xbb	Neutral
31C-32C-34N-36C	0.97	M5	1xbb	Neutral
33O-32C-34N-36C	0.62	M5	1xbb	Neutral
32C-34N-36C-37C	0.96	M5	1xbb	Neutral
32C-34N-36C-39C	0.88	M5	1xbb	Neutral
37C-48C-49N-51C	-1.03	M5	1xbb	Neutral
43C-48C-49N-51C	-0.54	M5	1xbb	Neutral
48C-49N-51C-52N	0.29	M5	1xbb	Neutral
48C-49N-51C-53N	0.58	M5	1xbb	Neutral
52N-58C-59C-60C	-0.01	M5	1xbb	Neutral
52N-58C-59C-67C	0.13	M5	1xbb	Neutral
56C-58C-59C-60C	0.95	M5	1xbb	Neutral
56C-58C-59C-67C	1.08	M5	1xbb	Neutral
1C-18N-19C-22C	10.86	M6	1xbb	Neutral
15C-18N-19C-22C	-5.99	M6	1xbb	Neutral
18N-19C-22C-23C	-3.79	M6	1xbb	Neutral
18N-19C-22C-27C	-6.07	M6	1xbb	Neutral
25C-31C-32C-33O	5.73	M6	1xbb	Neutral
25C-31C-32C-34N	5.28	M6	1xbb	Neutral
29C-31C-32C-33O	4.5	M6	1xbb	Neutral
29C-31C-32C-34N	4.05	M6	1xbb	Neutral
31C-32C-34N-36C	1.09	M6	1xbb	Neutral
33O-32C-34N-36C	0.62	M6	1xbb	Neutral
32C-34N-36C-37C	-1.36	M6	1xbb	Neutral
32C-34N-36C-39C	-0.96	M6	1xbb	Neutral
37C-48C-49N-51C	-2.41	M6	1xbb	Neutral
43C-48C-49N-51C	-2.28	M6	1xbb	Neutral
48C-49N-51C-52N	2.51	M6	1xbb	Neutral
48C-49N-51C-53N	0.88	M6	1xbb	Neutral
52N-58C-59C-60C	-1.85	M6	1xbb	Neutral
52N-58C-59C-67C	-1.39	M6	1xbb	Neutral
56C-58C-59C-60C	-0.54	M6	1xbb	Neutral
56C-58C-59C-67C	-0.09	M6	1xbb	Neutral
1C-18N-19C-22C	-0.9	M8	1xbb	Neutral
15C-18N-19C-22C	-0.84	M8	1xbb	Neutral
18N-19C-22C-23C	-2.8	M8	1xbb	Neutral
18N-19C-22C-27C	-3.68	M8	1xbb	Neutral
25C-31C-32C-33O	0.59	M8	1xbb	Neutral
25C-31C-32C-34N	1.91	M8	1xbb	Neutral
29C-31C-32C-33O	-0.1	M8	1xbb	Neutral
29C-31C-32C-34N	1.23	M8	1xbb	Neutral
31C-32C-34N-36C	-2.47	M8	1xbb	Neutral
33O-32C-34N-36C	-1.09	M8	1xbb	Neutral
32C-34N-36C-37C	2.98	M8	1xbb	Neutral
32C-34N-36C-39C	3.14	M8	1xbb	Neutral
37C-48C-49N-51C	0.35	M8	1xbb	Neutral
43C-48C-49N-51C	-0.83	M8	1xbb	Neutral
48C-49N-51C-52N	-0.76	M8	1xbb	Neutral
48C-49N-51C-53N	0.56	M8	1xbb	Neutral
52N-58C-59C-60C	-0.45	M8	1xbb	Neutral
52N-58C-59C-67C	1.24	M8	1xbb	Neutral
56C-58C-59C-60C	-1.85	M8	1xbb	Neutral
56C-58C-59C-67C	-0.18	M8	1xbb	Neutral
1C-18N-19C-22C	5.73	M10	1xbb	Neutral
15C-18N-19C-22C	-9.04	M10	1xbb	Neutral
18N-19C-22C-23C	-1.99	M10	1xbb	Neutral
18N-19C-22C-27C	-4.36	M10	1xbb	Neutral
25C-31C-32C-33O	-1.35	M10	1xbb	Neutral
25C-31C-32C-34N	-1.43	M10	1xbb	Neutral
29C-31C-32C-33O	-0.89	M10	1xbb	Neutral
29C-31C-32C-34N	-0.97	M10	1xbb	Neutral
31C-32C-34N-36C	0.02	M10	1xbb	Neutral
33O-32C-34N-36C	-0.07	M10	1xbb	Neutral
32C-34N-36C-37C	4.28	M10	1xbb	Neutral
32C-34N-36C-39C	4.35	M10	1xbb	Neutral
37C-48C-49N-51C	-1	M10	1xbb	Neutral
43C-48C-49N-51C	-0.79	M10	1xbb	Neutral
48C-49N-51C-52N	0.24	M10	1xbb	Neutral
48C-49N-51C-53N	0.64	M10	1xbb	Neutral
52N-58C-59C-60C	-3.19	M10	1xbb	Neutral
52N-58C-59C-67C	-2.1	M10	1xbb	Neutral
56C-58C-59C-60C	-2.66	M10	1xbb	Neutral
56C-58C-59C-67C	-1.58	M10	1xbb	Neutral
1C-18N-19C-22C	11.2	M6R	1xbb	Neutral
15C-18N-19C-22C	-10.42	M6R	1xbb	Neutral
18N-19C-22C-23C	1.79	M6R	1xbb	Neutral
18N-19C-22C-27C	-0.66	M6R	1xbb	Neutral
25C-31C-32C-33O	-2.72	M6R	1xbb	Neutral
25C-31C-32C-34N	-3.05	M6R	1xbb	Neutral
29C-31C-32C-33O	-2.85	M6R	1xbb	Neutral
29C-31C-32C-34N	-3.18	M6R	1xbb	Neutral
31C-32C-34N-36C	-0.9	M6R	1xbb	Neutral
33O-32C-34N-36C	-1.24	M6R	1xbb	Neutral
32C-34N-36C-37C	3.54	M6R	1xbb	Neutral
32C-34N-36C-39C	3.95	M6R	1xbb	Neutral
37C-48C-49N-51C	-0.51	M6R	1xbb	Neutral
43C-48C-49N-51C	-0.81	M6R	1xbb	Neutral
48C-49N-51C-52N	-0.01	M6R	1xbb	Neutral
48C-49N-51C-53N	0.19	M6R	1xbb	Neutral
52N-58C-59C-60C	0.97	M6R	1xbb	Neutral
52N-58C-59C-67C	1.01	M6R	1xbb	Neutral
56C-58C-59C-60C	1.06	M6R	1xbb	Neutral
56C-58C-59C-67C	1.08	M6R	1xbb	Neutral
1C-18N-19C-22C	-10.43	X-ray	1xbb	Neutral
15C-18N-19C-22C	4.9	X-ray	1xbb	Neutral
18N-19C-22C-23C	0.64	X-ray	1xbb	Neutral
18N-19C-22C-27C	-1.33	X-ray	1xbb	Neutral
25C-31C-32C-33O	14.72	X-ray	1xbb	Neutral
25C-31C-32C-34N	18.89	X-ray	1xbb	Neutral
29C-31C-32C-33O	15.51	X-ray	1xbb	Neutral
29C-31C-32C-34N	19.68	X-ray	1xbb	Neutral
31C-32C-34N-36C	19.82	X-ray	1xbb	Neutral
33O-32C-34N-36C	24.18	X-ray	1xbb	Neutral
32C-34N-36C-37C	-40.13	X-ray	1xbb	Neutral
32C-34N-36C-39C	-36.59	X-ray	1xbb	Neutral
37C-48C-49N-51C	9.82	X-ray	1xbb	Neutral
43C-48C-49N-51C	8.11	X-ray	1xbb	Neutral
48C-49N-51C-52N	4.71	X-ray	1xbb	Neutral
48C-49N-51C-53N	3.13	X-ray	1xbb	Neutral
52N-58C-59C-60C	16.36	X-ray	1xbb	Neutral
52N-58C-59C-67C	20.37	X-ray	1xbb	Neutral
56C-58C-59C-60C	14.89	X-ray	1xbb	Neutral
56C-58C-59C-67C	18.88	X-ray	1xbb	Neutral
2C-13N-14C-15C	3.32	M1	2w26	Neutral
2C-13N-14C-19C	3.19	M1	2w26	Neutral
10C-13N-14C-15C	1.98	M1	2w26	Neutral
10C-13N-14C-19C	1.86	M1	2w26	Neutral
17C-23C-24N-25C	-7.38	M1	2w26	Neutral
17C-23C-24N-28C	-1.91	M1	2w26	Neutral
21C-23C-24N-25C	-7.83	M1	2w26	Neutral
21C-23C-24N-28C	-2.37	M1	2w26	Neutral
25C-31C-33C-36N	3.19	M1	2w26	Neutral
30O-31C-33C-36N	3.34	M1	2w26	Neutral
31C-33C-36N-38C	-1.7	M1	2w26	Neutral
33C-36N-38C-39O	-1.6	M1	2w26	Neutral
33C-36N-38C-40C	-0.35	M1	2w26	Neutral
36N-38C-40C-41S	-1.29	M1	2w26	Neutral
36N-38C-40C-46C	-1.76	M1	2w26	Neutral
39O-38C-40C-41S	-0.03	M1	2w26	Neutral
39O-38C-40C-46C	-0.5	M1	2w26	Neutral
2C-13N-14C-15C	2.82	M3	2w26	Neutral
2C-13N-14C-19C	2.06	M3	2w26	Neutral
10C-13N-14C-15C	2.89	M3	2w26	Neutral
10C-13N-14C-19C	2.14	M3	2w26	Neutral
17C-23C-24N-25C	-4.56	M3	2w26	Neutral
17C-23C-24N-28C	-0.87	M3	2w26	Neutral
21C-23C-24N-25C	-5.22	M3	2w26	Neutral
21C-23C-24N-28C	-1.53	M3	2w26	Neutral
25C-31C-33C-36N	-0.09	M3	2w26	Neutral
30O-31C-33C-36N	1.73	M3	2w26	Neutral
31C-33C-36N-38C	-1.27	M3	2w26	Neutral
33C-36N-38C-39O	-1.46	M3	2w26	Neutral
33C-36N-38C-40C	0.51	M3	2w26	Neutral
36N-38C-40C-41S	-0.82	M3	2w26	Neutral
36N-38C-40C-46C	-0.88	M3	2w26	Neutral
39O-38C-40C-41S	1.15	M3	2w26	Neutral
39O-38C-40C-46C	1.08	M3	2w26	Neutral
2C-13N-14C-15C	1.52	M5	2w26	Neutral
2C-13N-14C-19C	2.4	M5	2w26	Neutral
10C-13N-14C-15C	-0.01	M5	2w26	Neutral
10C-13N-14C-19C	0.88	M5	2w26	Neutral
17C-23C-24N-25C	-3.62	M5	2w26	Neutral
17C-23C-24N-28C	0.44	M5	2w26	Neutral
21C-23C-24N-25C	-4.16	M5	2w26	Neutral
21C-23C-24N-28C	-0.1	M5	2w26	Neutral
25C-31C-33C-36N	0.01	M5	2w26	Neutral
30O-31C-33C-36N	2.21	M5	2w26	Neutral
31C-33C-36N-38C	-3.01	M5	2w26	Neutral
33C-36N-38C-39O	-0.56	M5	2w26	Neutral
33C-36N-38C-40C	1.31	M5	2w26	Neutral
36N-38C-40C-41S	0.07	M5	2w26	Neutral
36N-38C-40C-46C	0.33	M5	2w26	Neutral
39O-38C-40C-41S	1.93	M5	2w26	Neutral
39O-38C-40C-46C	2.19	M5	2w26	Neutral
2C-13N-14C-15C	1.56	M6	2w26	Neutral
2C-13N-14C-19C	1.73	M6	2w26	Neutral
10C-13N-14C-15C	0.75	M6	2w26	Neutral
10C-13N-14C-19C	0.93	M6	2w26	Neutral
17C-23C-24N-25C	-1.23	M6	2w26	Neutral
17C-23C-24N-28C	-0.99	M6	2w26	Neutral
21C-23C-24N-25C	-0.96	M6	2w26	Neutral
21C-23C-24N-28C	-0.73	M6	2w26	Neutral
25C-31C-33C-36N	-2.14	M6	2w26	Neutral
30O-31C-33C-36N	0.34	M6	2w26	Neutral
31C-33C-36N-38C	-1.08	M6	2w26	Neutral
33C-36N-38C-39O	1.35	M6	2w26	Neutral
33C-36N-38C-40C	1.36	M6	2w26	Neutral
36N-38C-40C-41S	0.21	M6	2w26	Neutral
36N-38C-40C-46C	-0.06	M6	2w26	Neutral
39O-38C-40C-41S	0.23	M6	2w26	Neutral
39O-38C-40C-46C	-0.04	M6	2w26	Neutral
2C-13N-14C-15C	1.96	M8	2w26	Neutral
2C-13N-14C-19C	1.35	M8	2w26	Neutral
10C-13N-14C-15C	2.55	M8	2w26	Neutral
10C-13N-14C-19C	1.94	M8	2w26	Neutral
17C-23C-24N-25C	-2.24	M8	2w26	Neutral
17C-23C-24N-28C	0.11	M8	2w26	Neutral
21C-23C-24N-25C	-3.25	M8	2w26	Neutral
21C-23C-24N-28C	-0.91	M8	2w26	Neutral
25C-31C-33C-36N	0.33	M8	2w26	Neutral
30O-31C-33C-36N	1.07	M8	2w26	Neutral
31C-33C-36N-38C	-0.53	M8	2w26	Neutral
33C-36N-38C-39O	0.03	M8	2w26	Neutral
33C-36N-38C-40C	0.78	M8	2w26	Neutral
36N-38C-40C-41S	-0.34	M8	2w26	Neutral
36N-38C-40C-46C	0.27	M8	2w26	Neutral
39O-38C-40C-41S	0.4	M8	2w26	Neutral
39O-38C-40C-46C	1.01	M8	2w26	Neutral
2C-13N-14C-15C	2.25	M10	2w26	Neutral
2C-13N-14C-19C	2.98	M10	2w26	Neutral
10C-13N-14C-15C	2.03	M10	2w26	Neutral
10C-13N-14C-19C	2.77	M10	2w26	Neutral
17C-23C-24N-25C	-5.17	M10	2w26	Neutral
17C-23C-24N-28C	-0.68	M10	2w26	Neutral
21C-23C-24N-25C	-6.23	M10	2w26	Neutral
21C-23C-24N-28C	-1.73	M10	2w26	Neutral
25C-31C-33C-36N	4.62	M10	2w26	Neutral
30O-31C-33C-36N	4.27	M10	2w26	Neutral
31C-33C-36N-38C	-1.82	M10	2w26	Neutral
33C-36N-38C-39O	-0.92	M10	2w26	Neutral
33C-36N-38C-40C	0.13	M10	2w26	Neutral
36N-38C-40C-41S	-1.27	M10	2w26	Neutral
36N-38C-40C-46C	-0.21	M10	2w26	Neutral
39O-38C-40C-41S	-0.25	M10	2w26	Neutral
39O-38C-40C-46C	0.8	M10	2w26	Neutral
2C-13N-14C-15C	3.43	M6R	2w26	Neutral
2C-13N-14C-19C	3.42	M6R	2w26	Neutral
10C-13N-14C-15C	2.39	M6R	2w26	Neutral
10C-13N-14C-19C	2.39	M6R	2w26	Neutral
17C-23C-24N-25C	-3.81	M6R	2w26	Neutral
17C-23C-24N-28C	-1.43	M6R	2w26	Neutral
21C-23C-24N-25C	-3.98	M6R	2w26	Neutral
21C-23C-24N-28C	-1.61	M6R	2w26	Neutral
25C-31C-33C-36N	0.65	M6R	2w26	Neutral
30O-31C-33C-36N	2.41	M6R	2w26	Neutral
31C-33C-36N-38C	-1.78	M6R	2w26	Neutral
33C-36N-38C-39O	2.71	M6R	2w26	Neutral
33C-36N-38C-40C	0.88	M6R	2w26	Neutral
36N-38C-40C-41S	0.45	M6R	2w26	Neutral
36N-38C-40C-46C	0.27	M6R	2w26	Neutral
39O-38C-40C-41S	-1.45	M6R	2w26	Neutral
39O-38C-40C-46C	-1.63	M6R	2w26	Neutral
2C-13N-14C-15C	-11.86	X-ray	2w26	Neutral
2C-13N-14C-19C	-9.47	X-ray	2w26	Neutral
10C-13N-14C-15C	-6.61	X-ray	2w26	Neutral
10C-13N-14C-19C	-4.21	X-ray	2w26	Neutral
17C-23C-24N-25C	17.6	X-ray	2w26	Neutral
17C-23C-24N-28C	4.26	X-ray	2w26	Neutral
21C-23C-24N-25C	15.74	X-ray	2w26	Neutral
21C-23C-24N-28C	2.39	X-ray	2w26	Neutral
25C-31C-33C-36N	-3.34	X-ray	2w26	Neutral
30O-31C-33C-36N	-2.8	X-ray	2w26	Neutral
31C-33C-36N-38C	9.58	X-ray	2w26	Neutral
33C-36N-38C-39O	-1.72	X-ray	2w26	Neutral
33C-36N-38C-40C	0.27	X-ray	2w26	Neutral
36N-38C-40C-41S	-2.07	X-ray	2w26	Neutral
36N-38C-40C-46C	3.18	X-ray	2w26	Neutral
39O-38C-40C-41S	-0.09	X-ray	2w26	Neutral
39O-38C-40C-46C	5.16	X-ray	2w26	Neutral
2O-1C-4C-5C	-0.52	M1	4hzz	Charged
2O-1C-4C-11C	-1.75	M1	4hzz	Charged
3O-1C-4C-5C	0.46	M1	4hzz	Charged
3O-1C-4C-11C	-0.78	M1	4hzz	Charged
6C-8C-9N-15C	-0.67	M1	4hzz	Charged
10C-8C-9N-15C	-0.14	M1	4hzz	Charged
8C-9N-15C-16O	-0.43	M1	4hzz	Charged
8C-9N-15C-17C	0.33	M1	4hzz	Charged
8C-10C-12O-13C	0.74	M1	4hzz	Charged
11C-10C-12O-13C	-0.49	M1	4hzz	Charged
10C-12O-13C-14C	-0.36	M1	4hzz	Charged
10C-12O-13C-18C	-0.17	M1	4hzz	Charged
12O-13C-14C-20C	1.57	M1	4hzz	Charged
18C-13C-14C-20C	1.27	M1	4hzz	Charged
12O-13C-18C-19C	-1.54	M1	4hzz	Charged
14C-13C-18C-19C	-1.71	M1	4hzz	Charged
2O-1C-4C-5C	0.72	M3	4hzz	Charged
2O-1C-4C-11C	1.39	M3	4hzz	Charged
3O-1C-4C-5C	1.54	M3	4hzz	Charged
3O-1C-4C-11C	2.19	M3	4hzz	Charged
6C-8C-9N-15C	2.5	M3	4hzz	Charged
10C-8C-9N-15C	2.05	M3	4hzz	Charged
8C-9N-15C-16O	-5.79	M3	4hzz	Charged
8C-9N-15C-17C	-3.38	M3	4hzz	Charged
8C-10C-12O-13C	-0.54	M3	4hzz	Charged
11C-10C-12O-13C	-2.21	M3	4hzz	Charged
10C-12O-13C-14C	1	M3	4hzz	Charged
10C-12O-13C-18C	0.52	M3	4hzz	Charged
12O-13C-14C-20C	0.71	M3	4hzz	Charged
18C-13C-14C-20C	1.05	M3	4hzz	Charged
12O-13C-18C-19C	0.12	M3	4hzz	Charged
14C-13C-18C-19C	-0.79	M3	4hzz	Charged
2O-1C-4C-5C	0.81	M5	4hzz	Charged
2O-1C-4C-11C	-1.7	M5	4hzz	Charged
3O-1C-4C-5C	1.74	M5	4hzz	Charged
3O-1C-4C-11C	-0.79	M5	4hzz	Charged
6C-8C-9N-15C	-0.88	M5	4hzz	Charged
10C-8C-9N-15C	-0.18	M5	4hzz	Charged
8C-9N-15C-16O	0.49	M5	4hzz	Charged
8C-9N-15C-17C	0.03	M5	4hzz	Charged
8C-10C-12O-13C	0.43	M5	4hzz	Charged
11C-10C-12O-13C	-1.29	M5	4hzz	Charged
10C-12O-13C-14C	-0.63	M5	4hzz	Charged
10C-12O-13C-18C	-0.46	M5	4hzz	Charged
12O-13C-14C-20C	1.69	M5	4hzz	Charged
18C-13C-14C-20C	1.28	M5	4hzz	Charged
12O-13C-18C-19C	-1.81	M5	4hzz	Charged
14C-13C-18C-19C	-1.89	M5	4hzz	Charged
2O-1C-4C-5C	0.71	M6	4hzz	Charged
2O-1C-4C-11C	-2.62	M6	4hzz	Charged
3O-1C-4C-5C	2.41	M6	4hzz	Charged
3O-1C-4C-11C	-0.93	M6	4hzz	Charged
6C-8C-9N-15C	0.03	M6	4hzz	Charged
10C-8C-9N-15C	1.15	M6	4hzz	Charged
8C-9N-15C-16O	-2.13	M6	4hzz	Charged
8C-9N-15C-17C	-1.41	M6	4hzz	Charged
8C-10C-12O-13C	1.01	M6	4hzz	Charged
11C-10C-12O-13C	-1.5	M6	4hzz	Charged
10C-12O-13C-14C	-0.13	M6	4hzz	Charged
10C-12O-13C-18C	-0.85	M6	4hzz	Charged
12O-13C-14C-20C	0.68	M6	4hzz	Charged
18C-13C-14C-20C	0.89	M6	4hzz	Charged
12O-13C-18C-19C	2.09	M6	4hzz	Charged
14C-13C-18C-19C	1.89	M6	4hzz	Charged
2O-1C-4C-5C	0.5	M8	4hzz	Charged
2O-1C-4C-11C	3.63	M8	4hzz	Charged
3O-1C-4C-5C	0.05	M8	4hzz	Charged
3O-1C-4C-11C	3.17	M8	4hzz	Charged
6C-8C-9N-15C	2.29	M8	4hzz	Charged
10C-8C-9N-15C	1.3	M8	4hzz	Charged
8C-9N-15C-16O	-4.26	M8	4hzz	Charged
8C-9N-15C-17C	-3.14	M8	4hzz	Charged
8C-10C-12O-13C	-1.06	M8	4hzz	Charged
11C-10C-12O-13C	-1.98	M8	4hzz	Charged
10C-12O-13C-14C	1.52	M8	4hzz	Charged
10C-12O-13C-18C	1.07	M8	4hzz	Charged
12O-13C-14C-20C	-0.54	M8	4hzz	Charged
18C-13C-14C-20C	-0.3	M8	4hzz	Charged
12O-13C-18C-19C	-0.01	M8	4hzz	Charged
14C-13C-18C-19C	-0.7	M8	4hzz	Charged
2O-1C-4C-5C	0.9	M10	4hzz	Charged
2O-1C-4C-11C	0.31	M10	4hzz	Charged
3O-1C-4C-5C	0.96	M10	4hzz	Charged
3O-1C-4C-11C	0.36	M10	4hzz	Charged
6C-8C-9N-15C	-0.12	M10	4hzz	Charged
10C-8C-9N-15C	-0.39	M10	4hzz	Charged
8C-9N-15C-16O	1.57	M10	4hzz	Charged
8C-9N-15C-17C	0.06	M10	4hzz	Charged
8C-10C-12O-13C	0.11	M10	4hzz	Charged
11C-10C-12O-13C	-0.71	M10	4hzz	Charged
10C-12O-13C-14C	-0.94	M10	4hzz	Charged
10C-12O-13C-18C	-0.8	M10	4hzz	Charged
12O-13C-14C-20C	0.96	M10	4hzz	Charged
18C-13C-14C-20C	1.03	M10	4hzz	Charged
12O-13C-18C-19C	-0.18	M10	4hzz	Charged
14C-13C-18C-19C	-0.43	M10	4hzz	Charged
2O-1C-4C-5C	0.75	M6R	4hzz	Charged
2O-1C-4C-11C	-0.17	M6R	4hzz	Charged
3O-1C-4C-5C	1.57	M6R	4hzz	Charged
3O-1C-4C-11C	0.64	M6R	4hzz	Charged
6C-8C-9N-15C	0.52	M6R	4hzz	Charged
10C-8C-9N-15C	0.78	M6R	4hzz	Charged
8C-9N-15C-16O	-1.16	M6R	4hzz	Charged
8C-9N-15C-17C	-1.63	M6R	4hzz	Charged
8C-10C-12O-13C	-0.31	M6R	4hzz	Charged
11C-10C-12O-13C	-1.13	M6R	4hzz	Charged
10C-12O-13C-14C	0.26	M6R	4hzz	Charged
10C-12O-13C-18C	-0.41	M6R	4hzz	Charged
12O-13C-14C-20C	-0.25	M6R	4hzz	Charged
18C-13C-14C-20C	-0.26	M6R	4hzz	Charged
12O-13C-18C-19C	1.14	M6R	4hzz	Charged
14C-13C-18C-19C	1.24	M6R	4hzz	Charged
2O-1C-4C-5C	1.53	X-ray	4hzz	Charged
2O-1C-4C-11C	-5.73	X-ray	4hzz	Charged
3O-1C-4C-5C	1.48	X-ray	4hzz	Charged
3O-1C-4C-11C	-5.79	X-ray	4hzz	Charged
6C-8C-9N-15C	20.85	X-ray	4hzz	Charged
10C-8C-9N-15C	-11.94	X-ray	4hzz	Charged
8C-9N-15C-16O	-6.27	X-ray	4hzz	Charged
8C-9N-15C-17C	-4	X-ray	4hzz	Charged
8C-10C-12O-13C	-16.46	X-ray	4hzz	Charged
11C-10C-12O-13C	11.88	X-ray	4hzz	Charged
10C-12O-13C-14C	-0.75	X-ray	4hzz	Charged
10C-12O-13C-18C	3.87	X-ray	4hzz	Charged
12O-13C-14C-20C	1.91	X-ray	4hzz	Charged
18C-13C-14C-20C	-3.85	X-ray	4hzz	Charged
12O-13C-18C-19C	-8.38	X-ray	4hzz	Charged
14C-13C-18C-19C	-3.77	X-ray	4hzz	Charged
1C-2N-17C-18C	-0.12	M1	4kra	Charged
1C-2N-17C-19C	-0.78	M1	4kra	Charged
16C-2N-17C-18C	-4.29	M1	4kra	Charged
16C-2N-17C-19C	-4.93	M1	4kra	Charged
1C-4C-7C-3O	2.05	M1	4kra	Charged
1C-4C-7C-6O	0.52	M1	4kra	Charged
10C-4C-7C-3O	2.66	M1	4kra	Charged
10C-4C-7C-6O	1.13	M1	4kra	Charged
20C-5N-14C-13C	8.27	M1	4kra	Charged
20C-5N-14C-15C	5.12	M1	4kra	Charged
23C-5N-14C-13C	4.19	M1	4kra	Charged
23C-5N-14C-15C	1.04	M1	4kra	Charged
1C-2N-17C-18C	-0.17	M3	4kra	Charged
1C-2N-17C-19C	-1.18	M3	4kra	Charged
16C-2N-17C-18C	-4.41	M3	4kra	Charged
16C-2N-17C-19C	-5.4	M3	4kra	Charged
1C-4C-7C-3O	-0.28	M3	4kra	Charged
1C-4C-7C-6O	-1.12	M3	4kra	Charged
10C-4C-7C-3O	0.87	M3	4kra	Charged
10C-4C-7C-6O	0.03	M3	4kra	Charged
20C-5N-14C-13C	10.26	M3	4kra	Charged
20C-5N-14C-15C	10.52	M3	4kra	Charged
23C-5N-14C-13C	0.07	M3	4kra	Charged
23C-5N-14C-15C	0.32	M3	4kra	Charged
1C-2N-17C-18C	0.73	M5	4kra	Charged
1C-2N-17C-19C	-0.07	M5	4kra	Charged
16C-2N-17C-18C	-1.08	M5	4kra	Charged
16C-2N-17C-19C	-1.87	M5	4kra	Charged
1C-4C-7C-3O	0.03	M5	4kra	Charged
1C-4C-7C-6O	-2.74	M5	4kra	Charged
10C-4C-7C-3O	1.12	M5	4kra	Charged
10C-4C-7C-6O	-1.65	M5	4kra	Charged
20C-5N-14C-13C	9.01	M5	4kra	Charged
20C-5N-14C-15C	6.27	M5	4kra	Charged
23C-5N-14C-13C	4.4	M5	4kra	Charged
23C-5N-14C-15C	1.65	M5	4kra	Charged
1C-2N-17C-18C	-1.24	M6	4kra	Charged
1C-2N-17C-19C	-0.61	M6	4kra	Charged
16C-2N-17C-18C	-1.02	M6	4kra	Charged
16C-2N-17C-19C	-0.38	M6	4kra	Charged
1C-4C-7C-3O	-1.59	M6	4kra	Charged
1C-4C-7C-6O	-3.66	M6	4kra	Charged
10C-4C-7C-3O	-0.69	M6	4kra	Charged
10C-4C-7C-6O	-2.76	M6	4kra	Charged
20C-5N-14C-13C	7.43	M6	4kra	Charged
20C-5N-14C-15C	4.79	M6	4kra	Charged
23C-5N-14C-13C	4.82	M6	4kra	Charged
23C-5N-14C-15C	2.18	M6	4kra	Charged
1C-2N-17C-18C	1.36	M8	4kra	Charged
1C-2N-17C-19C	0.35	M8	4kra	Charged
16C-2N-17C-18C	-0.17	M8	4kra	Charged
16C-2N-17C-19C	-1.17	M8	4kra	Charged
1C-4C-7C-3O	-3.95	M8	4kra	Charged
1C-4C-7C-6O	-3.4	M8	4kra	Charged
10C-4C-7C-3O	-2.38	M8	4kra	Charged
10C-4C-7C-6O	-1.84	M8	4kra	Charged
20C-5N-14C-13C	7.3	M8	4kra	Charged
20C-5N-14C-15C	7.38	M8	4kra	Charged
23C-5N-14C-13C	0.4	M8	4kra	Charged
23C-5N-14C-15C	0.48	M8	4kra	Charged
1C-2N-17C-18C	0.64	M10	4kra	Charged
1C-2N-17C-19C	0.65	M10	4kra	Charged
16C-2N-17C-18C	1.42	M10	4kra	Charged
16C-2N-17C-19C	1.44	M10	4kra	Charged
1C-4C-7C-3O	-0.05	M10	4kra	Charged
1C-4C-7C-6O	-1.24	M10	4kra	Charged
10C-4C-7C-3O	0.78	M10	4kra	Charged
10C-4C-7C-6O	-0.41	M10	4kra	Charged
20C-5N-14C-13C	-1.41	M10	4kra	Charged
20C-5N-14C-15C	-0.12	M10	4kra	Charged
23C-5N-14C-13C	-3.3	M10	4kra	Charged
23C-5N-14C-15C	-2	M10	4kra	Charged
1C-2N-17C-18C	-0.19	M6R	4kra	Charged
1C-2N-17C-19C	-0.5	M6R	4kra	Charged
16C-2N-17C-18C	-2.54	M6R	4kra	Charged
16C-2N-17C-19C	-2.84	M6R	4kra	Charged
1C-4C-7C-3O	2.87	M6R	4kra	Charged
1C-4C-7C-6O	2.78	M6R	4kra	Charged
10C-4C-7C-3O	1.86	M6R	4kra	Charged
10C-4C-7C-6O	1.76	M6R	4kra	Charged
20C-5N-14C-13C	-4.88	M6R	4kra	Charged
20C-5N-14C-15C	-4.97	M6R	4kra	Charged
23C-5N-14C-13C	1.02	M6R	4kra	Charged
23C-5N-14C-15C	0.94	M6R	4kra	Charged
1C-2N-17C-18C	4.6	X-ray	4kra	Charged
1C-2N-17C-19C	-1.72	X-ray	4kra	Charged
16C-2N-17C-18C	1.41	X-ray	4kra	Charged
16C-2N-17C-19C	-4.9	X-ray	4kra	Charged
1C-4C-7C-3O	-10.12	X-ray	4kra	Charged
1C-4C-7C-6O	-16.75	X-ray	4kra	Charged
10C-4C-7C-3O	4.09	X-ray	4kra	Charged
10C-4C-7C-6O	-2.54	X-ray	4kra	Charged
20C-5N-14C-13C	7.29	X-ray	4kra	Charged
20C-5N-14C-15C	-1.43	X-ray	4kra	Charged
23C-5N-14C-13C	32.34	X-ray	4kra	Charged
23C-5N-14C-15C	23.62	X-ray	4kra	Charged
18C-23C-24C-25O	1.08	M1	4p6w	Neutral
18C-23C-24C-26C	-0.8	M1	4p6w	Neutral
20C-23C-24C-25O	1.53	M1	4p6w	Neutral
20C-23C-24C-26C	-0.34	M1	4p6w	Neutral
28O-23C-24C-25O	1.47	M1	4p6w	Neutral
28O-23C-24C-26C	-0.4	M1	4p6w	Neutral
18C-23C-28O-29C	0.26	M1	4p6w	Neutral
20C-23C-28O-29C	0.04	M1	4p6w	Neutral
24C-23C-28O-29C	-0.2	M1	4p6w	Neutral
23C-24C-26C-27Cl	-2.17	M1	4p6w	Neutral
25O-24C-26C-27Cl	-4.05	M1	4p6w	Neutral
23C-28O-29C-30O	0.47	M1	4p6w	Neutral
23C-28O-29C-31C	-0.01	M1	4p6w	Neutral
28O-29C-31C-32C	0.53	M1	4p6w	Neutral
28O-29C-31C-35O	1.35	M1	4p6w	Neutral
30O-29C-31C-32C	0.04	M1	4p6w	Neutral
30O-29C-31C-35O	0.86	M1	4p6w	Neutral
18C-23C-24C-25O	4.64	M3	4p6w	Neutral
18C-23C-24C-26C	-1.18	M3	4p6w	Neutral
20C-23C-24C-25O	4.53	M3	4p6w	Neutral
20C-23C-24C-26C	-1.28	M3	4p6w	Neutral
28O-23C-24C-25O	4.46	M3	4p6w	Neutral
28O-23C-24C-26C	-1.36	M3	4p6w	Neutral
18C-23C-28O-29C	1	M3	4p6w	Neutral
20C-23C-28O-29C	0.51	M3	4p6w	Neutral
24C-23C-28O-29C	0.8	M3	4p6w	Neutral
23C-24C-26C-27Cl	-1.23	M3	4p6w	Neutral
25O-24C-26C-27Cl	-7.08	M3	4p6w	Neutral
23C-28O-29C-30O	0.45	M3	4p6w	Neutral
23C-28O-29C-31C	-0.16	M3	4p6w	Neutral
28O-29C-31C-32C	-1.1	M3	4p6w	Neutral
28O-29C-31C-35O	0.14	M3	4p6w	Neutral
30O-29C-31C-32C	-1.7	M3	4p6w	Neutral
30O-29C-31C-35O	-0.46	M3	4p6w	Neutral
18C-23C-24C-25O	3.18	M5	4p6w	Neutral
18C-23C-24C-26C	-2.25	M5	4p6w	Neutral
20C-23C-24C-25O	3.53	M5	4p6w	Neutral
20C-23C-24C-26C	-1.89	M5	4p6w	Neutral
28O-23C-24C-25O	4.03	M5	4p6w	Neutral
28O-23C-24C-26C	-1.4	M5	4p6w	Neutral
18C-23C-28O-29C	1.3	M5	4p6w	Neutral
20C-23C-28O-29C	0.98	M5	4p6w	Neutral
24C-23C-28O-29C	0.11	M5	4p6w	Neutral
23C-24C-26C-27Cl	-0.05	M5	4p6w	Neutral
25O-24C-26C-27Cl	-5.52	M5	4p6w	Neutral
23C-28O-29C-30O	0.95	M5	4p6w	Neutral
23C-28O-29C-31C	0.26	M5	4p6w	Neutral
28O-29C-31C-32C	-0.79	M5	4p6w	Neutral
28O-29C-31C-35O	0.69	M5	4p6w	Neutral
30O-29C-31C-32C	-1.48	M5	4p6w	Neutral
30O-29C-31C-35O	0	M5	4p6w	Neutral
18C-23C-24C-25O	1.69	M6	4p6w	Neutral
18C-23C-24C-26C	-0.9	M6	4p6w	Neutral
20C-23C-24C-25O	0.43	M6	4p6w	Neutral
20C-23C-24C-26C	-2.15	M6	4p6w	Neutral
28O-23C-24C-25O	2.27	M6	4p6w	Neutral
28O-23C-24C-26C	-0.33	M6	4p6w	Neutral
18C-23C-28O-29C	0.13	M6	4p6w	Neutral
20C-23C-28O-29C	0.23	M6	4p6w	Neutral
24C-23C-28O-29C	-1.67	M6	4p6w	Neutral
23C-24C-26C-27Cl	-2.19	M6	4p6w	Neutral
25O-24C-26C-27Cl	-4.8	M6	4p6w	Neutral
23C-28O-29C-30O	0.55	M6	4p6w	Neutral
23C-28O-29C-31C	0.11	M6	4p6w	Neutral
28O-29C-31C-32C	0.93	M6	4p6w	Neutral
28O-29C-31C-35O	1.7	M6	4p6w	Neutral
30O-29C-31C-32C	0.5	M6	4p6w	Neutral
30O-29C-31C-35O	1.27	M6	4p6w	Neutral
18C-23C-24C-25O	3.1	M8	4p6w	Neutral
18C-23C-24C-26C	-1.14	M8	4p6w	Neutral
20C-23C-24C-25O	3.3	M8	4p6w	Neutral
20C-23C-24C-26C	-0.94	M8	4p6w	Neutral
28O-23C-24C-25O	3.02	M8	4p6w	Neutral
28O-23C-24C-26C	-1.23	M8	4p6w	Neutral
18C-23C-28O-29C	1.01	M8	4p6w	Neutral
20C-23C-28O-29C	0.57	M8	4p6w	Neutral
24C-23C-28O-29C	0.8	M8	4p6w	Neutral
23C-24C-26C-27Cl	0.12	M8	4p6w	Neutral
25O-24C-26C-27Cl	-4.14	M8	4p6w	Neutral
23C-28O-29C-30O	0.04	M8	4p6w	Neutral
23C-28O-29C-31C	-0.17	M8	4p6w	Neutral
28O-29C-31C-32C	-0.98	M8	4p6w	Neutral
28O-29C-31C-35O	-0.47	M8	4p6w	Neutral
30O-29C-31C-32C	-1.17	M8	4p6w	Neutral
30O-29C-31C-35O	-0.66	M8	4p6w	Neutral
18C-23C-24C-25O	1.8	M10	4p6w	Neutral
18C-23C-24C-26C	-1.66	M10	4p6w	Neutral
20C-23C-24C-25O	2.2	M10	4p6w	Neutral
20C-23C-24C-26C	-1.26	M10	4p6w	Neutral
28O-23C-24C-25O	2.55	M10	4p6w	Neutral
28O-23C-24C-26C	-0.92	M10	4p6w	Neutral
18C-23C-28O-29C	1.18	M10	4p6w	Neutral
20C-23C-28O-29C	1.05	M10	4p6w	Neutral
24C-23C-28O-29C	0.25	M10	4p6w	Neutral
23C-24C-26C-27Cl	1.62	M10	4p6w	Neutral
25O-24C-26C-27Cl	-1.83	M10	4p6w	Neutral
23C-28O-29C-30O	0.45	M10	4p6w	Neutral
23C-28O-29C-31C	0.35	M10	4p6w	Neutral
28O-29C-31C-32C	-1.71	M10	4p6w	Neutral
28O-29C-31C-35O	-0.75	M10	4p6w	Neutral
30O-29C-31C-32C	-1.81	M10	4p6w	Neutral
30O-29C-31C-35O	-0.86	M10	4p6w	Neutral
18C-23C-24C-25O	-0.14	M6R	4p6w	Neutral
18C-23C-24C-26C	-0.99	M6R	4p6w	Neutral
20C-23C-24C-25O	-0.89	M6R	4p6w	Neutral
20C-23C-24C-26C	-1.73	M6R	4p6w	Neutral
28O-23C-24C-25O	0.61	M6R	4p6w	Neutral
28O-23C-24C-26C	-0.24	M6R	4p6w	Neutral
18C-23C-28O-29C	0.09	M6R	4p6w	Neutral
20C-23C-28O-29C	0.26	M6R	4p6w	Neutral
24C-23C-28O-29C	-1.66	M6R	4p6w	Neutral
23C-24C-26C-27Cl	-0.76	M6R	4p6w	Neutral
25O-24C-26C-27Cl	-1.63	M6R	4p6w	Neutral
23C-28O-29C-30O	-0.09	M6R	4p6w	Neutral
23C-28O-29C-31C	0.07	M6R	4p6w	Neutral
28O-29C-31C-32C	1.73	M6R	4p6w	Neutral
28O-29C-31C-35O	1.73	M6R	4p6w	Neutral
30O-29C-31C-32C	1.89	M6R	4p6w	Neutral
30O-29C-31C-35O	1.89	M6R	4p6w	Neutral
18C-23C-24C-25O	7.82	X-ray	4p6w	Neutral
18C-23C-24C-26C	-0.25	X-ray	4p6w	Neutral
20C-23C-24C-25O	6.01	X-ray	4p6w	Neutral
20C-23C-24C-26C	-2.05	X-ray	4p6w	Neutral
28O-23C-24C-25O	5.91	X-ray	4p6w	Neutral
28O-23C-24C-26C	-2.17	X-ray	4p6w	Neutral
18C-23C-28O-29C	0.78	X-ray	4p6w	Neutral
20C-23C-28O-29C	0.56	X-ray	4p6w	Neutral
24C-23C-28O-29C	5.65	X-ray	4p6w	Neutral
23C-24C-26C-27Cl	4.36	X-ray	4p6w	Neutral
25O-24C-26C-27Cl	-3.85	X-ray	4p6w	Neutral
23C-28O-29C-30O	-3.83	X-ray	4p6w	Neutral
23C-28O-29C-31C	-5.44	X-ray	4p6w	Neutral
28O-29C-31C-32C	-7.53	X-ray	4p6w	Neutral
28O-29C-31C-35O	-9.92	X-ray	4p6w	Neutral
30O-29C-31C-32C	-9.11	X-ray	4p6w	Neutral
30O-29C-31C-35O	-11.51	X-ray	4p6w	Neutral
1C-11C-12C-13N	-0.73	M1	5hls	Neutral
1C-11C-12C-14C	0.04	M1	5hls	Neutral
9C-11C-12C-13N	-0.16	M1	5hls	Neutral
9C-11C-12C-14C	0.6	M1	5hls	Neutral
13N-33C-35C-38C	-0.1	M1	5hls	Neutral
32C-33C-35C-38C	0.73	M1	5hls	Neutral
33C-35C-38C-39O	-0.7	M1	5hls	Neutral
33C-35C-38C-40N	-1.8	M1	5hls	Neutral
1C-11C-12C-13N	-3.01	M3	5hls	Neutral
1C-11C-12C-14C	1.83	M3	5hls	Neutral
9C-11C-12C-13N	-3.81	M3	5hls	Neutral
9C-11C-12C-14C	1.01	M3	5hls	Neutral
13N-33C-35C-38C	3.42	M3	5hls	Neutral
32C-33C-35C-38C	-0.27	M3	5hls	Neutral
33C-35C-38C-39O	-2.4	M3	5hls	Neutral
33C-35C-38C-40N	-2.48	M3	5hls	Neutral
1C-11C-12C-13N	-3.63	M5	5hls	Neutral
1C-11C-12C-14C	3.09	M5	5hls	Neutral
9C-11C-12C-13N	-4.79	M5	5hls	Neutral
9C-11C-12C-14C	1.92	M5	5hls	Neutral
13N-33C-35C-38C	1.13	M5	5hls	Neutral
32C-33C-35C-38C	-0.06	M5	5hls	Neutral
33C-35C-38C-39O	-1.14	M5	5hls	Neutral
33C-35C-38C-40N	-1	M5	5hls	Neutral
1C-11C-12C-13N	-0.98	M6	5hls	Neutral
1C-11C-12C-14C	-0.79	M6	5hls	Neutral
9C-11C-12C-13N	0.03	M6	5hls	Neutral
9C-11C-12C-14C	0.21	M6	5hls	Neutral
13N-33C-35C-38C	-1.52	M6	5hls	Neutral
32C-33C-35C-38C	0.56	M6	5hls	Neutral
33C-35C-38C-39O	1.08	M6	5hls	Neutral
33C-35C-38C-40N	0.16	M6	5hls	Neutral
1C-11C-12C-13N	-3.45	M8	5hls	Neutral
1C-11C-12C-14C	1.89	M8	5hls	Neutral
9C-11C-12C-13N	-4.2	M8	5hls	Neutral
9C-11C-12C-14C	1.14	M8	5hls	Neutral
13N-33C-35C-38C	3.35	M8	5hls	Neutral
32C-33C-35C-38C	-0.24	M8	5hls	Neutral
33C-35C-38C-39O	-2.51	M8	5hls	Neutral
33C-35C-38C-40N	-1.8	M8	5hls	Neutral
1C-11C-12C-13N	-2.38	M10	5hls	Neutral
1C-11C-12C-14C	3.57	M10	5hls	Neutral
9C-11C-12C-13N	-4.24	M10	5hls	Neutral
9C-11C-12C-14C	1.69	M10	5hls	Neutral
13N-33C-35C-38C	1.58	M10	5hls	Neutral
32C-33C-35C-38C	-1.21	M10	5hls	Neutral
33C-35C-38C-39O	-0.08	M10	5hls	Neutral
33C-35C-38C-40N	1.17	M10	5hls	Neutral
1C-11C-12C-13N	-0.59	M6R	5hls	Neutral
1C-11C-12C-14C	-0.32	M6R	5hls	Neutral
9C-11C-12C-13N	0.46	M6R	5hls	Neutral
9C-11C-12C-14C	0.73	M6R	5hls	Neutral
13N-33C-35C-38C	-0.82	M6R	5hls	Neutral
32C-33C-35C-38C	0.87	M6R	5hls	Neutral
33C-35C-38C-39O	-0.52	M6R	5hls	Neutral
33C-35C-38C-40N	0.08	M6R	5hls	Neutral
1C-11C-12C-13N	-6.81	X-ray	5hls	Neutral
1C-11C-12C-14C	0.52	X-ray	5hls	Neutral
9C-11C-12C-13N	-7	X-ray	5hls	Neutral
9C-11C-12C-14C	0.31	X-ray	5hls	Neutral
13N-33C-35C-38C	0.75	X-ray	5hls	Neutral
32C-33C-35C-38C	3.49	X-ray	5hls	Neutral
33C-35C-38C-39O	-4.2	X-ray	5hls	Neutral
33C-35C-38C-40N	-4.72	X-ray	5hls	Neutral
4C-5C-8S-9O	0.5	M1	5kr1	Neutral
4C-5C-8S-10O	0.41	M1	5kr1	Neutral
4C-5C-8S-11N	0	M1	5kr1	Neutral
6C-5C-8S-9O	0.92	M1	5kr1	Neutral
6C-5C-8S-10O	0.83	M1	5kr1	Neutral
6C-5C-8S-11N	0.42	M1	5kr1	Neutral
5C-8S-11N-12C	-0.73	M1	5kr1	Neutral
5C-8S-11N-16C	-0.23	M1	5kr1	Neutral
9O-8S-11N-12C	-1.43	M1	5kr1	Neutral
9O-8S-11N-16C	-0.93	M1	5kr1	Neutral
10O-8S-11N-12C	-1.41	M1	5kr1	Neutral
10O-8S-11N-16C	-0.91	M1	5kr1	Neutral
8S-11N-12C-13C	-1.24	M1	5kr1	Neutral
16C-11N-12C-13C	-1.54	M1	5kr1	Neutral
8S-11N-16C-17C	-0.63	M1	5kr1	Neutral
12C-11N-16C-17C	-0.43	M1	5kr1	Neutral
11N-12C-13C-14C	1.44	M1	5kr1	Neutral
11N-12C-13C-15C	1.33	M1	5kr1	Neutral
11N-16C-17C-18O	0.46	M1	5kr1	Neutral
11N-16C-17C-19C	0.1	M1	5kr1	Neutral
16C-17C-19C-20N	0.77	M1	5kr1	Neutral
16C-17C-19C-32C	0.97	M1	5kr1	Neutral
18O-17C-19C-20N	1	M1	5kr1	Neutral
18O-17C-19C-32C	1.19	M1	5kr1	Neutral
17C-19C-20N-21C	-0.47	M1	5kr1	Neutral
32C-19C-20N-21C	-0.55	M1	5kr1	Neutral
17C-19C-32C-38C	0.32	M1	5kr1	Neutral
20N-19C-32C-38C	-0.01	M1	5kr1	Neutral
19C-20N-21C-22O	1	M1	5kr1	Neutral
19C-20N-21C-23O	0.71	M1	5kr1	Neutral
20N-21C-23O-24C	0.61	M1	5kr1	Neutral
22O-21C-23O-24C	0.26	M1	5kr1	Neutral
21C-23O-24C-25C	0.04	M1	5kr1	Neutral
21C-23O-24C-31C	-0.49	M1	5kr1	Neutral
19C-32C-38C-33C	0.36	M1	5kr1	Neutral
19C-32C-38C-37C	0	M1	5kr1	Neutral
4C-5C-8S-9O	-0.29	M3	5kr1	Neutral
4C-5C-8S-10O	-0.26	M3	5kr1	Neutral
4C-5C-8S-11N	-0.47	M3	5kr1	Neutral
6C-5C-8S-9O	-1.37	M3	5kr1	Neutral
6C-5C-8S-10O	-1.34	M3	5kr1	Neutral
6C-5C-8S-11N	-1.55	M3	5kr1	Neutral
5C-8S-11N-12C	-1.19	M3	5kr1	Neutral
5C-8S-11N-16C	0.51	M3	5kr1	Neutral
9O-8S-11N-12C	-1.19	M3	5kr1	Neutral
9O-8S-11N-16C	0.52	M3	5kr1	Neutral
10O-8S-11N-12C	-1.54	M3	5kr1	Neutral
[truncated: 6,385 more rows]

## Sheet: Figure5
QR:	Correlation (R2) of the refined results refer to M7
[truncated: 6 more rows]

[truncated: 2 more sheets: Figure6, Figure7b]
